# Supplementary material for: Single-Cell RNA Sequencing Reveals Potential Mechanism of RUNX3 Reshaping Tumor Microenvironment in Non-small-cell Lung Cancer
Source: Ann Surg Oncol. 2025 Sep 7;32(13):10224–37. doi: 10.1245/s10434-025-18034-w (PMC12589342; doi:10.1245/s10434-025-18034-w)
Supplement: Supplementary file 2 — Supplementary file2 (XLSX 10 KB) [file 10434_2025_18034_MOESM2_ESM.xlsx]

## Sheet: Sheet1
Supplementary Table S1.Panoramic data of the subjects.
ID	Gender	Age	Site	Tumor type	Histological type	RUNX3 status
NOR1	Male	60			Normal	Positive
CA1	Male	60	Left lower lobe of lung	Central lung cancer	Adenocarcinoma	Negative
NOR2	Female	52			Normal	Positive
CA4	Female	52	Left upper lobe of lung	Peripheral lung cancer	Adenocarcinoma	Positive
NOR3	Male	65			Normal	Positive
CA5	Male	65	Left lower lobe of lung	Central lung cancer	Squamous cell carcinoma	Positive
CA2	Male	67	Right lower lobe of lung	Peripheral lung cancer	Squamous cell carcinoma	Negative
CA6	Male	60	Left lower lobe of lung	Peripheral lung cancer	Adenocarcinoma	Positive
CA3	Male	67	Left lower lobe of lung	Peripheral lung cancer	Squamous cell carcinoma	Negative
CA7	Male	75	Right lower lobe of lung	Central lung cancer	Adenocarcinoma	Positive
