# Supplementary material for: Single-Cell RNA Sequencing Reveals Potential Mechanism of RUNX3 Reshaping Tumor Microenvironment in Non-small-cell Lung Cancer
Source: Ann Surg Oncol. 2025 Sep 7;32(13):10224–37. doi: 10.1245/s10434-025-18034-w (PMC12589342; doi:10.1245/s10434-025-18034-w)
Supplement: Supplementary file 3 — Supplementary file3 (XLSX 12 KB) [file 10434_2025_18034_MOESM3_ESM.xlsx]

## Sheet: Sheet1
Supplementary Table S2.List of marker genes for single-cell classification.
celltype	Abbreviation	Markers	doi	References
Alveolar type II cells	AT2	SFTPC,ABCA3,SFTPB	10.1038/s41467-021-22801-0, 10.1038/s41467-021-22801-0, 10.1016/j.cell.2020.04.035	[1],[1],
Club cells	ClubCells	SCGB1A1,SCGB3A1,MUC5B	10.1038/s41467-021-22801-0,10.1038/s41467-021-22801-0,10.1126/sciadv.aaw3413	[1],[1],[2]
Ciliated cells	CiliatedCells	FOXJ1,TPPP3,PIFO	10.1038/s41587-020-0602-4,10.1038/s41467-021-22801-0,10.1038/s41467-021-22801-0	[3],[1],[1]
Endothelial cells	ECs	PECAM1,VWF,CDH5	10.7150/thno.54917, 10.1158/1078-0432.CCR-19-3231, 10.1038/s41556-019-0446-7	[4], [5], [6]
Fibroblasts	Fibroblasts	COL1A1,DCN,COL1A2	10.7150/thno.54917, 10.1038/s41467-020-16164-1, 10.1038/s41467-020-16164-1	[4],[7], [7]
Plasma cells	PlasmaCells	JCHAIN,MZB1,CD79A	10.1038/s41467-021-21795-z, 10.1038/s41467-019-14256-1, 10.1038/s41467-021-21795-z	[8], [9], [8]
B cells	BCells	CD79A,MS4A1,CD19	10.1038/s41467-021-21795-z, 10.1038/s41467-021-21795-z, 10.1038/s41422-020-0378-6	[8], [8],[10]
T cells	TCells	CD3D,CD3E,CD3G	10.1038/s41467-021-21795-z, 10.1016/j.immuni.2019.09.008, 10.1016/j.immuni.2019.09.008	[8],[11],[11]
Neutrophils	Neutrophils	FCGR3B,S100A9,S100A8	10.1038/s41467-021-22801-0, 10.1038/s41467-021-22801-0,10.1038/s41467-021-22801-0	[1], [1], [1]
Mast cells	MastCells	TPSAB1,TPSB2,CPA3	10.1158/1078-0432.CCR-19-3231, 10.1038/s41467-021-22801-0, 10.1016/j.immuni.2019.09.008	[5], [1], [11]
Mononuclear phagocytes	MPs	CD14,CSF1R,CD68	10.1038/s41586-019-1631-3, 10.1038/s41586-019-1631-3, 10.1038/s41586-019-1631-3	[12], [12], [12]
Plasmacytoid dendritic cells	pDCs	IL3RA,CLEC4C,LILRA4	10.1158/1078-0432.CCR-19-3231,10.1158/1078-0432.CCR-19-3231,10.1038/s41593-020-00789-y	[5], [5],[13]
Macrophages	Macrophages	CD68,CD163,C1QA	10.1038/s41467-021-23171-3, 10.1038/s41556-019-0446-7, 10.1016/j.immuni.2019.09.008	[14] , [6],[11]
Monocytes	Monocytes	CD14,LYZ,FCN1	10.1038/s41467-021-23171-3, 10.1038/s41467-019-11049-4, 10.1038/s41467-021-22801-0	[14],[15],[1],
Mature dendritic cells	MatureDCs	LAMP3,CCR7,CD83	10.1158/2159-8290.CD-19-0138, 10.1038/s41591-021-01323-8, 10.1158/2159-8290.CD-19-0138	[16],[17],[16]
Conventional type 1 dendritic cells	cDC1	CLEC9A,XCR1,IRF8	10.1038/s41586-019-1652-y, 10.1038/s41586-019-1652-y, 10.1038/s41422-020-0374-x	[18],[18],[19]
Conventional type 2 dendritic cells	cDC2	CD1C,CLEC10A,FCER1A	10.1038/s41586-019-1652-y, 10.1038/s41586-019-1652-y, 10.1038/s41593-020-00789-y	[18],[18],[13]
References [1] Wu F, Fan J, He Y, et al. Single-cell profiling of tumor heterogeneity and the microenvironment in advanced non-small cell lung cancer[J]. Nat Commun, 2021, 12(1): 2540. [2] Duclos G E, Teixeira V H, Autissier P, et al. Characterizing smoking-induced transcriptional heterogeneity in the human bronchial epithelium at single-cell resolution[J]. Sci Adv, 2019, 5(12): eaaw3413. [3] Chu…
