# Supplementary material for: Single-Cell RNA Sequencing Reveals Potential Mechanism of RUNX3 Reshaping Tumor Microenvironment in Non-small-cell Lung Cancer
Source: Ann Surg Oncol. 2025 Sep 7;32(13):10224–37. doi: 10.1245/s10434-025-18034-w (PMC12589342; doi:10.1245/s10434-025-18034-w)
Supplement: Supplementary file 4 — Supplementary file4 (XLSX 11 KB) [file 10434_2025_18034_MOESM4_ESM.xlsx]

## Sheet: Sheet1
Supplementary Table S3.The percents of cell subclusters in each sample.
cluster	NOR1	NOR2	NOR3	CA1	CA2	CA3	CA4	CA5	CA6	CA7
CancerCells	0.00169386	0.00117073	0.00376333	0.179954	0.559511	0.56642	0.641156	0.23448	0.437926	0.239123
AT2	0.0101631	0.00487805	0.0890654	0.0102916	0.00450259	0.0251487	0.0071576	0.00466886	0.00589427	0.0196786
ClubCells	0.000624053	0	0.000627221	0.000298307	0.000339818	0.0389231	0.000137646	0.000172921	0.00221035	9.0269e-05
CiliatedCells	0.00392262	0	0.00439055	0.000969498	0	0.00469582	0.00247763	0	0.00101308	0
ECs	0.00525987	0.00839024	0.0123354	0.0051458	0.00127432	0.0034436	0.00110117	0.000691683	0.00092098	0.00911717
Fibroblasts	0.000624053	0	0.00229981	0.0205832	0.00263359	0.0257748	0.00165175	0.00103752	0.00239455	0.0259072
PlasmaCells	0.00213961	0.00360976	0	0.0444478	0.0572594	0.0401753	0.0200964	0.0252464	0.00101308	0.0531684
BCells	0.00971739	0.0349268	0.00167259	0.0394511	0.0301589	0.0125222	0.0134893	0.00881895	0.0244981	0.0118252
TCells	0.255416	0.423317	0.0938741	0.18234	0.276952	0.1295	0.0620785	0.0942417	0.293793	0.316122
Neutrophils	0.28118	0.0396098	0.20991	0.357894	0.0160564	0.0313054	0.11576	0.531904	0.00967029	0.00767287
MastCells	0.00757778	0.0035122	0.0048087	0.0133492	0.00263359	0.00104351	0.00509291	0.00103752	0.000736784	0.00613829
MPs	0.420701	0.479512	0.576207	0.136252	0.0439215	0.120422	0.129387	0.0966626	0.218088	0.311157
pDCs	0.000980654	0.00107317	0.00104537	0.00902379	0.00475745	0.000626109	0.000412939	0.00103752	0.00184196	0
