# Supplementary material for: Single-Cell RNA Sequencing Reveals Potential Mechanism of RUNX3 Reshaping Tumor Microenvironment in Non-small-cell Lung Cancer
Source: Ann Surg Oncol. 2025 Sep 7;32(13):10224–37. doi: 10.1245/s10434-025-18034-w (PMC12589342; doi:10.1245/s10434-025-18034-w)
Supplement: Supplementary file 5 — Supplementary file5 (XLSX 10 KB) [file 10434_2025_18034_MOESM5_ESM.xlsx]

## Sheet: Sheet1
Supplementary Table S4.The percents of cell subclusters in each group.
cluster	Control	RUNX3_Neg	RUNX3_Pos
CancerCells	0.00186667	0.41501	0.383547
AT2	0.0224762	0.012427	0.010319
ClubCells	0.000380952	0.0109599	0.000771781
CiliatedCells	0.00247619	0.00166844	0.00082895
ECs	0.00777143	0.00336565	0.00351589
Fibroblasts	0.000685714	0.0159365	0.00946147
PlasmaCells	0.00232381	0.0476081	0.0254974
BCells	0.0180952	0.0288813	0.0156071
TCells	0.291543	0.19981	0.219758
Neutrophils	0.173867	0.152116	0.117397
MastCells	0.00548571	0.00632857	0.00340155
MPs	0.472	0.100624	0.209067
pDCs	0.00102857	0.00526422	0.00082895
