# Supplementary material for: Single-Cell RNA Sequencing Reveals Potential Mechanism of RUNX3 Reshaping Tumor Microenvironment in Non-small-cell Lung Cancer
Source: Ann Surg Oncol. 2025 Sep 7;32(13):10224–37. doi: 10.1245/s10434-025-18034-w (PMC12589342; doi:10.1245/s10434-025-18034-w)
Supplement: Supplementary file 6 — Supplementary file6 (XLSX 10 KB) [file 10434_2025_18034_MOESM6_ESM.xlsx]

## Sheet: Sheet1
Supplementary Table S5.Expected number of enriched cells for different histological types.
Cells	Control	RUNX3_Neg	RUNX3_Pos
CancerCells	7627.5	10101.1	10165.4
AT2	378.176	500.82	504.004
ClubCells	114.3	151.369	152.331
CiliatedCells	41.5638	55.0431	55.3931
ECs	121.41	160.784	161.806
Fibroblasts	246.922	327	329.079
PlasmaCells	713.147	944.424	950.428
BCells	553.728	733.305	737.967
TCells	6094.29	8070.7	8122.01
Neutrophils	3817.03	5054.92	5087.05
MastCells	132.074	174.907	176.019
MPs	6344.5	8402.05	8455.46
pDCs	65.3536	86.5481	87.0983
