# Supplementary material for: Single-Cell RNA Sequencing Reveals Potential Mechanism of RUNX3 Reshaping Tumor Microenvironment in Non-small-cell Lung Cancer
Source: Ann Surg Oncol. 2025 Sep 7;32(13):10224–37. doi: 10.1245/s10434-025-18034-w (PMC12589342; doi:10.1245/s10434-025-18034-w)
Supplement: Supplementary file 7 — Supplementary file7 (XLSX 10 KB) [file 10434_2025_18034_MOESM7_ESM.xlsx]

## Sheet: Sheet1
Supplementary Table S6.The percents of cell subclusters in each sample.
cluster	NOR1	NOR2	NOR3	CA1	CA2	CA3	CA4	CA5	CA6	CA7
Macrophages	0.712015	0.875051	0.789895	0.56181	0.7154	0.793734	0.504739	0.802178	0.790343	0.848837
Monocytes	0.216571	0.0917786	0.202472	0.254415	0.134503	0.174935	0.28673	0.123412	0.085557	0.118314
MatureDCs	0.00762873	0.00875051	0.000727008	0.0231788	0.0214425	0.00435161	0.028436	0.00362976	0.0165184	0.00174419
cDC1	0.0351769	0.01221	0.00254453	0.0149007	0.0175439	0.00174064	0.0130332	0.00725953	0.00465904	0.00290698
cDC2	0.0286078	0.01221	0.00436205	0.145695	0.111111	0.0252393	0.167062	0.0635209	0.102922	0.0281977
