# Supplementary material for: Single-Cell RNA Sequencing Reveals Potential Mechanism of RUNX3 Reshaping Tumor Microenvironment in Non-small-cell Lung Cancer
Source: Ann Surg Oncol. 2025 Sep 7;32(13):10224–37. doi: 10.1245/s10434-025-18034-w (PMC12589342; doi:10.1245/s10434-025-18034-w)
Supplement: Supplementary file 8 — Supplementary file8 (XLSX 9 KB) [file 10434_2025_18034_MOESM8_ESM.xlsx]

## Sheet: Sheet1
Supplementary Table S7.The percents of cell subclusters in each group.
cluster	Control	RUNX3_Neg	RUNX3_Pos
Macrophages	0.794008	0.661197	0.785714
Monocytes	0.163921	0.21042	0.12771
MatureDCs	0.0065407	0.0166955	0.00986659
cDC1	0.0188146	0.0109384	0.00500278
cDC2	0.0167151	0.100748	0.0717065
