# Supplementary material for: Single-Cell RNA Sequencing Reveals Potential Mechanism of RUNX3 Reshaping Tumor Microenvironment in Non-small-cell Lung Cancer
Source: Ann Surg Oncol. 2025 Sep 7;32(13):10224–37. doi: 10.1245/s10434-025-18034-w (PMC12589342; doi:10.1245/s10434-025-18034-w)
Supplement: Supplementary file 9 — Supplementary file9 (XLSX 9 KB) [file 10434_2025_18034_MOESM9_ESM.xlsx]

## Sheet: Sheet1
Supplementary Table S8.Expected number of enriched cells for different histological types.
Cells	Control	RUNX3_Neg	RUNX3_Pos
Macrophages	9553.1	2679.87	5551.04
Monocytes	1976.8	554.538	1148.66
MatureDCs	112.806	31.6448	65.5487
cDC1	164.912	46.2617	95.826
cDC2	576.387	161.69	334.923
