# Supplementary material for: Single-Cell RNA Sequencing Reveals Potential Mechanism of RUNX3 Reshaping Tumor Microenvironment in Non-small-cell Lung Cancer
Source: Ann Surg Oncol. 2025 Sep 7;32(13):10224–37. doi: 10.1245/s10434-025-18034-w (PMC12589342; doi:10.1245/s10434-025-18034-w)
Supplement: Supplementary file 10 — Supplementary file10 (XLSX 9116 KB) [file 10434_2025_18034_MOESM10_ESM.xlsx]

## Sheet: AverageExpression
Supplementary Table S9a. The average expression values of genes in different groups
Symbol	Control	RUNX3_Neg	RUNX3_Pos
A1BG	0.000520115	0	0.000346844
A1BG-AS1	0.0419167	0.0372544	0.0390375
A1CF	0	0	0
A2M	0.446999	0.728831	0.895017
A2M-AS1	0.00572668	0.00660785	0.00575269
A2ML1	0	0.0004926	0.000253328
A2ML1-AS1	0.000875999	0.0022327	0.00149681
A3GALT2	0.0011464	0.00197984	0.00126853
A4GALT	0.00831366	0.0082932	0.00940631
A4GNT	0.0112286	0.00189575	0.0069316
AAAS	0.122646	0.137818	0.117414
AACS	0.0335119	0.0282985	0.0309746
AADAC	0	0	0.000162356
AADACL2	0	0	0
AADACL2-AS1	0.0123623	0.0236857	0.0189812
AADAT	0.000247599	0.00191809	0.000271516
AAGAB	0.104272	0.102935	0.0866297
AAK1	0.218859	0.236437	0.193401
AAMDC	0.114979	0.0974396	0.084323
AAMP	0.260151	0.249191	0.202994
AANAT	0	0.000395201	5.6928e-05
AAR2	0.129127	0.111644	0.0865826
AARD	0.00018775	0.00126744	0.000312563
AARS1	0.12396	0.106628	0.108394
AARS2	0.0471563	0.0776171	0.0673753
AASDH	0.107057	0.0909624	0.0617674
AASDHPPT	0.274722	0.240663	0.180589
AASS	0.00349289	0.00410027	0.00204199
AATBC	0.0299937	0.00998708	0.00889906
AATF	0.26032	0.232253	0.186852
AATK	0.0291992	0.0500493	0.0480662
ABALON	0.00218772	0.00184375	0.00153563
ABAT	0.0886654	0.0521022	0.0371639
ABCA1	0.270079	0.463673	0.515894
ABCA10	0.00143401	0.00385106	0.00177923
ABCA12	0.000358175	0.000570039	0.000187463
ABCA13	0.000795859	0.000549234	0.00180066
ABCA2	0.0198392	0.0166598	0.0137976
ABCA3	0.0106634	0.0150787	0.00792208
ABCA4	0.000296415	0	0.000329244
ABCA5	0.0110185	0.0477743	0.0303875
ABCA6	0.0102063	0.0530336	0.0369041
ABCA7	0.0795076	0.0512205	0.0451776
ABCA8	0	0.000903642	0.00119706
ABCA9	0	0.00653768	0.00226022
ABCA9-AS1	0	0.000583649	0.000112347
ABCB1	0.00207121	0.00700215	0.00400545
ABCB10	0.0943464	0.0813278	0.0683447
ABCB11	0.00117106	0.000665324	0.000301495
ABCB4	0.00230916	0.0256259	0.0203402
ABCB5	0.00310576	0.00383009	0.0048083
ABCB7	0.136779	0.143823	0.117175
ABCB8	0.0845846	0.0713605	0.0771178
ABCB9	0.00984678	0.0140026	0.00577692
ABCC1	0.120002	0.128892	0.128794
ABCC10	0.0517769	0.0602085	0.0544545
ABCC11	0.000684727	0.00260919	0.000955002
ABCC12	0	0	0
ABCC2	0.00177231	0.00347962	0.00115348
ABCC3	0.293083	0.198935	0.251025
ABCC4	0.0284632	0.0665928	0.0516399
ABCC5	0.0675221	0.162378	0.13207
ABCC5-AS1	0.000797884	0.00184826	0.00250563
ABCC6	0.00454588	0.0180995	0.0094551
ABCC8	0.00357092	0.00307206	0.00350315
ABCC9	0	0	0.000461444
ABCD1	0.0986484	0.0834919	0.111351
ABCD2	0.00176915	0.00946422	0.00251292
ABCD3	0.0671055	0.0645733	0.0407519
ABCD4	0.115211	0.124522	0.121487
ABCE1	0.214053	0.233239	0.170303
ABCF1	0.302533	0.346054	0.282448
ABCF3	0.138824	0.106843	0.101943
ABCG1	0.703773	0.417739	0.415678
ABCG2	0.140081	0.0293865	0.0376301
ABCG4	0.000258333	0	0.0005995
ABHD1	0.00353304	0.00283261	0.00154463
ABHD10	0.159857	0.114806	0.104011
ABHD11	0.0960196	0.0845552	0.0812833
ABHD12	0.528309	0.590933	0.620236
ABHD12B	0.00187402	0.00267204	0.00185086
ABHD13	0.120456	0.118319	0.0986261
ABHD14A	0.000622049	0.00114253	0.000106823
ABHD14A-ACY1	0	0	0.000207816
ABHD14B	0.00315606	0.00344879	0.00207297
ABHD15	0.0902016	0.0799421	0.0766437
ABHD15-AS1	0.0202155	0.027701	0.0163989
ABHD17A	0.254101	0.26978	0.231037
ABHD17B	0.0424638	0.052018	0.0379428
ABHD17C	0.0143807	0.0147402	0.00679229
ABHD18	0.0855949	0.114636	0.102205
ABHD2	0.470153	0.334023	0.288656
ABHD3	0.27378	0.247479	0.257758
ABHD4	0.0479452	0.0405602	0.0353158
ABHD5	0.517787	0.215751	0.160926
ABHD6	0.108184	0.127612	0.110902
ABHD8	0.115831	0.105837	0.103945
ABI1	0.45675	0.453574	0.395099
ABI2	0.0453562	0.0766206	0.0627064
ABI3	0.392718	0.440096	0.427739
ABI3BP	0.00348238	0.000599737	0.00134888
ABITRAM	0.0868201	0.0806538	0.0718234
ABL1	0.0805214	0.112156	0.0934028
ABL2	0.132582	0.156127	0.164788
ABLIM1	0.000647251	0.000814801	0.0007973
ABLIM2	0.00165044	0.00193902	0.00155534
ABLIM3	0.00182533	0.0220517	0.0184567
ABO	0.00324679	0.00907562	0.000368346
ABR	0.332973	0.360738	0.349406
ABRA	0.000708566	0	0
ABRACL	0.711397	0.542852	0.573743
ABRAXAS1	0.0370538	0.0371723	0.0220184
ABRAXAS2	0.131002	0.119936	0.104375
ABT1	0.146444	0.137274	0.107813
ABTB1	0.162359	0.153027	0.128726
ABTB2	0.011827	0.0137419	0.0176651
AC000032.1	0.000252199	0.000283719	0
AC000065.1	0	0.000332562	0
AC000068.1	0.000143818	0.000120673	0.000309754
AC000068.2	0.000735647	0.000632223	0.000713963
AC000068.3	0	0.000197898	0
AC000085.1	0	0	0.00013592
AC000120.4	0.00329704	0.00553657	0.00441082
AC000403.1	0.00614796	0.0033866	0.00177376
AC001226.2	0.00100855	0.00118292	0.000999059
AC002064.2	3.03544e-05	0	0
AC002064.3	0	0	7.03898e-05
AC002066.1	0	0	0.000380551
AC002069.2	0.000813471	0	0
AC002070.1	0.00256074	0.00579561	0.00370386
AC002072.1	0.000271769	0.000234201	0.00101075
AC002074.1	0	0.00159292	0.000133361
AC002091.1	0.0594763	0.049175	0.0400991
AC002091.2	0.0137312	0.0117365	0.00961409
AC002094.2	0.000939933	0.000115909	0.000837463
AC002116.2	0.00389737	0.00451611	0.00445931
AC002306.1	8.47961e-05	0	0.000321861
AC002310.1	0.00666926	0.0117973	0.00723923
AC002310.2	0.000611974	0.00349506	9.16534e-05
AC002310.4	0.00141931	0.0027415	0.00183256
AC002316.1	0.0351364	0.0327877	0.0162054
AC002331.1	0.000119183	0.000459955	0.00033053
AC002347.1	0	0.000205119	0
AC002347.2	0.000404871	0	0.000132127
AC002377.1	0.00104584	0.00215024	0.000705444
AC002378.1	0.000830957	0.00206139	0.00227054
AC002398.1	0.000530519	0.0011969	0.000418672
AC002401.1	0	0	0.000617126
AC002401.4	0	0	0.000301734
AC002407.2	0	0	0
AC002429.2	0	0.000414886	0.000303855
AC002451.1	0.0642522	0.0528322	0.0273277
AC002456.1	0.00863571	0.0187476	0.0197375
AC002460.2	2.76518e-05	0.00362664	0.00198141
AC002463.1	0.00443103	0.00626406	0.00360291
AC002464.1	0.00379499	0.00374295	0.000934117
AC002467.1	0.0131218	0.0143873	0.0150408
AC002470.1	0.00734916	0.0051994	0.00300098
AC002480.1	0.00114051	0.00867069	0.0041003
AC002480.2	0.00510487	0.0119373	0.0133328
AC002511.2	0.00021849	0.000210096	0
AC002546.1	0	0	0
AC002550.1	0.0011617	0.00157703	0.00103626
AC002550.2	0.000348311	0.000501653	9.32705e-05
AC002553.2	0.00180155	0.00236365	0.000597402
AC002558.2	0	0.000650585	0
AC002985.1	0.00180045	0.00213453	0.00209635
AC002996.1	0	0.000793788	0
AC003002.1	0	0.00012824	0
AC003002.2	0.00166822	0.00235775	0.00113961
AC003005.2	0.00014539	0.000391614	5.71041e-05
AC003006.1	0.000772406	0.00129806	0.000379388
AC003035.1	0	0	0
AC003044.1	0	0	0
AC003070.2	0	0	0
AC003086.1	0	0	0
AC003092.1	0.000313471	0.000228474	0.00128226
AC003093.1	0.00208609	0.00886705	0.0175885
AC003098.1	0	0.00106574	0.00148376
AC003101.1	0.000221681	0.000802834	0
AC003101.2	0.00146201	0.00212369	0.0042984
AC003102.1	0.00349576	0.00527981	0.00477718
AC003681.1	0.0006731	0.000720132	0.000382394
AC003682.1	0	0	0.000456605
AC003688.2	0.00243044	0.00134747	0.00161977
AC003956.1	0.000350195	0.000758543	0.00042931
AC003958.2	0	0	0
AC003965.1	0.00108775	0.00093562	0.00178464
AC003965.2	0	0.00137034	0.000232303
AC003982.1	0	0	0
AC003984.1	0	0	0
AC003988.1	0	0	0
AC003991.1	0.0104203	0.0244706	0.00550231
AC003991.2	0.00438655	0.00524726	0.00227371
AC004009.1	0	0	0
AC004012.1	0	0.00010596	0
AC004034.1	0.000574727	0.00117759	0.000420898
AC004039.1	0.000688566	0.00109261	0.00071787
AC004053.1	0.000527353	0.00127159	0.00164337
AC004066.2	0	0	0
AC004067.1	0.00124889	0.000335573	0.000873477
AC004069.1	0.00605292	0.0158018	0.0109683
AC004076.1	0.00335756	0.00648894	0.00337935
AC004076.2	0.000112455	0.000648253	0.000348688
AC004080.2	0	0	0
AC004083.1	0.00473708	0.00209774	0.00143888
AC004112.1	0.0017708	0.00224646	0.0013121
AC004130.2	0.0267435	0.0157995	0.0139126
AC004148.1	0.0114775	0.0146434	0.0112068
AC004151.1	0.135481	0.293032	0.184418
AC004156.1	0.000360672	0	0.000376748
AC004158.1	0	0.000808178	0.000396879
AC004160.1	0.000896948	0.000926429	0.000809344
AC004221.1	0	0.000228042	5.32955e-05
AC004223.4	0	0	0
AC004224.2	0.00212023	0.00123347	0.000367077
AC004231.1	0.00200116	0.00187783	0.00178473
AC004231.3	0	0	8.61859e-05
AC004233.1	0	0	0
AC004233.2	0.00236443	0.000812018	0.00244307
AC004233.3	0	0	0
AC004241.1	0.0229354	0.0132589	0.0135338
AC004253.1	0.00115389	0.00133649	0.00105809
AC004263.1	0	0.000788981	0.000131405
AC004263.2	0.000328078	0.00167234	0.000793485
AC004264.1	0	0.000727605	0.000170627
AC004381.1	0.00141642	0.000967162	0.00206362
AC004408.1	0	0	0.000322281
AC004448.2	0.289182	0.252098	0.22771
AC004466.1	0.000676838	0.000990347	0.000840819
AC004470.2	0.00194562	0.006903	0.00200604
AC004471.1	0.00106943	0.000599455	0.000866254
AC004477.1	0.00147927	0.00261433	0.00143869
AC004477.2	0	0.00088104	0
AC004477.3	0	0	0
AC004492.1	0.000143664	0.000231827	0.000308549
AC004494.1	0	0.000140226	0
AC004522.4	0	0	0.000129932
AC004522.6	0.00406407	0.00502741	0.00312758
AC004528.2	0.00310901	0.00192436	0.00135518
AC004540.1	0.0454825	0.0215636	0.0176035
AC004540.2	0.0331893	0.020419	0.0082001
AC004542.2	0.000470873	0.00389186	0.00116507
AC004551.1	0.0329588	0.0174856	0.0149612
AC004554.2	0.00061562	0	0
AC004556.3	0.0421718	0.0537101	0.0550481
AC004585.1	0.000490411	0	0
AC004590.1	0.000570105	0.000175519	0
AC004593.2	0.00193354	0.00230456	0.00108603
AC004594.1	9.66161e-05	0.0009628	4.05963e-05
AC004596.1	0.00804993	0.0125704	0.00486398
AC004687.1	0.132227	0.254562	0.177979
AC004691.2	0	0	0.000208199
AC004702.1	0	0	0
AC004704.1	0.000270629	0.00142733	0.000900044
AC004706.1	0	0	0.000152587
AC004707.2	0.000722028	0.00154473	0.000820947
AC004765.1	0	0	9.71407e-05
AC004771.1	0.000426206	0	0.000118492
AC004771.2	0.00230372	0.00507289	0.00441399
AC004771.3	0.00326564	0.00389198	0.00392163
AC004771.4	0.000342228	0	0.00034191
AC004784.1	0.00027667	0.000233025	0
AC004797.1	0.0197131	0.0363422	0.0175269
AC004801.6	0.00131554	0.000783254	0.000279709
AC004803.1	0.000770364	0.00126111	0.00105049
AC004805.1	0.000272328	0	0.00010888
AC004812.2	0.0171656	0.0207438	0.014014
AC004816.1	0.00108815	0.00291906	0.00113626
AC004816.2	0.0015418	0.000945488	0.000817988
AC004817.3	0.0184032	0.0552374	0.0403331
AC004817.5	0.000101969	0.00235693	0.000790128
AC004825.2	0.00983795	0.00379259	0.00299457
AC004828.1	0	0	0
AC004828.2	0.000409871	0.000758935	0
AC004830.2	0	0.000150167	0
AC004832.1	0.000109158	0.000857123	0.000114305
AC004832.6	0.000827869	0	0.000510002
AC004834.1	0.000364373	0.000395333	0.000843784
AC004835.1	0	0	0
AC004837.4	0.00645213	0.0282921	0.0241463
AC004839.2	0.001575	0.000768846	0.000959247
AC004846.1	0.00589908	0.0109562	0.0130396
AC004846.2	0.00415729	0.0033427	0.00319265
AC004847.1	0.0203954	0.0146739	0.0108583
AC004854.2	0.00760339	0.00802374	0.0139964
AC004865.2	0.0300102	0.0144467	0.0155598
AC004870.2	0	0	0
AC004870.4	0	0	0.00030015
AC004882.4	0.00657545	0.00650482	0.00374992
AC004888.1	0	0	0
AC004893.3	0	0	0
AC004895.1	0.000533268	0.000871616	0.00182614
AC004900.1	0.000557939	0.000655317	0
AC004908.1	0	0	0
AC004917.1	0.02135	0.014461	0.0132247
AC004918.1	0.0237073	0.0373091	0.0187687
AC004921.1	0.0687241	0.0615483	0.0593421
AC004922.1	0.00325175	0.00170897	0.00226676
AC004923.4	0.00519274	0.00232399	0.00352403
AC004936.1	0	0.000600644	0
AC004938.2	0.00212185	0.00323761	0.00275776
AC004943.2	0.0126666	0.0172094	0.0136366
AC004947.3	0.0012226	0.00255684	0.0010096
AC004949.1	0.0017952	0.00187929	0.000662532
AC004974.1	0.000711243	0.00147406	0.000834808
AC004982.1	0.00138144	0.00168545	0.000851725
AC004982.2	0.00740671	0.00629898	0.00669445
AC004988.1	0.0472586	0.0251684	0.0560934
AC004990.1	0	0	0
AC005005.3	0.00091424	0.00148046	0.00197995
AC005005.4	0	0	0
AC005006.1	0	0.000948572	0.000356375
AC005013.1	0	0	0.00014594
AC005014.2	0.00194817	0.00115954	0.000337085
AC005014.3	0	0	0
AC005014.4	0.000459619	0.00167135	0.00017824
AC005020.2	0	0.000170292	0
AC005021.1	0	0.00112366	0.000518927
AC005034.7	0.000752531	0.00110158	0.00116967
AC005037.1	0.00520948	0.0122008	0.00593854
AC005041.1	0	0.000736889	0.000906981
AC005041.3	0	0.000385597	0.000185528
AC005041.4	0.00212277	0.00562269	0.00253765
AC005041.5	0.010439	0.0123367	0.00722223
AC005042.2	0	0	0
AC005046.2	0.000759351	0.00110105	0.000907529
AC005050.2	0	0.000164983	0
AC005050.3	0.0440597	0.0316466	0.0408977
AC005052.2	0.0108357	0.0160596	0.0115156
AC005062.1	0.0153031	0.00665948	0.0114386
AC005064.1	0	0	0.000301698
AC005070.3	0.00226239	0.0026816	0.00175536
AC005071.2	0.00931238	0.00595588	0.00245935
AC005076.2	0.0127689	0.0166949	0.00951342
AC005081.1	0	0.00155557	0.000202909
AC005082.1	0.0242459	0.0140715	0.00808761
AC005082.2	0.00106176	0.00269542	0.000470182
AC005083.1	0.0570326	0.0436283	0.0418307
AC005091.1	0.00361431	0.00304145	0.00113873
AC005096.1	0	0	0
AC005100.2	0	0	0
AC005104.1	0.00286052	0.00793447	0.00239238
AC005104.3	0	0.000102059	0
AC005154.3	0.00528791	0.00559168	0.00769185
AC005154.4	0	0.00116645	0
AC005154.5	0.00205851	0.00313926	0.0022656
AC005162.2	0.00774805	0.0100065	0.00362845
AC005165.1	0.000189148	0.00167654	0.000170065
AC005208.1	0.000553673	0.000828916	0
AC005220.1	0.00227942	0.0011411	0.00113821
AC005225.2	0.0421632	0.0298017	0.0265956
AC005225.3	0.00120794	0.00136046	0.00157721
AC005229.4	0.0198373	0.0119973	0.0122992
AC005229.5	0.00164467	0	0
AC005237.1	0.000734605	0.00261003	0.000951141
AC005253.1	0.000938874	0.00231451	0.00286747
AC005253.2	0.00418519	0.00512342	0.00233627
AC005256.1	0	0	0.000276577
AC005258.1	0.0239479	0.0452743	0.0257508
AC005261.1	0.0170183	0.0168974	0.0116
AC005261.2	0.0257343	0.0393413	0.0216193
AC005261.3	0.000329611	0.000942909	0.00124285
AC005264.1	0.00339483	0.00846749	0.00379914
AC005280.1	0.00931224	0.0075242	0.0065765
AC005280.2	0.00163683	0.00128686	0.000357367
AC005288.1	0.00332193	0.00370721	0.00220741
AC005291.1	0	0.000360192	0
AC005291.2	0.000944039	0.00239948	0.000489845
AC005301.1	0	0	0
AC005306.1	0.00776771	0.00743762	0.00578051
AC005307.1	0	0	0
AC005324.3	0	0	8.47332e-05
AC005324.4	0	0.000174393	0
AC005324.5	0	0	0
AC005329.1	0.00332947	0.00411303	0.00112003
AC005329.2	0	0	0.000182624
AC005329.3	0.00163279	0.00219682	0.000900638
AC005332.1	0.00523374	0.0135011	0.0137904
AC005332.2	0	0	8.36129e-05
AC005332.3	0.00299865	0.00349006	0.00134545
AC005332.4	0.0299921	0.0532466	0.0468514
AC005332.5	0.0045721	0.00583541	0.00490456
AC005332.6	0.0455047	0.0419096	0.0308104
AC005332.7	0.000131484	0.00036991	0.000310178
AC005342.2	0.00164253	0.00397032	0.00291487
AC005343.4	0.000172095	0.00081594	0.000358743
AC005355.1	0.0157693	0.0157529	0.00932626
AC005358.1	0	0	0
AC005363.2	0.00141131	0.00275515	0.00299064
AC005387.1	0.00366789	0.00633961	0.00208675
AC005387.2	0.00117201	0.000898104	0.000394931
AC005392.2	0.000707871	0	0.000369822
AC005392.3	0	0.000236795	0
AC005394.2	0	0	0
AC005400.1	0.000408201	0.000673502	0.000959643
AC005410.2	0.00159516	0.00104645	0.00114499
AC005476.2	0.00480839	0.00707872	0.00478611
AC005479.1	0	8.76065e-05	0.000141109
AC005479.2	0.000699702	0.00271267	0.00217022
AC005480.1	0.00255113	0.0022717	0.000998966
AC005482.1	0	0	0.000232914
AC005487.1	0	0.000146947	0
AC005498.2	0.00364762	0.00280105	0.00192197
AC005498.3	0.00128126	0.00336707	0.00373834
AC005515.2	0.00269302	0.000861142	0.000939692
AC005520.4	0.00537312	0.00730172	0.00907106
AC005520.7	0.00179184	0.00452542	0.0043943
AC005523.1	0.000861501	0.00178806	0.000362858
AC005523.2	0.00238735	0.00677191	0.00299593
AC005532.1	0.0019485	0.00231126	0.00226297
AC005534.1	0.000258948	0.000462507	0.000218053
AC005537.2	0	0.00102089	0
AC005540.1	0.000879333	0.00138554	0.000732396
AC005550.2	0	0	0
AC005551.1	0	0	0
AC005562.1	0.0821351	0.0725129	0.0611737
AC005580.1	0	0	0
AC005586.1	0.00256845	0.00593843	0.00178093
AC005586.2	0.000142632	0.00257296	0.000608954
AC005592.1	0	0	0
AC005594.1	0	0	0
AC005599.1	0.000673988	0.000394526	0.000785268
AC005606.1	0.000253503	0.000742571	0.000347455
AC005606.2	0.000765376	0.00207629	0.000756024
AC005609.1	0	0	0
AC005609.3	0	0	0
AC005609.4	0	0	0.000119774
AC005609.5	0	0.00134864	0
AC005614.1	0.00104306	0.00214505	0.00106918
AC005614.2	0.00375191	0.00507574	0.00191106
AC005618.1	0	0.000207293	0.000191948
AC005618.4	0.000153346	0.000779536	0.00076329
AC005632.6	0	0	0
AC005670.1	0	0.000379382	0.000622514
AC005670.2	0.0014432	0.00277661	0.00122124
AC005670.3	0.0349544	0.0593818	0.0548197
AC005674.1	0.00218677	0.00263119	0.00098588
AC005674.2	0.0073646	0.00613741	0.00449059
AC005682.2	0	0.00193344	0.00227522
AC005695.1	0	0	0
AC005695.2	0.000370408	0	3.77669e-05
AC005695.3	0.000494506	0.000635918	0.000367165
AC005696.1	0.00340874	0.00463365	0.00775356
AC005696.2	0.000335484	0	0
AC005696.4	0	0	0
AC005697.1	0.000587326	0.00133136	0.00049951
AC005697.2	0.000258845	0.00163928	0.00049725
AC005699.1	0.000147927	0	0.000598966
AC005702.1	0.00885614	0.00966548	0.00316213
AC005703.3	0.00269286	0.00637492	0.00615285
AC005703.4	0	0.000356498	6.87585e-05
AC005703.7	0	0.000136479	0.000154348
AC005722.4	0	0	0.00102314
AC005726.1	0.0145486	0.0252248	0.00910872
AC005726.2	0.000155016	0.000239938	0
AC005726.3	0	0.000874295	0.000554645
AC005730.2	0	0	6.2726e-05
AC005740.3	0.000864689	0.000846518	0.000940424
AC005740.4	0	0.000278397	0
AC005740.5	0	0.000100603	0
AC005746.2	0.000134858	0.000709363	0
AC005747.1	0.225865	0.144652	0.151734
AC005753.2	0	0	0
AC005753.3	0	0.000141387	0
AC005759.1	0.000821194	0.00524884	0.00610467
AC005775.1	0.00123788	0.00242803	0.00107775
AC005785.1	0.00140964	0.00223993	0.000788922
AC005786.2	0.000780353	0	0
AC005786.3	0.0182637	0.0274706	0.0179827
AC005790.1	0	0.000876979	0.000173062
AC005803.1	0	0.000201338	0
AC005808.1	0.00358441	0.00288586	0.00329272
AC005821.1	0	9.76293e-05	0
AC005821.2	0	0	0
AC005828.3	0.00338672	0.00418108	0.00135782
AC005832.4	0.000377074	0.000877965	0.00021939
AC005833.1	0.00100678	0.00323329	0.00147888
AC005833.2	0	0.000383511	0
AC005837.1	0.00816514	0.00906419	0.00709433
AC005837.2	0.0122874	0.0282776	0.0124664
AC005837.4	0	0	0
AC005840.2	0.00122686	0.00113575	0.00199867
AC005840.4	0.00154749	0.00072445	0.00174855
AC005842.1	0.000352936	0.00244602	0.00111859
AC005856.1	0	0.00130154	0.000502797
AC005863.1	0.000282753	0	0
AC005865.2	0	0.000126259	0.000148089
AC005871.2	0	0	0.000746259
AC005884.1	0	0.00156624	0.000907742
AC005888.1	0	0	0
AC005899.2	0	0	0
AC005899.5	0.000458648	0.00210606	0.000618616
AC005899.6	0.000127184	0	7.32811e-05
AC005899.7	0.00124914	0.00171994	0.00153133
AC005899.8	0	0	0
AC005899.9	0.000726595	0.000951575	0.000513098
AC005906.2	0	0	0
AC005909.2	0.042125	0.0254508	0.0244111
AC005914.1	0.000845514	0.0043115	0.00145182
AC005920.1	0.000274639	0.000682584	7.49904e-05
AC005920.2	0.00168009	0.00304418	0.00182736
AC005920.3	0	0	0
AC005920.4	0	0	0
AC005921.3	0.00191314	0.00289046	0.00201045
AC005943.1	0.00287577	0.00298415	0.00140435
AC005944.1	0.00563316	0.00755559	0.00418546
AC005954.2	0	0.000493511	0.00134187
AC005962.1	0	0.000751607	0
AC005972.3	0.00532397	0.00216836	0.000955651
AC005993.1	0	0.000256868	0.00023214
AC006008.1	0.000692075	0.000943865	0.000877239
AC006017.1	0.00125556	0.00199323	0.00132892
AC006026.3	0.00065696	0.000136393	0
AC006027.1	0.00136712	0.00104667	0.000985878
AC006030.1	0.00673877	0.0138478	0.00476712
AC006033.2	0.0286784	0.0202535	0.017782
AC006041.2	0.000325895	0	0
AC006042.1	0	0.000146362	0
AC006042.3	0.000399435	0.000611112	0.00117854
AC006058.1	0	0.00130437	0
AC006058.3	0	0.000712243	0
AC006059.1	0.0334786	0.0526249	0.0267811
AC006059.2	0.0225464	0.0130436	0.0131446
AC006059.3	3.83151e-05	0	0
AC006059.5	0.000742565	0	0.00046318
AC006064.2	0.00611898	0.00662549	0.00530068
AC006064.3	0.000279073	0.00285232	0.000333488
AC006064.4	0.0554814	0.1428	0.0677659
AC006076.1	0	0	0.000213842
AC006111.1	0	0.00158231	0.000241024
AC006111.2	0.000312381	0.000514282	0.000441597
AC006115.2	0.000166519	0	0
AC006116.12	0	0.000401066	0
AC006116.9	0.00241766	0.0031078	0.0040198
AC006130.1	0.000108982	0.000423654	0.000332812
AC006130.3	0	0	0
AC006146.1	0	0.000153073	0
AC006148.1	0.00114034	0.00235739	0.000130695
AC006157.1	0.000899801	0.00343696	0.00342928
AC006160.1	0.0161794	0.0177773	0.00871772
AC006197.2	0.000599399	0.000875402	0.000477116
AC006206.2	0	0.003897	0
AC006207.1	0.000231669	0	0.000367767
AC006213.1	0.00420107	0.00419785	0.00132943
AC006213.2	0.0026228	0.00230643	0.00261375
AC006213.3	0.00168226	0.00250759	0.00158509
AC006230.1	0.0109594	0.028683	0.0233609
AC006238.1	0.00031263	0.000729964	0.00089167
AC006252.1	0.00102217	0.00143446	0.0013837
AC006254.1	0.000162418	0	0
AC006262.3	0	0.000139932	0
AC006270.1	0	0.000306172	4.36239e-05
AC006273.1	0	0.00018599	0.000145455
AC006299.1	0.000457448	0.00235031	0.00349247
AC006305.2	0.00162381	0	0.000250136
AC006333.1	0.0460981	0.0425792	0.0342181
AC006357.1	0	0	0
AC006369.1	0.00772393	0.016912	0.0100622
AC006369.2	0	0	0
AC006372.3	0	0	0
AC006387.1	0.00383468	0.00521009	0.00298267
AC006427.2	0	0.000274825	0
AC006435.1	0	0	9.31582e-05
AC006435.2	0	0.000215485	0
AC006435.3	0	0	0.000320509
AC006441.3	0.00546452	0.00404669	0.00375039
AC006441.4	0	0.00057972	0
AC006449.2	0.0038422	0.00855977	0.0103733
AC006449.3	0	0.000196287	9.80198e-05
AC006449.5	0.0014791	0.000268693	0.00169361
AC006449.7	0.028287	0.0316309	0.0393939
AC006450.3	0	0	0
AC006452.2	0	0	0
AC006460.1	0.00214777	0.00536092	0.0019897
AC006460.2	0.00953694	0.018422	0.012267
AC006480.3	0.000395169	0.00298688	0.00208572
AC006482.1	0.000768145	0.00143476	0.00067075
AC006483.2	0.00227687	0.00146233	0.000782371
AC006486.1	0	0.00117701	0.000590574
AC006504.5	0.0402697	0.0376101	0.031023
AC006511.5	0.000520091	0.00108617	7.8816e-05
AC006511.6	0.000541154	0.00133709	0.00190869
AC006511.7	0.0115656	0.016831	0.00595342
AC006517.6	0.000745414	0.00216543	0.000814613
AC006525.1	0	0.000857249	0.0010049
AC006547.1	0.00214892	0.00628668	0.00316961
AC006547.2	0.00147642	0.00168081	0.00167061
AC006581.1	0.000123242	0.000413823	0
AC006581.2	0.00338808	0.00568036	0.00838302
AC006942.1	0.00248765	0.00559576	0.00167117
AC006946.2	0.000100439	0.000753847	0.000467456
AC006960.3	0.000259136	0	0
AC006967.3	0	0	0.00397303
AC006974.2	0.00412806	0.00281272	0.00165356
AC006978.2	0.0559816	0.0674654	0.0691349
AC006994.2	0.00556861	0.00623703	0.00527669
AC007000.4	0.00530098	0.018633	0.0187125
AC007001.1	0	0	0
AC007009.1	0	0	4.45399e-05
AC007029.2	0.000189175	0.000288505	0
AC007032.1	0.0781639	0.0732398	0.0693405
AC007036.1	0.0155609	0.00396569	0.00452262
AC007036.5	0	0	0
AC007038.1	0.00162265	0.00296774	0.00172649
AC007040.1	0.000708081	0.00031753	0
AC007040.2	0.00250028	0.00438769	0.00983878
AC007064.2	0.000310148	0	0
AC007066.2	0.00135213	0.00327503	0.00168057
AC007066.3	0	0.000517455	0.000221109
AC007091.1	0	0.000444719	0
AC007098.1	0	0.000521411	0.000315728
AC007099.1	0	0	0.000174431
AC007100.1	0.000223567	0.000148634	0
AC007114.1	0.00968718	0.00787996	0.00735479
AC007128.1	0	0.00152492	0.000286143
AC007182.1	0.0142829	0.00144852	0.00223615
AC007192.1	0.0243755	0.030298	0.0249479
AC007192.2	0.00722616	0.00860442	0.00666524
AC007193.1	0	0	0.000146035
AC007193.3	0.000643913	0.000719916	0.000169235
AC007216.4	0.00998604	0.0174475	0.00921627
AC007220.1	0.00324147	0.00425398	0.00251349
AC007222.2	0	0	0
AC007240.3	0.000375425	0.0016091	0.00229913
AC007250.1	0.00033176	0.000246846	0
AC007255.1	0.00180164	0.00245015	0.000718223
AC007262.2	0.00317331	0.00827724	0.00867523
AC007271.1	0.00248704	0.00035193	0.00286824
AC007279.2	0.00041687	0	0.000738724
AC007285.1	0.00411669	0.0111222	0.00521064
AC007292.1	0.00460716	0.00222261	0.00225311
AC007292.2	0.000989924	0.00101486	0
AC007292.3	0.000471818	0.00175055	0.00162965
AC007298.1	0.013226	0.00296817	0.00189389
AC007298.2	0.0409012	0.0146936	0.00535834
AC007308.1	0.00137538	0.000726989	0.000554907
AC007314.1	0.000399016	0.000890853	0.000240422
AC007317.1	0.0009044	0	0.00122964
AC007317.2	0.000275926	0	0.000371654
AC007319.1	0.00604485	0.0267333	0.0239635
AC007325.2	0.000158777	0.000280424	0.000137287
AC007325.4	0.0307332	0.0211941	0.018752
AC007336.2	0.00171343	0.005593	0.00414198
AC007342.4	6.85521e-05	0.000113993	0
AC007342.5	0.00016993	0.000138078	0
AC007349.1	0	0	0
AC007349.2	0	0	0
AC007349.3	0	0.000339259	0
AC007365.1	0.00558215	0.0115781	0.00909164
AC007368.1	0	0.000976645	0.000573614
AC007376.2	0.0159427	0.0296897	0.0315458
AC007381.1	0.00051819	0.0019855	0.00187232
AC007383.2	0.0137523	0.014351	0.00946666
AC007383.3	0.00257384	0.00238878	0.00189087
AC007384.1	0.0583008	0.133743	0.107481
AC007387.2	0.000469928	0	0.00051026
AC007387.3	0.00556011	0.00786777	0.00482984
AC007389.1	0.00160596	0.00459201	0.00264451
AC007389.3	0	0.0011066	0
AC007391.1	0.000154582	0.00088757	0
AC007391.2	0.00027479	0.00122403	0
AC007391.3	0	0.000614842	0.00280385
AC007402.1	0.00190268	0.00205946	0.00382812
AC007405.2	0.0028838	0.00503991	0.00166829
AC007405.3	0	0.000177294	0
AC007405.4	0.000200223	0.00034358	8.44055e-05
AC007405.5	0	0	0
AC007406.3	0.00182453	0	0.000282921
AC007406.5	0.00470228	0.0099831	0.00318483
AC007422.1	0	0	0.000129932
AC007431.1	0	0	0.00037521
AC007448.5	0.000749117	0.00643113	0.00678402
AC007450.1	0	0	5.11714e-05
AC007485.1	0	0	0
AC007491.1	0	0.000355241	0.000198038
AC007493.1	0	0	0
AC007493.2	0.000540704	0.000945843	0.000296496
AC007495.1	0.00136425	0.00479885	0.00170745
AC007497.2	0	0	0
AC007513.1	0.00100856	0.00124966	0.000314979
AC007529.2	0.000254659	0.00144141	0.000361266
AC007533.2	0.00113353	0.00136315	0.000746172
AC007541.1	0.00253544	0.00237821	0.0026691
AC007563.2	0.000247997	0.0030082	0.000603558
AC007566.1	0.0159292	0.0221232	0.0183977
AC007569.1	0.0126643	0.0115875	0.00764128
AC007570.1	0.00193468	0.000810643	0.000872627
AC007608.3	0.00127338	0.00122701	0.00142175
AC007610.2	0.0015601	0.00169091	0.0013844
AC007610.3	0.00136738	0.00272264	0.003435
AC007610.7	0	0	0.000421229
AC007611.1	0.0238265	0.033851	0.0235265
AC007613.1	0.034448	0.0313007	0.0301235
AC007614.1	0	0	0
AC007619.1	0.000541845	0.0017908	0.000316945
AC007620.2	0.000941897	0.00336845	0.000926004
AC007622.2	0.00152486	0.00131925	0.00292884
AC007637.1	0.00737748	0.00331462	0.00458261
AC007638.2	0	0	0
AC007639.1	0	0	0
AC007656.2	0	0	0
AC007663.2	0.000232817	0	0
AC007663.3	0.000825047	0.00145718	0.00102176
AC007666.1	0	0	0
AC007666.2	0.000142208	0.00160338	0.000495256
AC007679.2	0.00127579	0.00275812	0.00131586
AC007681.1	4.78412e-05	0.000298773	0.00040324
AC007682.1	0.00039004	0	0
AC007686.2	0.00377714	0.00343253	0.00101792
AC007686.3	0.0119052	0.0155317	0.0100607
AC007686.4	0.00453808	0.00883166	0.0105187
AC007687.1	0	0	0
AC007728.1	0.00215796	0.00364327	0.00113647
AC007728.2	0.0272398	0.0241002	0.0224613
AC007731.3	0	0.00161662	0
AC007731.6	0	0	0
AC007743.1	2.71392e-05	0	0
AC007750.1	0	0.00242142	0.00344797
AC007773.1	0.000767715	0.000466362	0.000232478
AC007780.1	0.0139739	0.0174299	0.0188381
AC007785.1	0.00356246	0.00265958	0.00445518
AC007785.3	0	0.000151478	0
AC007786.1	0.00104119	0	0.00156962
AC007823.1	0.000201853	0.000490681	0
AC007848.1	0	0.000709389	0
AC007848.2	0	0	0
AC007877.1	0.0108897	0.0199147	0.015391
AC007879.3	0.0027178	0.00173019	0.00262718
AC007880.2	0.00115357	0.00376052	0.00109359
AC007881.2	0.00153235	0.00399278	0.00137624
AC007881.3	0.000927247	0.00301289	0.00292391
AC007881.4	0	0.000168188	0
AC007906.2	0.00195343	0.000642964	0.000911414
AC007922.2	0	0.000515859	0.000680884
AC007923.4	0.000999256	0.000110911	0.000714984
AC007938.2	0	0	0
AC007938.3	0	0	0
AC007950.1	0	0.000198858	0
AC007950.2	0.00549257	0.00371679	0.00426221
AC007952.2	0	0	0
AC007952.4	0.0557055	0.0861503	0.0474095
AC007953.1	0	0	0
AC007991.3	0.0167951	0.027446	0.0230687
AC007993.3	0.00321249	0.0012234	0.000963224
AC008011.2	0	0.000951677	0
AC008014.1	0.0142153	0.0170207	0.0210168
AC008040.1	0.00689086	0.00188074	0.00320191
AC008050.1	0.00286299	0.00105607	0.00846611
AC008063.1	0	0.000562879	0.00126447
AC008074.2	0.0160067	0.0180374	0.0138724
AC008079.1	0	0	0.00040827
AC008083.2	0.000726766	0.00245957	0.000261038
AC008083.3	0.0158351	0.0178017	0.0202663
AC008083.4	0	0	0.000120494
AC008105.1	0.0017548	0.00165165	0.000753295
AC008105.3	0.0857703	0.123888	0.107572
AC008114.1	0.0100256	0.00516008	0.000509245
AC008115.1	0.00260515	0.00849543	0.00674535
AC008115.2	0	0.000145646	0
AC008115.4	0.000773132	0.000944621	0.000209564
AC008119.1	0.000992312	0.00258325	0.00120043
AC008121.3	0	0	6.49156e-05
AC008124.1	0.0205396	0.0430832	0.027911
AC008125.1	0	0	0
AC008127.1	0.000300627	0.000256775	0.000585654
AC008147.1	0.00196493	0.00160479	0.000956767
AC008149.1	0	0.000496976	0.000340299
AC008149.2	0	0	0
AC008164.1	0	0	0.000968544
AC008250.1	0	0.00184399	0
AC008264.2	0.000543717	0.00151475	0.000293577
AC008267.5	0.0209996	0.0277287	0.0152072
AC008268.1	0	0	0.000104935
AC008269.1	0.000708637	0.00240932	0.00224359
AC008273.1	0.00401635	0.00337154	0.00542837
AC008277.1	0.00061257	0.000841299	9.72632e-05
AC008378.2	0.000125409	0	0.000394573
AC008391.1	0	0	0
AC008393.1	0.00325403	0.00426337	0.0020227
AC008394.1	0	0	0
AC008397.2	0	0.000157569	9.99277e-05
AC008403.2	0	0.000149693	0.00012476
AC008403.3	7.5557e-05	0.000665865	0.00069039
AC008415.1	0.000747643	0.000894546	0.000549585
AC008429.1	0.00178922	0.000720843	0.00195769
AC008429.3	0.00022131	0	0.000406143
AC008438.1	0.0127259	0.018579	0.011622
AC008438.2	0.000272908	0	0
AC008440.1	0.0383304	0.0245008	0.0126876
AC008443.1	0.0155676	0.0190182	0.0130702
AC008443.3	0	0	0
AC008443.4	0	0	0
AC008443.5	0.00517683	0.0107964	0.00617553
AC008443.6	0.000464492	0.00135901	0.00085053
AC008443.8	0	0	6.77721e-05
AC008443.9	0	0	0
AC008453.2	0	0	0
AC008456.1	0.00111757	0	0.00012623
AC008462.1	0.00252778	0.00247675	0.00240355
AC008467.1	0.000489368	0.000692435	0.000620535
AC008474.1	0	0	0
AC008481.3	0	0	7.21411e-05
AC008494.3	0.011522	0.00655851	0.00929683
AC008496.2	0	0.000116042	0.000308711
AC008496.3	0	0	0
AC008514.1	0	0	0.000479319
AC008522.1	0.000221589	0.000789316	4.18871e-05
AC008532.1	0.000782228	0.00226646	0.00120634
AC008537.1	0.00937679	0.00886846	0.00530207
AC008537.2	0	0.000517455	0
AC008537.4	0.00588881	0.0032797	0.00221532
AC008543.1	0.00137688	0.00189857	0.00209113
AC008551.1	0.000338879	0.000250065	0
AC008554.1	0.000716287	0.0026036	0.000760429
AC008555.2	0	0.000189465	0.000370751
AC008555.4	0.00011146	0.000506511	0.000192009
AC008556.1	0	0.000103082	0.000125956
AC008568.1	0	0	0
AC008569.1	0.0353771	0.0180111	0.0097226
AC008571.2	0	0.000402955	0
AC008572.1	0	0	0
AC008574.1	0.00126881	0.00276028	0.00176057
AC008575.1	0.00161992	0.000168863	0.00031474
AC008581.2	0.00270999	0.00248505	0.00163681
AC008591.1	0	0.000859793	0.000639458
AC008592.1	0.00389458	0.0077588	0.00938366
AC008592.4	0.00418949	0.0029746	0.003264
AC008608.2	0.00708852	0.0100078	0.00579441
AC008610.1	0.00132032	0.00196555	0.00143594
AC008619.1	0.000881167	0.00206031	0.000512674
AC008622.2	0.00345735	0.00406512	0.00282451
AC008629.1	0.00236457	0.00958786	0.010984
AC008635.2	0	0.00038236	0
AC008649.1	0.000588869	0.000966126	0.000484288
AC008649.2	0.00218413	0.00188491	0.000296426
AC008655.1	0	0	0.000117905
AC008655.2	0.0004965	0.000511951	0.00116304
AC008662.1	0	0	0
AC008667.1	0.000858721	0.000416177	0.000793171
AC008674.1	0	0.000389239	8.17348e-05
AC008676.3	0.00130264	0.00176052	0.00138032
AC008679.1	0	0	0
AC008686.1	0.00257262	0.00343428	0.00248181
AC008687.4	0	0.000591706	0
AC008691.1	0.00206301	0.00369784	0.0015282
AC008695.1	0.000413832	0.000286903	0
AC008696.2	0.00180825	0.00162824	0.00131818
AC008703.1	0	0.000142184	0
AC008728.1	0	0	0
AC008731.1	0.000473742	0.0011417	0.000336269
AC008735.2	0.00260723	0.00503476	0.00270102
AC008736.1	0.0206751	0.0149958	0.0123558
AC008738.2	0.000909303	0	0.000199288
AC008738.3	0.00439065	0.000952716	0.00249608
AC008738.5	0.000901253	0.000145517	0.000684767
AC008747.1	0.00235924	0.00333177	0.0028623
AC008750.1	0.000317099	0.00062164	0
AC008750.2	0.00030075	0.00122407	0.000249087
AC008750.3	0	0	0.000521091
AC008750.4	0.00437066	0.00485734	0.00192794
AC008750.7	0.000490544	0.00190072	0.000996602
AC008750.8	0.000666608	0.00124935	0.00142537
AC008752.2	0	0.000336748	0.000159663
AC008752.3	0	0	0
AC008758.1	0.00223098	0.002972	0.00368976
AC008758.4	0.00388471	0.0026113	0.0032463
AC008758.5	0.00337023	0.00146119	0.000538478
AC008758.6	0.000362946	0.00072313	0.00143906
AC008759.3	0.00397505	0.00832798	0.00210476
AC008760.1	0.000513807	0.00154474	0.0010698
AC008761.1	0.0021827	0.00268222	0.00216618
AC008763.1	0.00573593	0.00213213	0.0017972
AC008763.2	0.000120676	0	0
AC008763.3	0.0048248	0.00152809	0.00142749
AC008764.1	0.00200723	0.00194017	0.00176621
AC008764.2	0.00249843	0.00331771	0.00154032
AC008764.3	0	0.000526372	0.000578281
AC008764.4	0	0	0
AC008764.6	0.000592144	0.00226186	0.000209825
AC008764.8	0.00166494	0.00383178	0.00404907
AC008766.1	0	0	0
AC008770.1	0	0.000732164	0
AC008770.2	0.00140827	0.00204662	0.000901734
AC008770.4	0.000291795	0	0.000193776
AC008771.1	0.0168952	0.0189252	0.0153235
AC008781.1	0.0022522	0.00239175	0.00144032
AC008825.1	0.00104116	0.00352636	0.000665777
AC008840.1	0.00254605	0.00807235	0.00948709
AC008870.1	0	0.000651459	0
AC008870.4	0	0	0
AC008870.5	0	0	0.000106681
AC008875.1	0.000191045	0.000435952	9.61157e-05
AC008875.2	0.00350276	0.00443444	0.00365643
AC008875.3	0.0792104	0.0631451	0.0527686
AC008878.1	0	0	0
AC008878.3	0.00156262	0.00145507	0.000542314
AC008878.4	0.000224444	0.000533495	0
AC008892.1	0.00269314	0.00505441	0.0049404
AC008894.2	0.00843446	0.00748179	0.00320931
AC008897.2	0.000929512	0.00126707	0.00246069
AC008906.1	0.000925467	0.000854558	0.000350418
AC008906.2	0.0003317	0	0
AC008914.1	0.00512007	0.00858495	0.00299579
AC008915.3	0.0210355	0.0213433	0.0194557
AC008937.1	0.00391092	0.00449211	0.00255762
AC008937.2	0.000938296	0.00175888	0.000766322
AC008937.3	0.00119582	0.000780656	0.000303363
AC008945.1	0	0.0022913	0.000523266
AC008945.2	0.000189167	0.00132951	0.000744036
AC008946.1	0.00259849	0.00121787	0.00164159
AC008957.1	0.0592372	0.0495061	0.0842088
AC008957.2	0.000376932	0.000774448	0
AC008964.1	0.00167724	0.00209218	0.00188822
AC008966.1	0.00508315	0.0055356	0.00275902
AC008966.2	0	0.000245583	0.000485626
AC008966.3	0	0	0.000327254
AC008969.1	0.00264611	0.0121484	0.00384117
AC008972.1	0.000564408	0.00106277	0.00270884
AC008972.2	0.00578523	0.0141394	0.0136264
AC008982.1	0.00012511	0.00269883	0.000536376
AC009005.1	0.0131808	0.0170499	0.0194508
AC009019.1	0	0.000734407	0
AC009022.1	0.0312645	0.0466904	0.0440838
AC009034.1	0	0.000318455	0.000345177
AC009041.1	0	0	0.00021973
AC009053.3	0.001597	0.0021864	0.00167521
AC009053.4	0.000245438	0	0
AC009055.1	0	0.000160399	6.63412e-05
AC009060.1	0.000690354	0.00152387	0.000625017
AC009061.1	0	0	0.000385327
AC009061.2	0.0131659	0.0189871	0.0190059
AC009063.2	0.000656576	0.0019029	0.00168966
AC009065.2	0	0	0
AC009065.3	0	0	0
AC009065.4	0	0.000137963	0
AC009065.5	0.00666572	0.00547923	0.00410954
AC009065.9	0	0.000106543	0
AC009070.1	0.00010286	0	0.000159851
AC009084.1	0.00105819	0.00037119	0.00137381
AC009087.1	0.000180333	0.00143137	0.000361558
AC009088.1	0	0.000498727	0
AC009088.2	0.000823958	0.00256019	0.000801261
AC009088.3	0.000177995	0.00299255	0.000227969
AC009090.2	0	0.000239746	0.000274623
AC009090.3	0	0	0
AC009090.6	0	0.00127537	0.000522292
AC009093.1	0.00114157	0.0035713	0
AC009093.10	0.0756664	0.0651685	0.0336882
AC009093.5	0.00165938	0.00118657	0.000422254
AC009097.2	0	0.000380438	5.77726e-05
AC009097.4	0	0	7.10593e-05
AC009107.1	0	0	0
AC009107.2	0.00489069	0.00697433	0.00410155
AC009108.3	0	0	0
AC009113.1	0.0095973	0.0106112	0.00900103
AC009118.2	0.00111879	0.00332954	0.00104272
AC009118.3	0.00466722	0.00612247	0.00143742
AC009119.1	0.0276214	0.00820181	0.0169128
AC009120.2	0.0207706	0.0401608	0.0277247
AC009121.4	0.000229835	0.000153107	7.24934e-05
AC009123.1	0	0.000176503	0
AC009126.1	0.0273797	0.0247716	0.0186051
AC009133.1	0.0150722	0.0226379	0.0165292
AC009133.2	0.000969881	0.00142568	0.00223018
AC009133.3	0.00208445	0.00604894	0.00177934
AC009133.4	0.00107823	0.00385159	0.00221327
AC009137.1	0.000713546	0.000591406	0.000539922
AC009139.1	0.00255436	0.000894298	0
AC009139.2	0.00113398	0.000520441	0.000593131
AC009141.1	0.000203592	0	0.000112269
AC009148.1	0.00010744	0.00164243	0.000409574
AC009152.6	0	0	0
AC009159.2	0	0.000246848	0
AC009159.3	0.00412515	0.00550623	0.00403826
AC009163.1	0	0	0.000132913
AC009163.5	0.00111138	0.00139856	0.00034906
AC009163.7	0.00145836	0.00177615	0.00131389
AC009171.2	0.00139626	0.00101577	0.00118971
AC009185.1	0.000298516	0.000946091	0.00109139
AC009226.1	0.0307459	0.0336283	0.0290831
AC009228.1	0.000440831	0.00190229	0.000709263
AC009229.2	0.00170973	0.00202131	0.00299395
AC009236.2	0	0	0
AC009237.14	0.00455824	0.00377446	0.00344505
AC009237.15	0	0.000470915	0
AC009242.1	0.000431273	0.000584227	0.000622761
AC009244.2	0.000181173	0.00491784	5.75013e-05
AC009262.1	0	0.00101359	0.000637825
AC009264.1	0	0.000301599	0.000266832
AC009271.1	0.000629789	0.0011676	0.00103861
AC009275.1	0.00061613	0.00449202	0.00643885
AC009283.1	0.00478345	0.0054588	0.00307215
AC009292.1	0	0.000138385	0
AC009292.2	0.000684922	0.0008265	0.00133577
AC009299.3	0.00666545	0.0114177	0.00448163
AC009301.1	0	0	5.35109e-05
AC009303.2	0.0340295	0.0464002	0.0282157
AC009309.2	0.00404892	0.00353163	0.00393569
AC009312.1	0	0.000169657	0
AC009313.1	0.00328542	0.00821425	0.00449089
AC009315.1	0.000348912	0.00236869	0.000127469
AC009318.1	0.0115911	0.00312005	0.00975017
AC009318.2	0.00105044	0.000452417	0.00169341
AC009318.3	0.000698607	0.00221353	0.000860154
AC009318.4	0.00160109	0.000486725	0.000912021
AC009365.4	0.000443038	0.000140635	0
AC009403.1	0.000518778	0.000671158	0.000228814
AC009403.2	0.000469807	0.000855401	0.000242778
AC009404.1	0.00276879	0.0035838	0.00152645
AC009432.2	0.000614859	0.000999245	0.00122275
AC009435.1	0	0	0
AC009478.1	0.000968328	0	0
AC009480.1	0.00173868	0.00246114	0.00267391
AC009486.1	0	0	8.42911e-05
AC009486.2	0	0.000647348	0.000412492
AC009494.2	0	0.000103778	0
AC009495.1	0.000555484	0.0015535	0.00128157
AC009495.3	0.00224923	0.00458553	0.00041752
AC009501.3	0.000617618	0.000906108	0.000228654
AC009505.1	0.000943302	0.0017632	0.000945141
AC009506.2	0.0277541	0.0319433	0.0205702
AC009509.2	0.00128551	0.00167675	0.000890472
AC009511.1	0	9.73741e-05	0
AC009511.2	0	0.000591681	0
AC009522.1	0.0935519	0.0802032	0.0716768
AC009542.1	0.00110446	0.00632082	0.00731156
AC009549.1	0	0.000691058	0.00266409
AC009554.1	0.00960144	0.0137461	0.0117963
AC009560.4	0	0.000331418	0
AC009562.1	0.00179395	0.00242649	0.00153862
AC009563.1	0	0	0
AC009570.1	0.00518103	0.00429807	0.00322538
AC009570.2	0.00471801	0.159693	0.0172295
AC009623.1	0	0	0
AC009630.1	0.0107105	0.00846994	0.0100772
AC009630.3	0.00164039	0.00294186	0.000673694
AC009630.4	0.00102194	0.0037716	0.00622612
AC009646.2	0.000869774	0	0.00110178
AC009652.1	0	0	4.87192e-05
AC009682.1	0.00024522	0	0
AC009686.1	0.000465053	0.000280007	0.000495855
AC009690.1	0.0144112	0.0389966	0.0352669
AC009690.2	0.0238898	0.0257134	0.0115291
AC009690.3	0.000128597	0.000757136	0
AC009731.1	0	0	0
AC009743.1	0	0.000382625	0
AC009754.2	0	0	0
AC009779.3	0.0321655	0.0379369	0.0368976
AC009779.4	8.05071e-05	0	0.000413398
AC009779.6	0.0015677	0.00361181	0.00161347
AC009802.1	0.00295381	0.00502113	0.0026273
AC009812.1	0.00681243	0.0117487	0.00597138
AC009812.4	0.000272329	0.00129776	0.000713094
AC009831.1	0.0121213	0.00694549	0.00416617
AC009879.2	0.000268947	0.00180422	0.0001146
AC009879.3	0.000486262	0.00079068	0.000517547
AC009879.4	0.00202651	0.00505596	0.00260282
AC009899.1	0	0	0
AC009902.2	0.00921299	0.00478911	0.0050768
AC009902.3	0.000346616	0.000154569	0
AC009908.1	0.000300386	0	0
AC009950.1	0.00567857	0.00801129	0.00828244
AC009951.5	0	0.00034457	0.000216002
AC009951.6	0.0280757	0.0378248	0.0328306
AC009955.4	0	0	0
AC009961.1	0.00680798	0.00780181	0.00948523
AC009962.1	0.00240251	0.00111598	0.00226222
AC009974.1	0.0216647	0.00393727	0.00944632
AC009975.1	0.00050689	0.000854194	0
AC009975.2	0.000633645	0	0
AC010092.1	0	0.00180925	0
AC010132.3	0.000477991	0	7.66024e-05
AC010136.1	0.000104259	0.000250116	0.00184712
AC010145.1	0	0	0.000974822
AC010148.1	8.6679e-05	0.00178284	0
AC010149.1	0.0480715	0.0632907	0.0283949
AC010168.1	0.00152259	0.00300617	0.00196873
AC010168.2	0.00584206	0.00933494	0.0094346
AC010173.1	0.0133555	0.00959164	0.00837084
AC010175.1	0.000212129	0.000486334	0.000417228
AC010181.1	0	0	0
AC010185.1	0	0	0
AC010186.1	0.000156108	0.00279146	0.00118376
AC010186.3	0.00193366	0.00927281	0.00692304
AC010197.1	0	0.00110897	0
AC010197.2	0.73916	0.700542	0.479481
AC010198.2	0.000862547	0.00188032	0.00190175
AC010201.3	0.00512296	0.00416371	0.00364987
AC010203.2	0.00218171	0.00311804	0.00137788
AC010207.1	0	0	0
AC010210.1	0.0282198	0.0271069	0.019192
AC010226.1	0.0170365	0.024094	0.0153051
AC010240.4	0.000688452	0.000444633	0.000716312
AC010245.1	0.00124859	0.000876086	0.00109576
AC010245.2	0.00099323	0.00119226	0.000301856
AC010247.1	0.0052392	0.00474875	0.00718624
AC010247.2	0.00108694	0.00353013	0.00177623
AC010255.1	0.000164988	0	0
AC010255.3	8.88161e-05	0	0
AC010260.1	0.00342181	0.00562654	0.00258367
AC010261.2	0.00031416	0	0
AC010271.1	0.000976141	0.000384405	0.000333408
AC010271.2	0	0.000263518	0.000109155
AC010273.2	0.00365091	0.00474098	0.00427197
AC010273.3	0.00129171	0.00073759	0.000247631
AC010275.1	0	0.000395168	0
AC010280.1	0	0	0
AC010280.2	0.00403843	0.00293928	0.00387146
AC010285.3	0.00691683	0.0041119	0.0036135
AC010307.2	0	0	0.000259626
AC010319.4	0.00140041	0.00258065	0.0012224
AC010320.2	0.002004	0.000797986	0.00221705
AC010320.3	0.00385623	0.0044638	0.00227857
AC010320.4	0.00227527	0.00270969	0.0028793
AC010320.5	0.000659027	0.00271957	0.000537999
AC010323.1	0.00148296	0.00182762	0.000310101
AC010325.1	0.000169237	0.00112159	0.0011858
AC010326.1	0.0116006	0.0133958	0.00866199
AC010326.3	0.000475875	0.00124945	0.000428578
AC010327.4	0	0	0.000133635
AC010327.5	0.0027447	0.000687709	0.000741124
AC010327.7	0.000607363	0	3.55009e-05
AC010327.8	0.0016202	0.0019984	0.00185505
AC010328.3	0.0408346	0.025293	0.0190115
AC010329.1	0	0.000636989	9.14308e-05
AC010331.1	0.00119949	0.00226366	0.003624
AC010333.2	0.00116765	0.00150116	0
AC010333.3	0	0	0
AC010335.1	0.000317097	0.000948429	0
AC010336.1	0.000273841	0.000746125	0.000465039
AC010336.2	0	0	0.000219314
AC010336.3	0	0	0.000119307
AC010336.4	0.000322615	0.000779269	0
AC010336.5	0	0	0
AC010336.8	0.000960002	0.00184923	0.00182288
AC010343.3	0.00237759	0.0108505	0.00345889
AC010359.2	0.000598373	0.000829843	0.00089643
AC010378.2	0	0	0.00532378
AC010401.1	0.000175973	0.000536231	0.000315117
AC010422.1	0.00115174	0.00191891	0.00164821
AC010422.2	0.000607393	0.000490686	0.00063694
AC010422.3	0.104559	0.0865279	0.105275
AC010422.6	0.00227938	0.00343007	0.00296511
AC010422.8	0.00225952	0.00318698	0.00150842
AC010424.3	0	0	0
AC010442.1	0.00141316	0.00114575	0.000833789
AC010476.2	0	0	0
AC010478.1	0	0	0
AC010487.1	0.00203219	0.00208107	0.00126962
AC010491.1	0.000586016	0.00619876	0.00611222
AC010494.1	0	0.000472753	6.71051e-05
AC010501.2	0	0.000194592	0
AC010503.5	1.96071e-05	0.000937344	0.00045994
AC010504.1	0.00169566	0.00287814	0.00299177
AC010522.1	0	0	0.000424994
AC010528.1	0.00825357	0.0119362	0.00545228
AC010531.1	0.000555548	0.00156565	0.00031638
AC010531.3	0.000535642	0.00199831	0.000174059
AC010531.6	0.00245104	0.00184966	0.000848865
AC010536.1	0	0.000597269	0.000227485
AC010536.3	0	0	0
AC010538.1	0.00168143	0.00265705	0.00175282
AC010542.1	0.000169068	0	0
AC010542.2	0.00235689	0.00248716	0.00204907
AC010542.3	0.00133891	0.00485523	0.00330808
AC010542.4	0.000837807	0.00142619	0.000653455
AC010542.6	0.00446327	0.00715851	0.00213685
AC010547.1	0	0.000157507	0.000176941
AC010547.3	0	0	0
AC010595.1	0	0.000273272	0
AC010609.1	0.000599506	0.00182506	0.000914151
AC010615.2	0	0.000605351	0.00201332
AC010615.4	0.00111954	0.00284038	0.00211936
AC010616.1	3.05263e-05	0	0
AC010618.3	0.0139748	0.0175886	0.0110076
AC010619.2	0.000281498	0	0
AC010624.1	0.00042159	0.000273272	0.000109849
AC010624.2	0	0.00034686	8.69207e-05
AC010624.3	0.000856625	0.000186077	0.000698299
AC010624.5	0.000196514	0.000799884	0.000212715
AC010632.1	0	0.00030156	0.00091759
AC010636.2	0.000119181	0.00102127	0.000950481
AC010642.2	0.0407525	0.0741092	0.0352547
AC010643.1	0.000137581	0.000300488	0.000956969
AC010646.1	0	0	0
AC010654.1	0.0182846	0.0129166	0.0153981
AC010655.4	0.00258982	0.00164578	0.000725637
AC010719.1	0	0	3.70259e-05
AC010729.2	0	0	0
AC010735.2	0	0	0
AC010737.1	0.0018539	0.00316578	0.00246705
AC010746.2	0.000351275	0	0.000206059
AC010754.1	7.78907e-05	0.000659364	0.000110083
AC010761.1	0.00966945	0.025769	0.0055829
AC010761.2	0.000544774	0.000720038	0.00044345
AC010761.3	0.000238418	0.000494706	0
AC010761.4	0	0.000112408	0
AC010761.5	0	0.00257538	9.1342e-05
AC010768.1	0.000696849	0.00265719	0.000916223
AC010789.1	0	0.00295757	0
AC010789.2	0.00138936	0.00435201	0.00338152
AC010809.1	0.00101633	0.00142523	0.00308307
AC010809.2	0.000266361	0.000805419	0.000273457
AC010834.1	0	0.000429101	0
AC010834.2	0.0025815	0.00298827	0.00126635
AC010864.1	0.00513943	0.00589149	0.0051071
AC010880.1	0	0	0
AC010883.1	0.00239132	0.00213478	0.00217828
AC010883.2	0.0107401	0.0102437	0.0143081
AC010883.3	0.0138413	0.0220709	0.00867942
AC010889.1	0.00049571	0.00170972	0.00106793
AC010889.2	7.6287e-05	0.00121387	0.000363227
AC010894.2	0.00725137	0.00734628	0.00424749
AC010894.3	0.968242	0.841502	0.58357
AC010896.1	0.00520576	0.00587903	0.00330143
AC010913.1	0.000491707	0.00035598	0.00048826
AC010931.1	0	0	0
AC010931.2	0	0.00278234	0
AC010967.1	0	0	0
AC010969.1	0	0.000329271	0
AC010969.2	0.0176146	0.0107642	0.00694964
AC010969.3	0	0	0
AC010973.1	0	0	0
AC010973.2	0.00185979	0.00149114	0.000999312
AC010974.1	0	0	8.10116e-05
AC010974.2	0	0.000500477	0.000274265
AC010976.1	0.00460926	0.00679947	0.00287535
AC010976.2	0.000402054	0	0
AC010978.1	0.000161218	0.000466465	0.000243559
AC010980.2	0	0.000189778	8.72592e-05
AC010996.1	0.00087056	0.00130074	0.00135528
AC010997.2	0.000736338	0.00101442	0.000877634
AC010997.3	0.000658815	0.00149551	0.00131981
AC010997.4	0.00038309	0	0
AC010997.5	0.000714804	0.00131137	0.00103428
AC010998.1	9.51841e-05	0.000201946	0.00048137
AC010998.2	0	0	0
AC010998.3	8.68289e-05	0	0
AC010999.2	0.00198786	0.00108766	0.0016634
AC011005.1	0.00465345	0.00228077	0.00195207
AC011008.1	0	0.000171714	0
AC011029.1	5.00153e-05	0.0016446	0
AC011043.1	0.00938095	0.00971208	0.00880358
AC011092.2	0.000584973	0.000640288	0.001016
AC011092.3	0.000237955	0.000648687	0
AC011139.1	0	0	0
AC011246.1	0.000168695	0.00128243	0.0029972
AC011247.1	0	0.000498437	0
AC011257.1	0.00100559	0.000730063	0.00059879
AC011284.1	0	0	0
AC011287.1	0.00177179	8.9852e-05	0.000885256
AC011287.2	0	0	0
AC011290.1	0	0.000185639	0.000658926
AC011294.1	0	0	0.000155133
AC011298.1	0	0	0
AC011306.1	0	0	0
AC011313.1	0	0	0
AC011317.1	0.000206504	0.000757468	0.0011122
AC011322.1	0.000754544	0	0
AC011330.3	0	0.00105042	0.000503952
AC011337.1	0.00105678	0.00134317	0.00216722
AC011346.1	0.0174934	0.00711411	0.00630918
AC011363.1	0.000870596	0	0
AC011370.1	0	0	0
AC011374.1	0	0	0.0011618
AC011374.2	0.0061118	0.00521813	0.00300143
AC011377.1	0.0113352	0.0131353	0.00976295
AC011379.2	0.000460663	0.00135995	0.00128701
AC011383.1	0.000642999	0	0.000585532
AC011388.1	0	0.000875777	0
AC011389.1	0.0026792	0	0.000155152
AC011405.1	0.00190914	0.00430976	0.00165765
AC011407.1	0	0	0
AC011416.3	0.00216332	0.00174086	0.00228013
AC011442.1	0	0	0
AC011444.1	0.00333216	0.00621672	0.00212595
AC011444.2	0.0109006	0.0109681	0.00786489
AC011444.3	0.0301245	0.0347128	0.0254961
AC011446.1	0.00170816	0.00244025	0.0020672
AC011446.2	0.0262051	0.0459677	0.015015
AC011446.3	0.00314499	0.00599303	0.00579663
AC011447.3	0.00750685	0.019567	0.0131099
AC011450.1	0.0279698	0.0253307	0.0129644
AC011451.1	0.000226987	0.00100493	0
AC011451.3	0.000466407	0	0
AC011451.4	0	0	0
AC011452.2	0.0202055	0.0193994	0.0204083
AC011455.1	0.000304923	0.000571224	0
AC011455.2	0.00301816	0.00405857	0.001247
AC011462.1	0.00289225	0.00590961	0.00125166
AC011462.2	0	0.000999069	0.000495399
AC011466.1	0.00559646	0.0113418	0.0057739
AC011466.3	0.0023105	0.000113993	0.000417763
AC011468.2	0.000718864	0.00219566	0.00104888
AC011468.3	0.0818701	0.117925	0.041704
AC011468.5	0.00630838	0.00868196	0.00438054
AC011472.1	0	0.000551019	0.000265331
AC011472.2	0.00766773	0.00825422	0.00767871
AC011472.4	0	0	0
AC011473.1	0	0.000137834	0
AC011473.3	0	0	0
AC011474.1	0	0	0
AC011476.3	0.009171	0.00922095	0.0205005
AC011477.2	0	0.000451023	0.000129547
AC011477.3	0.000675633	0.00150815	0.0007115
AC011479.2	0.000267358	0.00112416	0.000861167
AC011479.5	0.00801739	0.0245955	0.00958515
AC011481.1	0	0.000509083	0.00118082
AC011481.2	0.00227992	0.00342017	0.00166264
AC011483.1	0	0	0.000336466
AC011484.1	0.00398597	0.002848	0.00431916
AC011491.3	0.000385089	0.00167919	0.000453464
AC011495.2	0	0	0.000363802
AC011498.1	0.00234803	0.00842212	0.00653584
AC011498.3	0.000412016	0.0010605	0.000935249
AC011498.4	0.00206647	0.00121952	0.000565242
AC011498.6	0.0019087	0.00198711	0.00141689
AC011503.1	0.000707147	0.00112493	0.000687458
AC011509.2	0.00010498	0	0.000216577
AC011511.1	0.00072292	0.00136017	0
AC011511.2	0.0106171	0.0330981	0.0196186
AC011511.5	0.00229693	0.0183143	0.00648324
AC011523.1	0	0	0
AC011586.1	0.00161163	0	0.000450561
AC011586.2	0.0570685	0.0147806	0.0479335
AC011591.1	0	0.000845805	0.000356344
AC011603.3	0.103216	0.108829	0.0501846
AC011611.2	0.000481313	0.00083647	0.00044417
AC011611.3	0.00217194	0.00693004	0.00337927
AC011611.4	0.00821315	0.0102959	0.00747026
AC011632.1	0	0.000582116	0
AC011676.3	0.000165993	0.000301825	0.000447844
AC011676.4	0	0	0
AC011751.1	0.00024862	0.000241919	0.000123027
AC011773.1	0	0.000360192	0
AC011773.3	0.000224446	0.000408345	0.000218331
AC011773.4	0.000259087	0	0.000268281
AC011815.2	0.000307128	0.00353453	0.000738709
AC011816.2	0	9.87463e-05	0
AC011825.2	0	0.000495988	0
AC011825.3	0.00244195	0.00619357	0.00350683
AC011825.4	0.00158063	0.00336486	0.00144968
AC011897.1	0	0	0
AC011899.2	0.0853743	0.0293891	0.0437474
AC011899.3	0.0183146	0.00835618	0.0108509
AC011912.1	0	0.000646049	0.00015737
AC011921.1	0.00200857	0.00426918	0.00214882
AC011933.3	0	0.000224535	0.000414814
AC011933.4	0.00119313	0.00516854	0.0016177
AC011939.3	0.000296781	0.000213228	0
AC011944.1	0.0030248	0.00711458	0.00906279
AC011978.2	0.00106135	0.0011474	0.00124745
AC011990.1	0.00021052	0.00173356	0
AC011997.1	0.00144888	0.00421515	0.00129979
AC011997.2	0	0.000486325	0
AC012020.1	0.00606373	0.0062183	0.00326591
AC012063.1	0.0454544	0.0385932	0.0356558
AC012065.1	0	0	0
AC012065.4	0	0	0.000457091
AC012073.1	0.000644901	0.000785271	0.00155973
AC012076.2	0.000230742	0.000698559	0.000579171
AC012085.2	0	0.000944177	0.00172478
AC012087.2	0.000925	0	0.00141549
AC012100.2	0.00188102	0.00501259	0.00116663
AC012103.1	0.0123885	0.000475823	0.00179001
AC012123.1	0	0.00015593	0
AC012146.1	0.0226988	0.0309157	0.0144647
AC012150.1	0.0117322	0.00481956	0.00830852
AC012157.2	0	0.00069712	0
AC012173.1	0.000267418	0.00239514	0.00027735
AC012174.1	0	0.000396139	5.71962e-05
AC012178.1	0	0	4.67632e-05
AC012184.1	0.00388319	0.000770958	0.00190724
AC012184.2	0.00270571	0.00148355	0.00186948
AC012184.3	0.00481296	0.00561258	0.00409978
AC012184.4	0.00189553	0.00200578	0.000384705
AC012213.3	0	0	0
AC012213.5	0.00401976	0.00825913	0.00246773
AC012236.1	0.000300404	0.00316115	0.00105983
AC012254.1	0.000740446	0.000981689	0.000697018
AC012254.3	0.000287626	0.000844269	3.62516e-05
AC012291.3	0.0118949	0.00721962	0.00777806
AC012306.2	0.0176439	0.0154115	0.0101585
AC012306.4	0.00307497	0.00311497	0.00215342
AC012307.1	0.00174133	0.00267676	0.00201218
AC012309.1	0.0014895	0.00176538	0.00030247
AC012313.1	0.00407223	0.00536031	0.00314411
AC012313.2	0.000445908	0	0
AC012313.5	0.00218869	0.00241916	0.000409066
AC012313.6	0.000572706	0.000446451	0.000616213
AC012313.8	2.39403e-05	0	0
AC012313.9	0.000458213	0	0.000160765
AC012322.1	0.00180261	0.00260313	0.00140754
AC012339.1	0	0.000639019	0
AC012349.1	0.000814863	0	8.5682e-05
AC012358.4	0.0239233	0.0225972	0.0130681
AC012360.1	0.00110311	0.00114737	0.0021942
AC012360.2	0.00308346	0.00333723	0.00232559
AC012360.3	0.00521299	0.00872546	0.00734056
AC012363.2	0.000764816	0.000252584	0.000218624
AC012368.1	0.060109	0.0572017	0.0376617
AC012368.2	0.000595653	0.00110589	0.00117884
AC012378.2	0	0	4.74566e-05
AC012404.1	0	0.000146064	0
AC012409.2	0	0.000674787	0.000367978
AC012414.2	0.00116587	0.00168866	0
AC012414.4	0.000575017	0.00148347	0.00534083
AC012435.3	0.00161343	0.000499368	0.000976406
AC012442.3	0.000752648	0.00177302	0.00098112
AC012443.2	0.00278746	0.000842566	0.000979482
AC012445.1	0	0	0
AC012447.1	0.10869	0.267549	0.15469
AC012459.1	0.00867727	0.0105582	0.00487356
AC012462.3	0.00151282	0	0
AC012467.2	0.00464572	0.0028374	0.00133826
AC012485.1	0.00471794	0.00497823	0.00295227
AC012485.2	0	0	0.000252002
AC012485.3	0.00158711	0.000630907	0.00181021
AC012494.1	0.000379167	0.00170923	0
AC012501.2	0	0	0.000265232
AC012506.4	0.000300688	0	0
AC012510.1	0.00200408	0.00198584	0.00240454
AC012511.1	0.00245353	0.00278806	0.00206957
AC012533.1	0.00101888	0.0038098	0.00215205
AC012555.1	0.000500776	0.00149776	0
AC012557.1	0.000685051	0	0.000255151
AC012557.2	0.000271857	0.000359133	0.000137003
AC012560.2	0.000913083	0.000767393	0.000695293
AC012568.1	0	0	0
AC012574.1	0.000767322	0.00175519	0.00124993
AC012593.1	0	0	0
AC012603.1	0.000998779	0.00144179	0.00104199
AC012615.1	0.0112933	0.0187375	0.0162529
AC012615.2	0.000307638	0.00154274	0.00064988
AC012615.3	0.000417284	0.00129999	0.000101736
AC012615.5	0	0	4.87034e-05
AC012625.1	0	0	0
AC012629.2	0.00664375	0.0100698	0.00602623
AC012636.1	0.00154807	0.00130453	0.00213625
AC012640.1	0	0.000967464	0.000312104
AC012640.4	0.00803636	0.00912908	0.00527286
AC012640.6	0.00490155	0.00529718	0.00195755
AC012645.1	0.00035667	0.000611241	0.000183872
AC012645.2	0	0	0
AC012645.3	0.00937201	0.0131951	0.0150965
AC012645.4	0	0	0
AC012651.1	0	0	0.00016319
AC012668.3	0.011216	0.00377429	0.00682146
AC012673.1	0	0.000193893	0
AC013268.5	0	0	0
AC013270.1	0.00563796	0.0122372	0.00897272
AC013275.1	0	0	0.000149167
AC013287.1	0.0113774	0.0123174	0.00789351
AC013391.2	0	0.000609637	0
AC013400.1	0.00119187	0.00276219	0.00132574
AC013403.2	0	0	0.000258634
AC013437.1	0.000260877	0.000231871	0
AC013451.2	0	0.000636582	0
AC013457.1	0.0753801	0.00469361	0.0366269
AC013460.1	0.000630146	0.000417548	0.000280818
AC013468.1	0	0.000414786	5.62439e-05
AC013470.2	0.0195254	0.0159954	0.00993499
AC013472.1	0	0	5.75013e-05
AC013480.1	0.000176223	0	0
AC013486.1	0.000184195	0	0
AC013489.1	0.00217505	0.00313921	0.000668637
AC013565.1	0.0023968	0.00134907	7.48011e-05
AC013565.3	0.00108959	0.00159019	0.00129645
AC013643.2	0.000856472	0.00174601	0.000851726
AC013652.1	0.051983	0.0330627	0.0204095
AC013717.1	0.00128643	0.000863809	0.00168541
AC013726.2	0	0.000384018	0
AC013762.1	0	0	0
AC015522.1	0	0.000671234	0
AC015631.1	0	0.000294762	0.000198053
AC015660.1	0.000277825	0	4.74766e-05
AC015660.2	0.00941657	0	0.00511469
AC015674.1	0.00153917	0.00274953	0.00110063
AC015687.1	0	0.000997433	0.000254977
AC015688.6	0.000593011	0.0010597	0
AC015712.2	0.00355063	0.00705915	0.0090712
AC015726.1	0.00250076	0.00173333	0.00253089
AC015726.2	0.000215622	0	0.000199421
AC015795.1	0.000891562	0.00105643	0.000405959
AC015802.4	0.00142512	0.00579633	0.00417595
AC015802.6	0.005905	0.0125803	0.00470485
AC015802.7	0	0	0
AC015813.2	0.00167802	0.00160962	0.0026185
AC015813.4	0	0	0
AC015813.8	0	0	0
AC015818.2	0	0	0
AC015818.9	0.00152422	0.0022355	0.000812596
AC015819.1	0.005417	0.00325757	0.00362055
AC015819.2	0.00326388	0.00515197	0.00254413
AC015845.1	0	0	0
AC015845.2	0.000846644	0.000371668	0.000411621
AC015849.1	0.0181103	0.0220856	0.0107762
AC015849.3	0.00361288	0.00638106	0.00433387
AC015853.2	0	0.000146516	0.000145447
AC015853.3	0.00140721	0.00200221	0.00285479
AC015878.1	0	0.000332394	0.000614809
AC015908.7	0	0.000509949	0.000188298
AC015909.1	0	0.00435426	0.000200869
AC015909.2	0	0.000504897	0
AC015911.11	0.000463619	0.0011513	0.000401934
AC015911.2	0.000921465	0	0.000963486
AC015911.6	0.000211289	0.000320819	0
AC015912.1	0.000656347	0.00118199	0
AC015912.3	0.213232	0.238127	0.137141
AC015914.1	0	0	0.000220101
AC015917.2	0.00588585	0.00837814	0.00739153
AC015921.1	0	0.000332236	0
AC015922.3	0.00289394	0.00488751	0.00234032
AC015923.1	0.00453022	0.0138688	0.0110348
AC015936.1	0	0	0
AC015961.2	0.000155685	0	0
AC015969.1	0.00306315	0.00298481	0.00490222
AC015971.1	0.00460107	0.00575783	0.0031692
AC015982.2	0.0132079	0.0218186	0.0128261
AC015983.2	0	0.000184105	0.000190804
AC015987.1	0.00894788	0.0113253	0.00298346
AC016027.1	0.00219212	0.00210685	0.00131438
AC016042.1	0.000337448	0	0
AC016044.1	0	0.000618783	0
AC016065.1	0.0196033	0.0230956	0.0170271
AC016074.2	0.000701303	0.0096831	0.00492934
AC016134.1	0.000490038	0.000807284	0.000699083
AC016152.1	0.000445745	0.00159658	0.00139652
AC016168.2	0	0.000331067	0
AC016168.5	0	0.000282741	0
AC016229.2	0	0.000633717	0.000145694
AC016240.1	0	0	7.4467e-05
AC016266.1	0.000282573	0	0
AC016355.1	0.0028647	0.00213174	0.00121381
AC016394.3	0.000806946	0.0029375	0.00026384
AC016394.4	0.000672322	0	0.000165903
AC016396.1	0	0	0
AC016405.2	0	0	0
AC016405.3	0.000928471	0.00209632	0.00311913
AC016526.2	0	0.000292342	3.69645e-05
AC016526.4	0.00041059	0.000155392	9.06883e-05
AC016553.1	0	0	0.000139985
AC016573.1	0	0	0
AC016575.1	0.00191285	0.00466953	0.00360833
AC016575.2	0	0.00310305	0.00119573
AC016583.2	0.00195277	0.0107593	0.00685228
AC016588.1	0.000240252	0.00101217	0.000315733
AC016590.1	0.000631765	0.00166086	0.000364129
AC016590.3	0.00037351	0	0.00031684
AC016590.4	0	0	0
AC016595.1	0	0	0
AC016597.2	0	0	0.00016614
AC016598.1	6.80577e-05	0.000129331	0
AC016598.2	0.000497418	0.000128474	0.000758399
AC016629.3	0.0780909	0.0685527	0.05153
AC016682.1	0	0	0
AC016687.2	0.000579786	0.00133243	0
AC016687.3	0	0.000299152	0
AC016700.3	0.00016471	0.00325312	0.000997123
AC016705.2	0	0.000620719	0
AC016717.2	0.000337731	0.000864648	0.000648338
AC016721.1	0	0	0
AC016722.2	0.00291859	0.0070078	0.00186494
AC016727.1	0.0145581	0.021003	0.0114165
AC016737.1	0	0.000190539	9.99277e-05
AC016737.2	0	0	0.000691839
AC016738.1	0.000541721	0.000434484	0.00031697
AC016743.1	0	0.000429993	0
AC016745.1	0.0151062	0.030317	0.0256856
AC016745.2	0	0	0
AC016747.1	0.063131	0.0593735	0.0488877
AC016747.2	0.000320365	0	0.000531393
AC016747.4	0.00101486	0.0007568	0.000947533
AC016766.1	0.00023828	0.000275413	0
AC016769.6	0.000345555	0	0
AC016813.2	0.000466117	0	0
AC016821.1	0.00837681	0.0119264	0.0085948
AC016831.6	0.0126245	0.0228427	0.0341417
AC016866.1	0.00177914	0.00172325	0.00196734
AC016866.2	0.000413589	0.0009332	0.000455916
AC016876.2	0.0190933	0.0201169	0.0152921
AC016876.4	0.00147657	0.00414719	0.00123384
AC016877.1	0	0	0
AC016877.3	0	0	0
AC016888.1	0.000789643	0.000886778	0.000554993
AC016907.2	0.000248764	0	0.000300424
AC016910.2	0.00104061	0.000841111	0.000500938
AC016924.1	0	0	8.58376e-05
AC016931.1	0	0	0
AC016957.2	0.00149009	0.00226376	0.00122452
AC016995.1	0	0.000754757	5.08136e-05
AC017002.3	0.00475153	0.00954516	0.00520369
AC017002.4	0	0.000675139	7.35375e-05
AC017015.2	0.000270174	0	0
AC017050.1	0.000106868	0.000845994	0.000437481
AC017074.1	0.00128214	0.00197359	0.00193126
AC017083.1	0.005876	0.0118942	0.00606431
AC017083.2	0.00286279	0.00337752	0.00183274
AC017083.3	0.00482475	0.00709842	0.00370028
AC017100.1	0.000715233	0.000294994	0.000128276
AC017101.1	0.00219187	0.0126915	0.00396894
AC017104.1	0.000352449	0.0020218	0.00132219
AC017104.6	9.14296e-05	0	0
AC017116.2	0.00689825	0.0115983	0.00955376
AC018362.2	0.00257159	0.00178547	0.00144743
AC018362.3	0.0020314	0.00188763	0.00197198
AC018413.1	0.0103959	0.00601035	0.0046039
AC018445.5	0	0.000791592	3.98199e-05
AC018450.1	0.000385908	0.00330012	0.00171605
AC018462.1	0.00334173	0.00453055	0.00337722
AC018467.1	0	0	0
AC018511.2	0.000487495	0.000390305	0.000122056
AC018511.5	0	0	0.000963818
AC018512.1	0.0637898	0.072978	0.0397708
AC018521.1	0.000236092	0.00371609	0.00259789
AC018521.2	0.00248805	0.00257565	0.00157972
AC018521.4	0.00393151	0.00636857	0.00221107
AC018521.5	0.0539912	0.0377962	0.036933
AC018523.2	0.00272497	0.0042148	0.00291841
AC018529.1	0.000507581	0	0.000585886
AC018529.2	0.0235189	0.0149605	0.0247175
AC018552.2	0.000283453	0.00417618	0.000172937
AC018553.1	0	0	0
AC018553.2	0	0	0.000531672
AC018557.1	0.00237999	0.00504337	0.00373232
AC018557.3	0.000868204	0.00215279	0.00102206
AC018558.1	0	0	0
AC018616.1	0.184391	0.010049	0.0113581
AC018618.1	0	0	0
AC018628.3	0.000193425	0.000764386	0.00041909
AC018638.6	0.000526291	0.000730443	0.000742764
AC018638.7	0.000596572	0.000187864	0.000876971
AC018645.3	0.0042919	0.00408556	0.0030884
AC018647.1	0.000251709	0.00514756	0.00203363
AC018647.2	0.0263127	0.036082	0.0160299
AC018647.3	0.000361004	0.000209244	0.000174805
AC018648.1	0	0	0
AC018653.1	0.000537885	0.000127276	0
AC018653.3	0	0	0.000183935
AC018680.1	0.000605349	0	0.00017917
AC018682.1	0.00187847	0.00538483	0.00300172
AC018685.2	0	0	0
AC018690.1	0.000214111	0.000157569	0.000447536
AC018695.9	0	0.000668245	0
AC018697.1	0	0.000324082	0
AC018709.1	0	0	0.000170953
AC018742.1	0.00165539	0.00112808	0.0024889
AC018752.1	0	0	0
AC018754.1	0.00747075	0.00793134	0.0145346
AC018761.2	0.00356092	0.0123888	0.00671829
AC018766.1	0.000653474	0.00153478	0
AC018781.1	0	0.000231253	0
AC018797.3	0.000759464	0.0015476	0.00120096
AC018816.1	0.0267828	0.0771441	0.0543175
AC018845.3	0.00373108	0.00297953	0.00420677
AC018865.3	0	0	0
AC018904.1	0.000168865	0.000381572	0
AC018946.1	0	0	0
AC018953.1	0	0	0
AC018953.2	0	0	0
AC018978.1	0.00194268	0.00173018	0.00206453
AC019068.1	0	0.000625476	0
AC019069.1	0.0205202	0.0161775	0.0133602
AC019077.1	0.00603481	0.0039354	0.0039919
AC019117.2	0.00185222	0.0137459	0.00148712
AC019117.4	0.00210742	0.00115554	0.00110174
AC019118.2	0	0	4.02771e-05
AC019127.1	0	0	0
AC019129.2	0.00252585	0.00329556	0.00227917
AC019130.1	0.000332188	0.00029128	0.000459671
AC019131.1	0.00530619	0.0144704	0.0084775
AC019131.2	0.00164673	0.00133626	0.000336757
AC019163.1	0.0337301	0.0352682	0.0273915
AC019171.1	0.00152335	0.00222961	0.00244009
AC019186.1	0.000453665	0.00178491	0.00103593
AC019197.1	0.000697539	0.00303615	0.000879781
AC019205.1	0.0120097	0.0115493	0.00765214
AC019209.3	0.00172872	0.000294665	0
AC019211.1	0	0	0
AC019254.1	0.00376736	0.00396589	0.00257247
AC019257.1	0	0	0.000382262
AC019257.8	0.001072	0.00128449	0.00344315
AC019294.2	0.00217069	0.00249988	0.00175083
AC019330.1	0	0	0.000424283
AC020550.2	0	0	0
AC020551.1	0	0	0
AC020558.1	0.00231621	0.00497632	0.00291183
AC020558.6	0.000660984	0.00148175	0.000229224
AC020584.1	0	0	0
AC020594.1	0.000972047	0.00263032	0.00121851
AC020611.2	9.25176e-05	0.00167193	0.00100057
AC020636.2	0	0	0
AC020637.1	0	0	0
AC020651.1	0	0	0
AC020651.2	0.00347361	0.0039393	0.00373516
AC020655.1	0.000284398	0	0.000605505
AC020656.1	0.435608	0.454304	0.369993
AC020656.2	0.00216664	0.00497508	0.00211675
AC020659.1	0.00229523	0.00333168	0.00177541
AC020659.2	0.000407763	0.000353466	0.000376645
AC020661.1	0.00166803	0.00126724	0.00109269
AC020663.1	0.00012148	0.000999848	0.000194866
AC020663.5	0.00174079	0.00105526	0.000632442
AC020687.1	0	0.000491113	0
AC020703.1	0.00107942	0.000254093	0.000272788
AC020704.1	0	0	0.000434327
AC020718.1	0	0.000200353	5.88943e-05
AC020743.2	0.00564717	0.00185276	0.000807402
AC020763.1	0	0	0.000268614
AC020765.2	0.012367	0.0218767	0.0143663
AC020779.2	0	0	0.000186886
AC020900.1	0.00203399	0.00321718	0.00188884
AC020907.1	0	0	5.11637e-05
AC020907.3	0.00238489	0.00674293	0.00607242
AC020907.4	0.00227067	0.00220462	0.00146364
AC020908.1	0	0.000679301	0
AC020908.3	0	0	0.000529574
AC020909.2	0.0568691	0.0192096	0.036466
AC020909.3	0.00727705	0.00986857	0.00443543
AC020910.5	0.0138813	0.0104186	0.00879797
AC020911.2	0.0336363	0.0512966	0.0286751
AC020912.1	0	0.00302902	0.00491127
AC020913.1	0.00266214	0.00248407	0.000736559
AC020913.2	0.000261714	0	0
AC020913.3	0	0	5.71041e-05
AC020915.3	0.047104	0.0420244	0.0277167
AC020916.1	0.133972	0.318742	0.232556
AC020916.2	0	0.000732116	0.000245457
AC020922.2	0.0557946	0.0326186	0.0264424
AC020922.3	0	0	5.03236e-05
AC020922.4	0.000351906	0.000159317	0.00103802
AC020928.1	0	0.00100529	0.000338058
AC020929.1	0.00436913	0.0030988	0.00845527
AC020930.1	0	0	0
AC020931.1	0.000128198	0	0
AC020934.2	0.00294992	0.00294317	0.000741226
AC020978.2	0.00477899	0.00200714	0.00229666
AC020978.3	0	0.000189895	0.00118588
AC020978.5	0.000811559	0.00151303	0.000746495
AC021016.2	0.0107074	0.00840353	0.00450876
AC021016.3	0.00451652	0.00542304	0.00469098
AC021028.1	0.00151062	0.00193141	0.00267201
AC021037.1	0.00162751	0.000916006	0.00109553
AC021055.1	0	0	0
AC021066.1	0	0	0.000804379
AC021066.2	0	0.000188217	0.000189335
AC021086.1	0.00186294	0.00063649	0.00208431
AC021087.1	0.00227776	0.000649859	0.00175244
AC021087.5	0.00201695	0.002284	0.00215989
AC021088.1	0	0.00088085	0
AC021092.1	0.00185078	0.00391025	0.00132538
AC021092.2	0.0176882	0.0172252	0.0145036
AC021097.1	0.00287388	0.00386003	0.00341374
AC021127.1	0	0.00212347	0.000436117
AC021134.1	0	0	0
AC021146.12	8.60453e-05	0.000485686	6.93715e-05
AC021148.3	0.000503012	0	0.000324641
AC021151.1	0.00017237	0.000908398	0.000458334
AC021180.1	0	0.00154312	0.00138547
AC021188.1	0.000346179	0.000522745	0.000311361
AC021192.2	0.00452301	0.000900971	0.00215828
AC021205.3	0.00152322	0.000663905	0.000489822
AC021218.1	0	0	9.3476e-05
AC021231.1	0.00173696	0.00262151	0.00377903
AC021236.1	0.000347589	0.000264933	0
AC021237.1	0	0	0
AC021242.2	0	0.000115406	0
AC021242.3	0.00184	0.00339141	0.00355233
AC021269.3	0.00266124	0.00122617	0.00131744
AC021321.1	0.000875905	0.000555026	0.000820767
AC021393.1	0	0.000470645	0
AC021483.1	0	0	0
AC021491.1	0	0	0
AC021491.2	0.000480905	9.04453e-05	0.000310242
AC021491.4	0.000573601	0.000398325	0.000964154
AC021504.1	0	0	0
AC021549.2	0	0	9.99889e-05
AC021594.1	0	0.00228081	0
AC021594.2	0.00350523	0.00921175	0.0014506
AC021613.1	0.000215412	0.00180721	0.00152411
AC021660.2	0	0	0
AC021660.3	0.000555142	0.00157312	0.000711345
AC021678.2	0.000834839	0.00176097	0.000398468
AC021683.2	0	0.000528988	0
AC021683.5	0.000141779	0	0
AC021701.1	0.000263051	0.00053532	0.000503081
AC021733.2	0	0.000678657	0
AC021733.4	0	0	0.00100519
AC021739.2	0.00485068	0.00516269	0.00282313
AC021739.3	0	0	0.000288464
AC021739.4	0.000677685	0.000161563	0
AC021752.1	0.00481388	0.0111499	0.0117735
AC021755.2	0	0	0
AC021755.3	0	0.000474387	0
AC021851.1	0.000844951	0.00301619	0.00169205
AC021851.2	0.000705047	0.00191548	0.000168928
AC021979.1	0	0	4.30423e-05
AC022001.3	0.000325893	0.0002247	0
AC022028.2	0	0	0
AC022031.2	0.00074075	0.00111744	0
AC022034.1	0	0.000156464	0.00010417
AC022034.3	0	0.000356717	0
AC022035.1	0	0	0
AC022075.1	0.00442966	0.00555856	0.00249007
AC022087.1	0	0	0
AC022092.1	0.00703651	0.0148533	0.0108027
AC022098.1	0.0238204	0.0358413	0.0328449
AC022098.2	0.000220451	0.000514265	0.000564295
AC022098.3	0.00660618	0.0126731	0.00723848
AC022098.4	0.00151854	0.00497507	0.00408394
AC022100.2	0.00127978	0	0.00226272
AC022101.1	0	0.00141417	0.000692753
AC022126.1	0.00226235	0.00404323	0.00250169
AC022133.2	0	0.000559493	0.000170748
AC022137.3	0.0722843	0.0725334	0.0669432
AC022137.4	0.00235385	0.00605962	0.00156108
AC022140.1	0	0.00034486	0
AC022144.1	7.21959e-05	0.00152592	0
AC022146.2	7.63803e-05	0.000118421	0.000328858
AC022148.1	0	0	0
AC022150.1	0.000274857	0.000605113	0
AC022154.1	0.000811003	0.00187627	0.000502965
AC022167.2	0.00563342	0.0105148	0.00577441
AC022167.3	0.00103545	0.00119404	0.00226215
AC022167.4	0	0.000497717	0.000612846
AC022182.1	0.00148413	0.00133032	0.00255438
AC022182.2	0.00558697	0.00380423	0.00844785
AC022201.1	0	0	0
AC022201.2	0.000971354	0.00146377	0.000184058
AC022210.2	0.000526015	0.00274794	0.00154171
AC022211.3	0.0049495	0.00231599	0.00317311
AC022215.2	0	0	0
AC022217.3	0.0047875	0.0168639	0.0164413
AC022217.4	0.300276	0.404388	0.312578
AC022239.1	0	0.00154143	0.000146324
AC022272.1	0	0.000833209	0
AC022274.1	0	0	0
AC022325.2	0	0.000304968	0.000252759
AC022335.1	0	0	0.000394648
AC022364.1	0.00654818	0.00414727	0.00260343
AC022382.1	0.000759078	0.00192967	0.000635461
AC022382.2	0.00436825	0.00296449	0.00229955
AC022384.1	0	0.00044905	0.000332677
AC022387.2	0.0034167	0.00173687	0.000835747
AC022395.1	0.000784527	0.00174958	0.000653748
AC022400.1	0.000909384	0.00193258	0.0001982
AC022400.2	0	0	0
AC022400.3	0	0.00139191	0.000828844
AC022400.7	0	0.000950363	0
AC022413.3	0.00254275	0.00285029	0.00141922
AC022414.1	0.00146276	0.00101264	0.000455767
AC022415.3	0.0155007	0.00547759	0.00755862
AC022424.1	0	0	0
AC022463.1	0	0	0.000407046
AC022498.1	0.00230678	0.00536055	0.00126389
AC022506.2	0.00123923	0.00312855	0.00101911
AC022509.2	0.0389262	0.0502702	0.021451
AC022509.3	0.00872649	0.00621264	0.00822127
AC022509.5	0	0.000180521	9.33963e-05
AC022523.1	0.00239947	0.00111732	0.00120278
AC022535.2	0.00171396	0.00534587	0.00176414
AC022540.1	0.000164902	0.000909239	0.000254579
AC022558.2	0.00396151	0.00767749	0.00318568
AC022613.1	0	0	0
AC022613.2	0	0.000973958	0.00033132
AC022634.2	0	0	0
AC022706.1	0.0249326	0.0278684	0.0123466
AC022726.2	0	0	0
AC022730.4	0.000751348	0.000652116	0.0031378
AC022733.1	0.000678271	0.000609447	0.000102279
AC022733.2	0	0.000119283	0.000317789
AC022762.1	0.000344912	0.000662919	0
AC022762.2	0	0.000446025	0.000749197
AC022784.1	0.00323549	0.00360485	0.0014732
AC022784.5	0.00223906	0.000193729	0.000765253
AC022816.1	0.000593282	0.00275485	7.86808e-05
AC022826.2	0.00145258	0.00213238	0.00100838
AC022868.2	0.00987273	0.014908	0.00862393
AC022872.1	0.000404254	0.00173295	0.000522177
AC022893.1	0.00420264	0.00746294	0.00439918
AC022893.2	0	0	0
AC022915.2	0.000426173	0	0
AC022916.2	0.00536843	0.00639911	0.00830246
AC022916.3	0.000986972	0	0.000344942
AC022960.1	0	0.000338988	0.000347905
AC022966.1	0.101574	0.13816	0.127833
AC022966.2	0.00464094	0.00211646	0.00335483
AC022966.3	0.00261791	0.0055701	0.0042513
AC022973.3	0.000151227	0.00100146	0.000776887
AC022973.4	0.00140807	0.00189201	0.00154109
AC022973.5	0.00729815	0.0122901	0.00592864
AC023024.1	0.0013375	0.00208333	0.00214576
AC023043.1	0.00418341	0.0179557	0.0133095
AC023051.1	0.000590028	0.000844188	0.000301912
AC023055.1	0.00640682	0.00772058	0.00379279
AC023090.1	0	0	0
AC023095.1	0	0.000215297	0.000235459
AC023128.1	0.00024471	0	0.00133849
AC023137.2	0.00113458	0.000731392	0.000497468
AC023157.3	0.0214154	0.0562346	0.0697762
AC023194.3	0.00170639	0.00535651	0.00260207
AC023202.1	7.79232e-05	0.00231845	0.000439955
AC023282.1	0.00471225	0.015289	0.0142965
AC023283.1	0.00212021	0.00223589	0.00222918
AC023296.1	0	0	0
AC023300.2	0	0	0
AC023302.1	0	0	0.000118154
AC023302.2	0	0	0
AC023355.2	0.00310401	0.00212459	0.00149546
AC023389.2	0.00190421	0.00355834	0.00224826
AC023421.2	0.000469469	0	0.000802467
AC023424.3	0.000926586	0.00472524	0.00216446
AC023469.1	0	0	0
AC023480.1	0.000754699	0.000941964	0.000609327
AC023494.1	0.00102801	0.00131957	0.000818268
AC023509.1	0.00266966	0.00210719	0.00196472
AC023509.2	0.00284991	0.00018444	0.00136706
AC023509.3	0.0115731	0.00943987	0.00807748
AC023509.6	0.00708267	0.0147663	0.00793605
AC023510.1	0	0.000647369	0
AC023510.2	0	0	0.000118656
AC023590.1	0.00243408	0.0459926	0.0301753
AC023593.1	0	0.000638402	0.000310782
AC023632.2	0.00229527	0.00337448	0.00175023
AC023644.1	0.0168492	0.0135033	0.00445527
AC023669.1	0	0	0
AC023781.1	0	0	4.44522e-05
AC023787.2	0.00294867	0.00735923	0.00614834
AC023787.3	0	0	0
AC023790.2	0.0185899	0.0253709	0.0169776
AC023794.2	0	0.000123575	0.000119667
AC023796.1	0.000125087	0.000879213	0.000476963
AC023796.2	0	0.000961463	0.000379661
AC023813.1	0.000266249	0.000989715	0.00100348
AC023825.2	0	0	4.68749e-05
AC023855.2	0	0.000547681	0
AC023906.3	0	0.000268881	0.000647529
AC023906.4	0	0.000903255	0
AC023906.5	0.00369487	0.00618769	0.0030251
AC023908.2	0	0.000163899	0
AC023908.3	0.000731903	0.00135907	0.000675594
AC023946.1	0.000458942	0.000956947	0
AC023983.1	0	0.000411639	0.000227768
AC023983.2	0.00168744	0.00199148	0.0018777
AC024022.1	0	0	0.000197836
AC024028.1	0.0028933	0.00284127	0.00102907
AC024060.2	0.00202114	0.00427656	0.00137068
AC024075.3	0.000329046	0.000959367	0.00020434
AC024084.2	0.00183853	0.00280463	0.00291595
AC024145.1	0.020465	0.0139193	0.0141862
AC024224.2	0.0054585	0.00497885	0.00392668
AC024230.1	0.00808334	0.0128868	0.00298443
AC024236.1	0	0	0
AC024243.1	0.00140749	0.00097247	0.000930559
AC024257.1	0	0.000131993	0.00102805
AC024257.3	0.00723922	0.00712459	0.0109595
AC024267.4	0.000127637	0	0
AC024267.5	0.000781321	0.000633157	0.000819629
AC024267.7	0.000269204	0.000737807	0.000250327
AC024270.5	0.0171097	0.014439	0.0137109
AC024337.1	0	0.000247801	0.000665166
AC024337.2	0	0	0
AC024361.2	0.000337023	0	0.000113545
AC024382.1	0	0	0.000268745
AC024475.3	0.000342472	0	0.000451623
AC024558.2	0.00112312	0.00194817	0.00158002
AC024559.1	0.00145597	0.000613512	0.000965468
AC024559.2	0	0	0
AC024560.1	7.36695e-05	0	0
AC024560.3	0.000258547	0	0
AC024560.4	0	0.00024236	0.000209993
AC024560.5	0.00371764	0.00557827	0.00406265
AC024563.1	0.000946318	0.00138756	0.000908685
AC024575.2	0.00161529	0.001849	0.00142509
AC024588.1	0.00155117	0.00382115	0.00274569
AC024592.2	0	0	4.41539e-05
AC024619.3	0.00152475	0.00284866	0.00280162
AC024884.2	0	0	0
AC024896.1	0.00368859	0.00398718	0.00179163
AC024901.1	0.00377542	0.00461519	0.00248597
AC024909.1	0.0121146	0.00999737	0.00704917
AC024933.1	0.00106219	0.00102566	0.000383958
AC024937.3	0	0.000481548	0
AC024940.1	0.00162637	0.00264367	0.00223116
AC024941.2	0	0	0.000108934
AC025031.1	0.000375348	0.00157963	0.00147046
AC025031.2	0.00145923	0.00623937	0.00143582
AC025034.1	0.00347762	0.00526682	0.00260982
AC025040.1	0	0.000430989	0
AC025043.1	0.00607399	0.00738204	0.00516253
AC025048.2	0.0199318	0.0109607	0.0127054
AC025048.4	0.0740714	0.0804488	0.0514099
AC025048.7	0.00256228	0.000763804	0
AC025062.3	0.000216496	0.00187228	0
AC025154.2	0	0.000963519	0.00245383
AC025164.2	0.071089	0.276476	0.172354
AC025164.3	8.14528e-05	0.000167832	0.000313666
[truncated: 23,847 more rows]

## Sheet: RUNX3_Neg vs Control
Supplementary Table S9b. Differential analysis of gene expression between RUNX3_Neg cancer tissue and normal tissue
Symbol	Scores	avg_logFC	p_val	p_val_adj	pct.1	pct.2	RUNX3_Neg	Control
MMP12	68.4252	4.15461	0	0	0.381647	0.00734463	4.24346	0.0888437
SPP1	75.5989	4.12354	0	0	0.69211	0.102421	6.31867	2.19512
IGHG1	20.3688	2.88117	3.16075e-92	1.15381e-90	0.0357347	0.000484262	2.88235	0.00118777
HSPA1A	54.4604	2.70718	0	0	0.867353	0.692736	4.49804	1.79085
IGHG4	37.8714	2.63166	0	0	0.118639	0.00112994	2.6342	0.00254003
CXCL5	19.8966	2.22365	4.35413e-88	1.51661e-86	0.26701	0.134625	2.71746	0.493804
MMP9	51.5204	2.16146	0	0	0.321612	0.0322034	2.39434	0.232889
CCL17	45.3381	2.07415	0	0	0.214122	0.0121065	2.83052	0.756371
DNAJB1	35.2047	1.93246	1.6917e-271	3.10084e-269	0.665809	0.481759	2.88784	0.955377
GPR183	74.2866	1.92175	0	0	0.74757	0.119128	3.0067	1.08495
SELENOP	48.3437	1.91273	0	0	0.33705	0.0509282	2.3627	0.44997
IER3	61.6042	1.85521	0	0	0.73299	0.201614	2.98146	1.12625
CXCL8	34.8847	1.83114	1.26957e-266	2.18747e-264	0.782161	0.529379	4.27094	2.4398
CCL4L2	35.3555	1.82352	8.25829e-274	1.52454e-271	0.636935	0.34996	3.53914	1.71562
CCL3L3	35.5723	1.82146	3.75855e-277	7.09048e-275	0.537164	0.257385	2.97435	1.15289
RGS1	52.1201	1.81485	0	0	0.756718	0.390476	3.52398	1.70913
CCL4	22.4941	1.78632	4.73691e-112	2.20985e-110	0.577473	0.425424	3.83833	2.05201
G0S2	43.7952	1.66203	0	0	0.459691	0.119693	2.98932	1.32729
PLAU	34.268	1.50407	2.35044e-257	3.91918e-255	0.594054	0.380952	2.22402	0.719953
CCL3	28.169	1.49973	1.40224e-174	1.30363e-172	0.720698	0.544633	4.22527	2.72553
ADM	35.6958	1.48985	4.59523e-279	8.73262e-277	0.481704	0.205327	2.30301	0.813159
SDS	41.5764	1.4737	0	0	0.390509	0.102906	2.05674	0.583045
CD14	42.3416	1.42199	0	0	0.881647	0.837611	4.5064	3.08441
FCGR2B	43.7412	1.38779	0	0	0.623785	0.269572	2.46753	1.07975
S100B	38.3831	1.37072	0	0	0.194969	0.0202583	1.84329	0.47257
DUSP2	40.533	1.36996	0	0	0.4008	0.110977	2.02016	0.650204
FOLR2	29.0053	1.33244	5.64067e-185	5.67249e-183	0.333619	0.143099	1.75119	0.418748
ARL4C	34.9278	1.33077	2.80992e-267	4.90692e-265	0.462264	0.216384	1.77068	0.439903
LGMN	24.5057	1.23713	1.28281e-132	7.78271e-131	0.630074	0.493624	2.71165	1.47452
SLC40A1	33.4234	1.2233	6.2693e-245	9.7024e-243	0.299314	0.0907183	1.49719	0.273896
IL1B	7.98176	1.2175	1.44266e-15	1.01494e-14	0.502287	0.491203	3.23312	2.01563
TMEM176A	41.8588	1.19419	0	0	0.747284	0.504439	2.57171	1.37752
TMEM176B	43.3665	1.18901	0	0	0.825901	0.664891	3.19634	2.00733
CXCL1	36.109	1.16101	1.64062e-285	3.28696e-283	0.22956	0.0405973	1.34469	0.183678
PMP22	35.3588	1.15615	7.33365e-274	1.36358e-271	0.629503	0.399274	2.14921	0.993059
F13A1	42.1109	1.14384	0	0	0.3502	0.0729621	1.68069	0.536854
PPBP	23.6645	1.12831	8.3775e-124	4.52018e-122	0.0720412	0.00686037	1.17611	0.0478038
PLA2G7	37.8365	1.12035	0	0	0.523442	0.223245	1.95974	0.839389
ICAM1	41.1721	1.117	0	0	0.681532	0.370783	2.0526	0.935599
IL2RA	57.3971	1.11078	0	0	0.315609	0.0163035	1.14083	0.0300507
ADAMDEC1	46.6821	1.054	0	0	0.250143	0.0213075	1.12432	0.0703213
CXCL2	7.6086	1.05062	2.77072e-14	1.82119e-13	0.541738	0.533575	3.0257	1.97509
CCL20	17.5212	1.04714	9.8744e-69	2.66671e-67	0.20183	0.0964487	1.48434	0.437201
ZFP36L1	38.8606	1.04439	0	0	0.783591	0.566667	2.55152	1.50713
RNASE1	19.5696	1.04096	2.81118e-85	9.43571e-84	0.456547	0.284262	2.89552	1.85456
GADD45B	29.6531	1.02862	3.09765e-193	3.30822e-191	0.746998	0.617111	2.84578	1.81716
CCL13	24.8949	1.02614	8.44332e-137	5.46911e-135	0.164951	0.0442292	1.29189	0.265751
APOE	8.88852	1.00659	6.19275e-19	5.1151e-18	0.828188	0.767958	5.91155	4.90496
MALAT1	52.1256	1.00002	0	0	0.999714	0.998951	7.28976	6.28974
NINJ1	33.381	0.990984	2.58468e-244	3.92947e-242	0.698685	0.490638	2.29125	1.30027
CTSB	27.5999	0.981026	1.11424e-167	9.69614e-166	0.976558	0.967797	5.80104	4.82001
CLEC5A	39.6488	0.945465	0	0	0.380789	0.10678	1.34315	0.397685
NEAT1	38.3883	0.937614	0	0	0.854202	0.734948	2.74227	1.80466
LPAR6	30.526	0.92924	1.1765e-204	1.36966e-202	0.532018	0.314609	1.60972	0.680479
TGFBI	22.5637	0.927981	9.85014e-113	4.65405e-111	0.883362	0.92042	3.92829	3.00031
MARCKS	37.1619	0.920466	2.81605e-302	6.49828e-300	0.634077	0.332203	2.05431	1.13385
PLTP	23.9637	0.917123	6.64678e-127	3.70229e-125	0.35506	0.192817	1.32397	0.40685
MMP14	31.4839	0.91286	1.44503e-217	1.81295e-215	0.513436	0.303793	1.40028	0.48742
HIF1A	44.0678	0.906557	0	0	0.516581	0.168523	1.35567	0.449112
IER2	22.7674	0.892679	9.65799e-115	4.69193e-113	0.797885	0.775222	3.30301	2.41033
MS4A6A	22.6249	0.878771	2.46636e-113	1.17825e-111	0.78988	0.823729	3.52603	2.64726
GPNMB	5.17575	0.872609	2.26999e-07	9.15543e-07	0.710978	0.767554	4.13483	3.26222
PEA15	27.606	0.858695	9.42662e-168	8.23078e-166	0.623213	0.480952	1.76989	0.911196
BASP1	44.1284	0.855417	0	0	0.543453	0.18071	1.53681	0.681393
SLC16A10	33.4409	0.854793	3.48699e-245	5.46189e-243	0.33562	0.114528	1.12388	0.269088
NFKBIA	26.8271	0.844096	1.55968e-158	1.25576e-156	0.892796	0.904116	3.94394	3.09984
CXCR4	35.1286	0.8393	2.46884e-270	4.43105e-268	0.694683	0.422922	2.12212	1.28282
IL4I1	25.5581	0.838587	4.46125e-144	3.10784e-142	0.38279	0.196529	1.39249	0.553899
LTB	24.0378	0.822046	1.11952e-127	6.34517e-126	0.208977	0.0725585	1.03158	0.209532
RASSF4	25.479	0.821921	3.36841e-143	2.29096e-141	0.609777	0.477159	1.75008	0.928159
IL1RN	5.35143	0.796792	8.72631e-08	3.66837e-07	0.467124	0.47732	2.29968	1.50289
PLAUR	9.82332	0.794678	8.93487e-23	8.61649e-22	0.819611	0.882405	3.53591	2.74123
CD1C	31.7651	0.78691	1.96222e-221	2.52307e-219	0.172956	0.0277643	1.13128	0.344374
ADAM28	59.5512	0.781354	0	0	0.364208	0.0230024	0.880753	0.0993993
CD69	26.5644	0.779477	1.75074e-155	1.367e-153	0.423957	0.219048	1.47986	0.700384
SERPINB9	41.2685	0.776084	0	0	0.454545	0.125182	1.43179	0.655704
GAPDH	36.6645	0.772601	2.6893e-294	5.84076e-292	0.971412	0.983132	4.74092	3.96832
CCL22	14.3704	0.771399	7.93471e-47	1.44012e-45	0.067753	0.0202583	1.02233	0.250932
CCL5	46.5081	0.770573	0	0	0.220698	0.0118644	0.834791	0.0642179
STAB1	37.3204	0.762972	7.65913e-305	1.79955e-302	0.371355	0.104923	1.22386	0.460889
GADD45G	13.7955	0.75583	2.71297e-43	4.50621e-42	0.378216	0.288297	1.42057	0.664745
IER5	12.3782	0.754093	3.42777e-35	4.81734e-34	0.631218	0.630266	2.02195	1.26785
ATF3	2.14707	0.744788	0.0317877	0.0605285	0.507719	0.576675	2.38184	1.63705
DDIT4	37.453	0.744676	5.37556e-307	1.31067e-304	0.487421	0.177401	1.52136	0.776688
TEX14	22.2138	0.743357	2.52896e-109	1.14267e-107	0.51315	0.363358	1.63733	0.893971
HS3ST2	32.5445	0.743239	2.50226e-232	3.43994e-230	0.148942	0.0182405	0.794333	0.0510938
MEF2C	36.7578	0.738288	8.73506e-296	1.9132e-293	0.442253	0.160452	1.21402	0.475733
BAG3	17.4401	0.735558	4.09686e-68	1.09384e-66	0.224414	0.120904	0.904532	0.168973
FUCA1	5.21666	0.723456	1.82177e-07	7.40776e-07	0.476272	0.522599	1.65235	0.928889
ADAM8	43.0271	0.718612	0	0	0.397084	0.0882163	1.10131	0.382696
IL7R	1.67882	0.711831	0.0931872	0.150076	0.411378	0.465214	1.77437	1.06253
RBP1	30.1805	0.692296	4.26613e-200	4.7321e-198	0.184677	0.039548	0.756799	0.0645034
SGK1	13.788	0.691329	3.00821e-43	4.987e-42	0.734991	0.765779	2.95351	2.26218
ITGA4	33.3135	0.685287	2.46434e-243	3.72462e-241	0.498856	0.224536	1.39038	0.705089
CXCL3	-12.2788	0.681622	1.17776e-34	1.62951e-33	0.436249	0.624374	3.37175	2.69013
ENPP2	35.8961	0.67677	3.51578e-282	6.83197e-280	0.304746	0.0798224	0.875737	0.198968
HSPH1	5.86106	0.674597	4.59909e-09	2.15645e-08	0.531161	0.542292	1.67557	1.00097
SAT1	37.4194	0.67298	1.89028e-306	4.56581e-304	0.974557	0.98975	4.95872	4.28574
KLF6	15.3213	0.66984	5.51265e-53	1.1245e-51	0.86335	0.914931	3.44361	2.77377
HLA-DRB5	26.4731	0.669074	1.98056e-154	1.53716e-152	0.907376	0.889508	4.34452	3.67545
EGR1	17.1255	0.661371	9.58381e-66	2.45728e-64	0.568039	0.454479	2.08469	1.42331
BEX3	26.3494	0.657265	5.20772e-153	3.94702e-151	0.317896	0.138983	0.940432	0.283167
A2M	13.7343	0.655401	6.32733e-43	1.04693e-41	0.474271	0.410008	1.76772	1.11232
RALA	24.7809	0.64809	1.43892e-135	9.11493e-134	0.560606	0.400161	1.45271	0.80462
JUN	19.8419	0.647973	1.29556e-87	4.4645e-86	0.920526	0.952542	4.45147	3.8035
ID3	20.5191	0.644708	1.45487e-93	5.37928e-92	0.378216	0.226957	1.15783	0.513122
LCP2	22.5748	0.638279	7.66656e-113	3.64232e-111	0.707261	0.656336	1.96685	1.32857
ETS2	22.2258	0.63666	1.93494e-109	8.75806e-108	0.688965	0.601776	2.15509	1.51843
RNF145	33.0423	0.636384	2.00719e-239	2.96433e-237	0.478845	0.231477	1.06692	0.430539
JUND	4.08861	0.635311	4.33968e-05	0.000137064	0.64837	0.719209	2.21723	1.58192
PDPN	47.9779	0.635241	0	0	0.190966	0.00250202	0.644674	0.00943346
BTG1	22.5746	0.634307	7.69826e-113	3.65067e-111	0.865638	0.883535	3.1825	2.54819
RGS2	31.6208	0.63318	1.90987e-219	2.41964e-217	0.694683	0.46134	2.97431	2.34113
CD300A	24.7014	0.629954	1.03324e-134	6.43469e-133	0.500858	0.319532	1.29307	0.663115
C15orf48	16.2647	0.628273	1.7572e-59	4.01901e-58	0.662664	0.580307	2.7202	2.09192
CREM	22.6099	0.624657	3.4619e-113	1.65079e-111	0.476844	0.321469	1.33667	0.712013
H4C3	13.3764	0.623747	8.31119e-41	1.317e-39	0.484277	0.402583	1.47463	0.850881
TPI1	22.3547	0.618055	1.08718e-110	5.0086e-109	0.886221	0.908555	3.09832	2.48026
LDHA	16.7805	0.615746	3.38904e-63	8.28664e-62	0.811607	0.83301	2.67931	2.06356
ARRDC3	21.2009	0.612748	9.36617e-100	3.72413e-98	0.406518	0.254157	1.11931	0.506562
ERRFI1	32.8364	0.610056	1.78059e-236	2.57092e-234	0.31418	0.103632	0.758168	0.148112
MT1H	13.6056	0.609445	3.70894e-42	6.03637e-41	0.065466	0.0208232	0.741499	0.132054
CD1A	27.0989	0.608777	1.01551e-161	8.30567e-160	0.0954831	0.00928168	0.713798	0.10502
FCER1A	24.5964	0.608062	1.37881e-133	8.52517e-132	0.0854774	0.00968523	0.813284	0.205221
HSP90AA1	14.0806	0.605054	4.99658e-45	8.69607e-44	0.922241	0.931477	3.66984	3.06479
PPA1	13.1235	0.60452	2.41546e-39	3.68958e-38	0.497427	0.4523	1.50472	0.900204
OSM	21.9807	0.6037	4.41094e-107	1.94209e-105	0.246998	0.101937	1.2119	0.608203
CSF1R	22.6329	0.603018	2.05752e-113	9.86581e-112	0.691824	0.614286	1.93662	1.3336
AOAH	24.8766	0.601975	1.33213e-136	8.58573e-135	0.489423	0.298144	1.36008	0.758101
CMTM3	20.3022	0.601841	1.22915e-91	4.46799e-90	0.610349	0.519128	1.58261	0.980771
UBC	28.3129	0.601112	2.39614e-176	2.26016e-174	0.927959	0.962712	3.6558	3.05469
FOSB	13.8924	0.598233	7.04078e-44	1.18469e-42	0.510292	0.432042	1.89221	1.29398
PRDM1	37.25	0.597003	1.05839e-303	2.46434e-301	0.25729	0.0489104	0.756365	0.159362
SLC2A3	20.3416	0.593636	5.50522e-92	2.00398e-90	0.644368	0.523729	2.35256	1.75892
PKIB	38.9508	0.587602	0	0	0.175529	0.0138015	0.650979	0.0633764
CD84	22.1924	0.587288	4.06473e-109	1.82701e-107	0.563751	0.426715	1.45519	0.8679
SLC44A1	26.7702	0.584719	7.18986e-158	5.753e-156	0.364494	0.175787	0.894414	0.309695
SAMSN1	25.4374	0.583652	9.72673e-143	6.56364e-141	0.703545	0.580226	2.22333	1.63968
IER5L	24.7354	0.576866	4.45016e-135	2.7984e-133	0.273299	0.114205	0.803072	0.226205
CEBPD	31.656	0.575856	6.27165e-220	7.98476e-218	0.831618	0.731235	3.39174	2.81588
CXCL9	-4.26256	0.572017	2.02095e-05	6.71702e-05	0.11721	0.152623	1.81425	1.24224
PPP1R15A	7.54249	0.569778	4.61079e-14	2.99261e-13	0.668668	0.731154	2.19455	1.62477
CTSL	11.2827	0.569173	1.59716e-29	1.91548e-28	0.773013	0.809766	4.15567	3.58649
C3AR1	18.4271	0.564209	7.96141e-76	2.35966e-74	0.636935	0.564245	1.81388	1.24967
CD83	0.841413	0.560884	0.400117	0.533015	0.548885	0.632365	2.03423	1.47335
NRP1	13.1488	0.559534	1.73008e-39	2.65522e-38	0.485134	0.441727	1.32087	0.761336
HLA-DQA1	12.5706	0.555195	3.06562e-36	4.38952e-35	0.865923	0.847458	4.21226	3.65707
MERTK	33.1458	0.554341	6.50458e-241	9.71738e-239	0.287021	0.0781275	0.793486	0.239144
FLOT1	26.9288	0.55411	1.01087e-159	8.18999e-158	0.624929	0.43414	1.43042	0.87631
IGKV3-11	53.3679	0.552024	0	0	0.218982	0	0.552024	0
DEGS1	20.5339	0.548895	1.07221e-93	3.97578e-92	0.750143	0.708797	1.99806	1.44917
IRF2BP2	21.7273	0.548578	1.13389e-104	4.868e-103	0.567467	0.436642	1.32882	0.780238
SLC2A1	32.8366	0.545718	1.77191e-236	2.57092e-234	0.158376	0.020904	0.590998	0.0452799
PID1	36.4025	0.541023	3.89162e-290	8.24417e-288	0.21984	0.0341404	0.739244	0.198221
CD93	32.4201	0.535189	1.43191e-230	1.93758e-228	0.350486	0.110654	1.01526	0.480073
FPR3	19.4544	0.534934	2.67423e-84	8.8496e-83	0.617496	0.516788	1.73591	1.20098
NPC2	26.2379	0.534697	9.82303e-152	7.35873e-150	0.936821	0.962954	4.04348	3.50878
SIPA1L1	21.1207	0.532963	5.12823e-99	2.01427e-97	0.412521	0.2523	1.13115	0.598185
CALR	17.7913	0.531886	8.25201e-71	2.29573e-69	0.819897	0.821308	2.81003	2.27815
RBPJ	13.1785	0.530815	1.16759e-39	1.8005e-38	0.650086	0.630024	1.77353	1.24271
IL18	8.55758	0.530784	1.15266e-17	8.96761e-17	0.534305	0.542292	1.58393	1.05315
SLAMF9	24.8417	0.527238	3.18195e-136	2.02556e-134	0.110921	0.0193705	0.563766	0.0365276
ATF5	15.7348	0.526345	8.73879e-56	1.8712e-54	0.354202	0.246731	1.0223	0.495954
MMP1	28.6868	0.522948	5.57395e-181	5.45677e-179	0.0809034	0.00330912	0.534615	0.0116672
AC020916.1	18.5526	0.522883	7.76334e-77	2.33035e-75	0.282161	0.157304	0.886294	0.363411
TNFAIP3	17.0089	0.522676	7.05179e-65	1.78156e-63	0.5749	0.482889	1.8016	1.27892
TTYH3	21.4792	0.52066	2.43663e-102	1.00921e-100	0.433105	0.273446	1.02662	0.505961
AMPD3	36.6544	0.520185	3.8896e-294	8.37722e-292	0.25729	0.0510896	0.637221	0.117036
SNHG25	25.5503	0.51669	5.44755e-144	3.77458e-142	0.431389	0.245763	0.943533	0.426842
LSP1	12.587	0.511602	2.4891e-36	3.57592e-35	0.641795	0.646166	2.14605	1.63445
CTSK	13.9071	0.51139	5.73521e-44	9.68169e-43	0.148085	0.0751412	0.651389	0.139999
RUNX3	22.6615	0.510676	1.07527e-113	5.1655e-112	0.226701	0.091929	0.702582	0.191906
IGSF6	19.5416	0.509883	4.86692e-85	1.62724e-83	0.813608	0.85569	3.02885	2.51896
MAFB	13.481	0.508827	2.02267e-41	3.24898e-40	0.70669	0.689023	2.58279	2.07396
HSPD1	12.9522	0.50687	2.28172e-38	3.42258e-37	0.689537	0.685391	1.85282	1.34595
C3	40.7246	0.506576	0	0	0.219554	0.0251009	0.554952	0.0483751
TMA7	21.9553	0.505882	7.71133e-107	3.38944e-105	0.772156	0.763842	2.0641	1.55822
CLK1	22.1706	0.503135	6.6089e-109	2.9654e-107	0.48542	0.328087	1.1083	0.605166
AC103591.3	18.8258	0.503046	4.63949e-79	1.42917e-77	0.403945	0.263035	1.14436	0.641311
FAM49B	19.978	0.501601	8.55871e-89	3.01773e-87	0.693539	0.646086	1.73922	1.23762
TMEM51	18.4038	0.501325	1.22394e-75	3.61517e-74	0.411664	0.288701	0.960229	0.458904
COLEC12	12.0232	0.50069	2.68413e-33	3.5981e-32	0.383648	0.29887	1.22927	0.728584
IL10	17.0785	0.500339	2.14553e-65	5.47936e-64	0.116066	0.0402744	0.689094	0.188755
PHLDA1	7.40139	0.500098	1.3477e-13	8.4975e-13	0.278445	0.237853	1.03219	0.532096
CHST11	13.8033	0.499781	2.43469e-43	4.0466e-42	0.497999	0.428087	1.26233	0.762545
ST8SIA4	31.437	0.497948	6.31843e-217	7.88888e-215	0.399371	0.159161	0.907484	0.409536
CSF2RA	10.9671	0.497714	5.50222e-28	6.30062e-27	0.586907	0.576029	1.6029	1.10518
CTSH	22.6278	0.497629	2.30977e-113	1.10548e-111	0.891366	0.922437	3.25787	2.76024
OLFML2B	40.7224	0.497467	0	0	0.263579	0.039548	0.657922	0.160455
CLEC10A	17.8154	0.497256	5.36831e-71	1.49994e-69	0.28988	0.160613	1.11615	0.618896
METRNL	14.2429	0.495766	4.96348e-46	8.85307e-45	0.51458	0.431961	1.40808	0.912314
LIMS1	19.6947	0.494408	2.39533e-86	8.13498e-85	0.731847	0.69661	2.01502	1.52062
GPR84	31.0313	0.493458	2.03896e-211	2.50938e-209	0.27187	0.0783697	0.742168	0.248711
P4HA1	14.0172	0.49321	1.22397e-44	2.10469e-43	0.477987	0.411864	1.12966	0.63645
PAK1	17.4084	0.492524	7.12466e-68	1.89441e-66	0.463979	0.351977	1.18779	0.695269
IL22RA2	18.7469	0.490395	2.05347e-78	6.24375e-77	0.0440252	0.00387409	0.505888	0.0154931
GPR34	16.0711	0.490179	4.06789e-58	9.07115e-57	0.381075	0.276513	1.00843	0.518247
HIF1A-AS3	32.2054	0.489755	1.48166e-227	1.97389e-225	0.200686	0.0398709	0.575729	0.0859733
ABCA1	14.5377	0.489272	6.98918e-48	1.29302e-46	0.404803	0.308555	1.10363	0.614359
AC025164.2	30.5175	0.488559	1.52799e-204	1.76299e-202	0.260149	0.0756255	0.709287	0.220728
DOCK4	18.0883	0.488138	3.93922e-73	1.12745e-71	0.331046	0.202583	0.909793	0.421655
BCAT1	22.7749	0.485611	8.12592e-115	3.95507e-113	0.350486	0.186764	0.82287	0.337259
TLR2	23.5955	0.485433	4.28899e-123	2.28555e-121	0.579474	0.407103	1.55837	1.07294
AC131944.1	47.363	0.484873	0	0	0.248428	0.0190476	0.518755	0.0338829
CD4	16.926	0.484419	2.89457e-64	7.24204e-63	0.63665	0.57837	1.55365	1.06923
LAMP3	28.7059	0.482905	3.22231e-181	3.17865e-179	0.117782	0.01364	0.787747	0.304842
BMP2K	18.9482	0.482448	4.57333e-80	1.43793e-78	0.483705	0.35109	1.12134	0.638896
ALCAM	10.1238	0.48201	4.33263e-24	4.36046e-23	0.568325	0.560856	1.64439	1.16238
ADAM9	16.6596	0.480913	2.576e-62	6.21052e-61	0.493997	0.403874	1.15017	0.669259
CTSZ	9.93578	0.480522	2.90891e-23	2.85207e-22	0.904231	0.93067	3.67357	3.19305
PDE4B	23.0722	0.480181	8.79802e-118	4.44111e-116	0.475129	0.288055	1.23203	0.75185
PTGS1	30.2711	0.479683	2.75676e-201	3.11129e-199	0.323899	0.117595	0.702882	0.223199
SLC8A1	8.55311	0.478373	1.19814e-17	9.31305e-17	0.505146	0.490718	1.45212	0.973747
FMN1	23.8122	0.476136	2.49637e-125	1.37567e-123	0.26558	0.11138	0.720172	0.244035
LILRB4	15.4281	0.475177	1.05936e-53	2.18335e-52	0.640652	0.578289	1.94799	1.47282
CISH	15.6902	0.473228	1.7656e-55	3.75263e-54	0.403659	0.310977	0.990017	0.516789
CST7	32.3384	0.472133	2.01886e-229	2.71758e-227	0.203259	0.0377724	0.806391	0.334259
RIPK2	9.5834	0.471045	9.39001e-22	8.7015e-21	0.513436	0.485634	1.47569	1.00465
FSCN1	27.4207	0.469071	1.55233e-165	1.32409e-163	0.112636	0.0142857	0.632635	0.163565
ID2	8.546	0.468973	1.27422e-17	9.89548e-17	0.703831	0.746893	2.62436	2.15538
TCF4	30.6195	0.462205	6.72861e-206	8.01387e-204	0.304746	0.103632	0.691072	0.228867
SIGLEC12	28.1291	0.460902	4.31851e-174	3.98614e-172	0.244997	0.0805488	0.580455	0.119553
SMPDL3A	19.0628	0.46022	5.1461e-81	1.63794e-79	0.314751	0.182889	0.780567	0.320347
PLXNC1	30.6581	0.459817	2.06354e-206	2.46909e-204	0.411378	0.162389	0.94869	0.488874
PAPSS2	15.8178	0.459746	2.34622e-56	5.08709e-55	0.321326	0.210977	0.881017	0.421271
SH3PXD2B	19.7996	0.455432	3.00148e-87	1.03156e-85	0.302173	0.166667	0.751472	0.296039
PPIF	15.6786	0.454847	2.11959e-55	4.4976e-54	0.45283	0.345924	1.25033	0.795483
DNMT1	13.1129	0.454352	2.77949e-39	4.23561e-38	0.468553	0.406215	1.17123	0.716877
RHOH	36.6089	0.453677	2.06575e-293	4.41235e-291	0.289022	0.0655367	0.633429	0.179752
RSRP1	19.5618	0.452793	3.2721e-85	1.09685e-83	0.546884	0.423406	1.23161	0.77882
PLD4	30.2009	0.452781	2.30628e-200	2.56921e-198	0.162379	0.0279257	0.581862	0.12908
ZNF331	8.3443	0.447919	7.16395e-17	5.35431e-16	0.367639	0.330508	1.24329	0.795372
ITPR2	13.2837	0.446705	2.8796e-40	4.50232e-39	0.453116	0.37837	1.10293	0.65622
NECTIN2	18.2728	0.44595	1.36395e-74	3.96974e-73	0.413093	0.282405	0.93346	0.48751
YWHAH	3.3863	0.443057	0.000708408	0.00189866	0.706975	0.76134	2.41465	1.97159
CD86	14.6832	0.440468	8.26468e-49	1.55346e-47	0.73785	0.748023	2.04453	1.60407
GAL3ST4	29.9388	0.439523	6.15584e-197	6.74142e-195	0.202115	0.047619	0.560499	0.120975
RAB31	11.4308	0.438089	2.9323e-30	3.61398e-29	0.780732	0.836723	2.45222	2.01413
TNF	2.31107	0.438063	0.0208291	0.0409873	0.240423	0.236723	1.07718	0.639112
AP1B1	13.626	0.436331	2.80708e-42	4.58881e-41	0.49514	0.426957	1.13493	0.698598
TCEAL9	15.8497	0.435686	1.4127e-56	3.07592e-55	0.304174	0.202421	0.720586	0.284899
LINC00910	12.3747	0.435451	3.58042e-35	5.02639e-34	0.288736	0.202986	0.888603	0.453153
PLD3	-1.46249	0.435312	0.143608	0.221334	0.690966	0.775464	3.04448	2.60917
NDRG1	24.8489	0.434912	2.65692e-136	1.70392e-134	0.310177	0.138983	0.694791	0.259879
ANKRD22	25.031	0.434843	2.81178e-138	1.85384e-136	0.329617	0.141808	0.982403	0.54756
IDH2	17.6361	0.433298	1.30056e-69	3.5607e-68	0.438822	0.319532	0.978493	0.545195
IVNS1ABP	16.9979	0.432836	8.51123e-65	2.14608e-63	0.570898	0.483858	1.37668	0.94384
PNRC1	18.545	0.431834	8.94784e-77	2.68279e-75	0.833047	0.855529	2.7427	2.31086
NFKBIZ	12.6521	0.431515	1.08913e-36	1.57519e-35	0.522013	0.457869	1.56303	1.13151
BNIP3	21.6199	0.430541	1.16625e-103	4.9494e-102	0.172384	0.0615819	0.516184	0.0856432
MYC	11.0803	0.43048	1.56335e-28	1.82497e-27	0.301315	0.228329	0.893907	0.463427
ITGB2	25.0982	0.430229	5.20999e-139	3.44379e-137	0.899085	0.944149	3.39194	2.96171
TRIB1	12.2504	0.428572	1.67248e-34	2.30534e-33	0.509148	0.450767	1.45981	1.03124
PTEN	17.1779	0.426793	3.88956e-66	1.00727e-64	0.511435	0.409766	1.19374	0.766948
PLXND1	13.8675	0.425615	9.97207e-44	1.66599e-42	0.459977	0.387571	1.05304	0.627425
PLIN2	-16.1714	0.424175	8.02518e-59	1.81145e-57	0.800172	0.906538	3.87622	3.45205
ENO1	16.8962	0.424124	4.7947e-64	1.19613e-62	0.884505	0.925908	3.12737	2.70325
RB1	15.406	0.420844	1.49264e-53	3.07144e-52	0.505146	0.413801	1.18951	0.768665
SLC39A8	18.242	0.420123	2.39674e-74	6.95998e-73	0.269011	0.14431	0.781342	0.361218
ATP8B4	30.2806	0.418988	2.06234e-201	2.33777e-199	0.19211	0.0410008	0.528167	0.109179
H2BC8	24.3962	0.417949	1.87854e-131	1.12127e-129	0.189251	0.0590799	0.582383	0.164434
PTMA	21.4902	0.417169	1.92092e-102	7.9817e-101	0.953402	0.989185	4.51299	4.09582
SH3KBP1	25.4036	0.416543	2.30199e-142	1.54533e-140	0.453974	0.24657	1.01457	0.598031
CFLAR	17.4052	0.416489	7.53308e-68	2.00095e-66	0.658662	0.601614	1.60886	1.19237
CROCC	24.0363	0.416217	1.16135e-127	6.56784e-126	0.307318	0.137934	0.742943	0.326726
CLEC11A	27.2975	0.410797	4.54482e-164	3.82609e-162	0.248714	0.0836965	0.568108	0.157311
SLC1A3	12.5669	0.407962	3.21068e-36	4.59215e-35	0.381933	0.303067	1.00622	0.598254
PTPN1	9.5711	0.40787	1.05773e-21	9.77717e-21	0.558891	0.556094	1.45499	1.04712
C1orf54	16.2603	0.407437	1.88759e-59	4.30961e-58	0.409091	0.294027	1.1512	0.743765
NRP2	11.6737	0.407328	1.73622e-31	2.22252e-30	0.332762	0.260371	0.861851	0.454523
SOCS1	14.5757	0.406218	4.00747e-48	7.45636e-47	0.343625	0.242776	0.891069	0.484851
SLC2A5	31.0258	0.405859	2.41603e-211	2.95935e-209	0.138365	0.0174334	0.435837	0.0299783
GNPTAB	12.398	0.404793	2.67865e-35	3.77273e-34	0.483991	0.425424	1.09416	0.689369
IDO1	12.3523	0.401482	4.73659e-35	6.62789e-34	0.0820469	0.0332526	0.79692	0.395437
HRH2	29.8776	0.40099	3.84292e-196	4.19073e-194	0.320469	0.103309	0.880093	0.479104
MIR181A1HG	27.3127	0.398843	2.99441e-164	2.5291e-162	0.19697	0.0525424	0.546214	0.147371
P2RY6	28.8799	0.398771	2.13361e-183	2.13734e-181	0.200972	0.0489911	0.545904	0.147133
PLEKHO1	16.2771	0.397924	1.43439e-59	3.28943e-58	0.538593	0.421792	1.39184	0.993911
FUS	16.4851	0.396892	4.69432e-61	1.109e-59	0.640652	0.575061	1.4973	1.10041
GPR82	22.826	0.394467	2.53118e-115	1.24133e-113	0.145798	0.0405165	0.488593	0.0941255
DOCK10	11.256	0.394049	2.16352e-29	2.58154e-28	0.498285	0.453592	1.27355	0.879501
NPL	4.35589	0.393823	1.32526e-05	4.48139e-05	0.466838	0.509685	1.36029	0.966472
PKM	13.4659	0.393637	2.48306e-41	3.9712e-40	0.885363	0.920016	3.02067	2.62704
ARID5B	16.445	0.393263	9.10988e-61	2.14041e-59	0.337621	0.214528	0.845338	0.452075
PDIA3	15.9913	0.392213	1.46954e-57	3.24895e-56	0.824757	0.85117	2.52914	2.13693
SEC14L1	18.2082	0.391421	4.44616e-74	1.28536e-72	0.520869	0.403148	1.163	0.771582
LNCAROD	36.996	0.390933	1.32678e-299	3.00795e-297	0.136935	0.00653753	0.40348	0.0125476
CMTM6	14.6589	0.390662	1.18115e-48	2.21529e-47	0.666667	0.647377	1.61232	1.22166
DENND3	26.0731	0.389259	7.35651e-150	5.40139e-148	0.337336	0.14778	0.714071	0.324813
CPVL	11.8528	0.388334	2.08e-32	2.73298e-31	0.774443	0.871832	2.82323	2.4349
CD163L1	17.1863	0.388038	3.36449e-66	8.7217e-65	0.186678	0.0899112	0.553588	0.16555
ZNF267	15.6895	0.38718	1.7854e-55	3.7916e-54	0.401658	0.289427	0.916165	0.528985
PHC2	17.2141	0.387174	2.08139e-66	5.41727e-65	0.411378	0.285956	0.916987	0.529813
EPB41L3	11.7288	0.386975	9.06833e-32	1.1701e-30	0.537164	0.49096	1.28415	0.897173
SOCS3	18.3584	0.386571	2.82677e-75	8.29261e-74	0.606346	0.480145	2.01652	1.62995
KLHL5	26.0254	0.38477	2.55708e-149	1.86163e-147	0.333333	0.149395	0.665893	0.281124
RPS29	24.6415	0.384423	4.5374e-134	2.81897e-132	0.952544	0.980549	4.08331	3.69889
GNB4	14.6218	0.384248	2.04016e-48	3.81257e-47	0.474271	0.384423	1.07076	0.686509
CREG1	5.47048	0.384146	4.48831e-08	1.93463e-07	0.74414	0.837692	2.57112	2.18698
PREX1	15.3054	0.384084	7.03427e-53	1.4315e-51	0.458834	0.351493	1.0488	0.664714
HNRNPD	17.808	0.38302	6.12963e-71	1.70896e-69	0.743282	0.738337	1.884	1.50098
MAF	9.27002	0.382161	1.86108e-20	1.63271e-19	0.303316	0.254802	0.759652	0.377491
VMP1	18.9034	0.381485	1.06833e-79	3.33065e-78	0.751858	0.720823	2.13484	1.75336
INPP5D	19.9688	0.381469	1.02901e-88	3.61343e-87	0.381075	0.232607	0.855197	0.473727
AC012447.1	21.1803	0.380222	1.45062e-99	5.75019e-98	0.265294	0.124213	0.676017	0.295795
SLC20A1	16.1009	0.380098	2.51311e-58	5.62837e-57	0.34191	0.226957	0.794474	0.414376
TMEM37	22.9704	0.37824	9.21307e-117	4.5879e-115	0.186392	0.0643261	0.48156	0.10332
PDIA6	11.2456	0.37812	2.43451e-29	2.90088e-28	0.726129	0.745198	2.00768	1.62956
SLC16A3	9.44432	0.37774	3.5771e-21	3.24159e-20	0.696398	0.732688	1.89835	1.52061
NR4A1	5.10049	0.375079	3.38771e-07	1.34516e-06	0.416524	0.407587	1.50693	1.13185
SPRED1	9.0706	0.374404	1.18361e-19	1.0056e-18	0.370783	0.323648	0.967017	0.592613
ZFP36	18.3797	0.372021	1.9113e-75	5.61335e-74	0.876787	0.917595	3.72483	3.3528
NUCKS1	13.0094	0.370732	1.08201e-38	1.6344e-37	0.676672	0.656416	1.64488	1.27415
HSPB1	-2.3295	0.37036	0.0198327	0.0391937	0.777015	0.775545	3.03162	2.66126
NFKBIE	13.5232	0.370104	1.14098e-41	1.84189e-40	0.272441	0.181759	0.677301	0.307197
WIPF1	13.681	0.36931	1.31871e-42	2.16531e-41	0.660949	0.655609	1.59026	1.22095
IFNGR1	14.2048	0.368995	8.55614e-46	1.51358e-44	0.794168	0.840274	2.29693	1.92793
SLC37A2	18.1889	0.36825	6.32022e-74	1.8251e-72	0.349914	0.219128	0.725818	0.357568
MXD1	19.902	0.367166	3.91258e-88	1.36649e-86	0.491424	0.331073	1.35557	0.9884
FRMD4B	14.6416	0.366972	1.52463e-48	2.85537e-47	0.385649	0.28975	0.865355	0.498383
MT1G	3.97699	0.366386	6.97931e-05	0.000214636	0.14008	0.11703	1.48657	1.12018
LGALS1	14.1996	0.366044	9.2134e-46	1.62873e-44	0.932819	0.970944	4.3394	3.97336
IL32	39.3231	0.365769	0	0	0.177244	0.0129944	0.437727	0.0719579
UGCG	10.9401	0.364445	7.41473e-28	8.45318e-27	0.334477	0.26481	0.835302	0.470857
HNRNPA2B1	18.4907	0.364283	2.45225e-76	7.31853e-75	0.901658	0.960936	3.29565	2.93137
SGPL1	19.0848	0.363544	3.37525e-81	1.07563e-79	0.279874	0.15109	0.599723	0.236179
SLC4A7	25.5228	0.363157	1.09972e-143	7.55913e-142	0.277015	0.111703	0.557208	0.194051
GAS6	26.8945	0.362393	2.54507e-159	2.05554e-157	0.262436	0.0922518	0.592745	0.230352
PGK1	7.00082	0.360505	2.54465e-12	1.49537e-11	0.813894	0.866586	2.55051	2.19001
DPYD	10.3366	0.360229	4.81513e-25	4.99988e-24	0.593768	0.590799	1.57929	1.21906
PSTPIP2	15.6625	0.360058	2.73047e-55	5.7796e-54	0.322756	0.206376	0.860253	0.500195
RPL5	19.0031	0.35883	1.60622e-80	5.07492e-79	0.933105	0.96933	3.83139	3.47256
FAM49A	15.0531	0.358493	3.29477e-51	6.47554e-50	0.440537	0.332526	1.02218	0.663683
CD1E	24.7084	0.357923	8.68243e-135	5.42023e-133	0.105489	0.0164649	0.553081	0.195158
ELL2	6.5783	0.357002	4.75865e-11	2.57997e-10	0.406232	0.394027	1.07355	0.716553
SLAMF7	9.19797	0.355131	3.64785e-20	3.15419e-19	0.24414	0.180226	1.03595	0.680822
THBD	2.35934	0.354491	0.0183074	0.0364105	0.403945	0.414931	1.54073	1.18624
BHLHE40	5.42306	0.353767	5.85878e-08	2.4921e-07	0.63179	0.658031	1.87054	1.51678
CKS2	17.8899	0.353421	1.41449e-71	3.97364e-70	0.26072	0.143099	0.640033	0.286611
COL4A2-AS2	15.591	0.353126	8.3748e-55	1.7583e-53	0.065466	0.0168684	0.420951	0.0678246
PRCP	14.634	0.352167	1.70585e-48	3.19245e-47	0.540309	0.443906	1.22442	0.872257
MGAT4A	11.3781	0.350695	5.37611e-30	6.57263e-29	0.411092	0.348749	0.92754	0.576844
FAM20A	24.3363	0.348715	8.10364e-131	4.80363e-129	0.256432	0.0987893	0.59117	0.242454
ADAP2	9.83515	0.348507	7.94505e-23	7.67913e-22	0.476844	0.437692	1.1616	0.813098
TNFAIP8	13.8727	0.34819	9.26778e-44	1.55334e-42	0.469125	0.388701	1.06082	0.712634
CD80	9.55399	0.347978	1.2479e-21	1.15062e-20	0.18582	0.130993	0.570185	0.222207
ANGPTL4	23.2168	0.347784	3.08151e-119	1.57084e-117	0.0703259	0.00686037	0.374817	0.0270334
ERO1A	9.64561	0.347461	5.13068e-22	4.81665e-21	0.418525	0.369492	0.93504	0.587579
AC239799.2	18.5251	0.347223	1.29566e-76	3.87124e-75	0.164951	0.0672316	0.484742	0.13752
HMGB2	10.2169	0.346747	1.6664e-24	1.70095e-23	0.496855	0.447619	1.39971	1.05296
GNAQ	8.51362	0.346213	1.68585e-17	1.30178e-16	0.453116	0.418563	1.0988	0.75259
HNRNPDL	15.0188	0.346144	5.5321e-51	1.08316e-49	0.758148	0.750686	1.88357	1.53742
RPS4Y1	16.6468	0.345884	3.19011e-62	7.66962e-61	0.534019	0.388862	1.20563	0.85975
SRGN	22.4978	0.34532	4.35879e-112	2.03712e-110	0.945397	0.98636	4.63185	4.28653
BTG2	9.2207	0.345293	2.95166e-20	2.56422e-19	0.514008	0.476271	1.55468	1.20938
TAGAP	10.0831	0.344443	6.56522e-24	6.56142e-23	0.341052	0.275626	0.945836	0.601393
RFTN1	20.1172	0.344312	5.21964e-90	1.86586e-88	0.281304	0.14431	0.623691	0.279379
OSBPL8	10.2073	0.343411	1.83981e-24	1.87278e-23	0.541166	0.50791	1.29706	0.953652
PFKFB3	19.4859	0.34307	1.44572e-84	4.79034e-83	0.330475	0.182244	0.867294	0.524224
SWAP70	13.1453	0.342479	1.81001e-39	2.77624e-38	0.470269	0.393785	1.03446	0.691982
NFKB1	9.48686	0.341518	2.38094e-21	2.17286e-20	0.371355	0.315012	0.973218	0.6317
ATP5ME	13.0229	0.341053	9.06237e-39	1.3721e-37	0.716409	0.718079	1.79656	1.45551
RPL39	16.6353	0.340838	3.86651e-62	9.28718e-61	0.825901	0.869088	2.43315	2.09232
FGL2	16.2947	0.340411	1.077e-59	2.47643e-58	0.691824	0.608232	2.28417	1.94376
CIITA	6.98615	0.337466	2.82525e-12	1.65596e-11	0.433105	0.416868	1.08591	0.748446
OGFRL1	7.3381	0.336497	2.16643e-13	1.35245e-12	0.557461	0.558918	1.44165	1.10515
RPL23A	16.0821	0.336006	3.40658e-58	7.60959e-57	0.86821	0.92042	2.84232	2.50632
SDC2	6.0958	0.335322	1.08893e-09	5.35654e-09	0.317038	0.278854	1.10586	0.770542
PTGS2	22.6013	0.335028	4.21221e-113	2.00487e-111	0.193539	0.0670702	0.580166	0.245138
GLMP	5.69016	0.334871	1.2692e-08	5.73873e-08	0.450543	0.453672	1.1102	0.775328
RPS6	20.1767	0.33457	1.56789e-90	5.62809e-89	0.909663	0.961582	3.29572	2.96115
AC117481.1	14.5098	0.334535	1.0503e-47	1.93754e-46	0.466552	0.379742	0.932459	0.597925
ETV6	12.6157	0.334353	1.72958e-36	2.49447e-35	0.447399	0.365617	1.05347	0.719115
QKI	8.45421	0.331849	2.80991e-17	2.14099e-16	0.553173	0.535755	1.31256	0.980708
RAPGEF1	4.51145	0.329421	6.43868e-06	2.25363e-05	0.474557	0.484988	1.19462	0.8652
AL355075.4	21.0223	0.328538	4.10031e-98	1.59118e-96	0.164094	0.0561743	0.470075	0.141537
FCHSD2	15.1701	0.328434	5.57635e-52	1.1129e-50	0.338193	0.230024	0.771743	0.443309
CHD3	33.397	0.32802	1.51777e-244	2.32112e-242	0.248142	0.0558515	0.487001	0.158981
SMIM3	23.6579	0.327492	9.79837e-124	5.24304e-122	0.273013	0.115496	0.581996	0.254504
AC099560.1	12.1169	0.32721	8.59566e-34	1.16556e-32	0.853631	0.887409	2.98254	2.65533
CD180	21.7033	0.327183	1.90774e-104	8.13623e-103	0.26072	0.116707	0.571065	0.243882
MZT2A	12.3734	0.327029	3.64292e-35	5.10859e-34	0.320469	0.23753	0.706862	0.379833
PIK3IP1	15.0356	0.326709	4.29279e-51	8.42424e-50	0.271012	0.171994	0.591329	0.26462
AC009570.2	47.7123	0.326441	0	0	0.211835	0.00799031	0.336789	0.0103479
FAM172A	11.4329	0.326305	2.86526e-30	3.53473e-29	0.673528	0.682889	1.60555	1.27925
RPS28	17.0613	0.32627	2.88277e-65	7.3332e-64	0.839051	0.891041	2.48734	2.16107
NDRG2	26.5889	0.326246	9.13051e-156	7.19445e-154	0.163808	0.0384988	0.420103	0.0938572
SCARB1	13.8736	0.326225	9.15575e-44	1.53556e-42	0.256146	0.167151	0.577421	0.251196
PLA2G2D	20.9415	0.325395	2.2433e-97	8.57666e-96	0.049171	0.00322841	0.33333	0.00793498
SRSF2	12.8159	0.324894	1.33564e-37	1.97142e-36	0.715552	0.709685	1.7585	1.43361
GALM	16.1019	0.323418	2.47564e-58	5.54926e-57	0.276158	0.167958	0.593197	0.269779
VEGFB	-1.02785	0.322616	0.304023	0.4219	0.294168	0.338418	0.89206	0.569444
SFTPB	10.3306	0.321909	5.12197e-25	5.31423e-24	0.00943396	0.000161421	0.324431	0.00252176
H1-2	15.0795	0.321907	2.20887e-51	4.36454e-50	0.483991	0.366182	1.44066	1.11876
SRSF7	6.63887	0.319144	3.161e-11	1.73477e-10	0.665237	0.711299	1.76301	1.44387
RARRES1	-0.165363	0.318715	0.868658	1	0.173242	0.187893	0.736028	0.417313
RAB42	2.90813	0.317467	0.00363593	0.00846048	0.203259	0.198063	0.609295	0.291828
RPL36	20.3803	0.317184	2.50187e-92	9.17175e-91	0.913665	0.960533	3.34095	3.02376
SNX9	9.36323	0.316908	7.73366e-21	6.8828e-20	0.373642	0.326069	0.860384	0.543476
C4orf3	9.05941	0.316029	1.31162e-19	1.11217e-18	0.722699	0.748345	1.84966	1.53363
TGFBR1	12.9741	0.315665	1.71658e-38	2.58237e-37	0.277873	0.191283	0.621671	0.306006
H1-3	21.2021	0.315466	9.1376e-100	3.63885e-98	0.190109	0.072155	0.480722	0.165256
COTL1	1.92932	0.315202	0.0536909	0.0974947	0.812178	0.926796	2.98858	2.67338
PRMT2	11.5538	0.314334	7.05906e-31	8.86499e-30	0.561178	0.518079	1.23172	0.917386
CMKLR1	18.9098	0.314305	9.47989e-80	2.9662e-78	0.243568	0.120016	0.552638	0.238333
REL	9.35975	0.314029	7.99272e-21	7.10846e-20	0.461978	0.421469	1.13809	0.824065
ATP6AP2	9.40016	0.31213	5.44787e-21	4.8855e-20	0.783305	0.821711	2.28317	1.97104
H2AZ2	9.5203	0.311589	1.72676e-21	1.58481e-20	0.646941	0.650444	1.56815	1.25656
SEMA4A	20.0744	0.31117	1.23596e-89	4.41207e-88	0.317324	0.169976	0.669145	0.357975
HBEGF	-4.76256	0.309559	1.91153e-06	7.08497e-06	0.485706	0.586199	2.00243	1.69287
SEMA6B	23.6618	0.307058	8.93052e-124	4.79853e-122	0.168954	0.0500404	0.419037	0.111978
HSP90AB1	8.42742	0.306992	3.53365e-17	2.679e-16	0.889651	0.911461	3.15379	2.8468
ANTXR2	21.5023	0.305449	1.48241e-102	6.17948e-101	0.277873	0.128249	0.623689	0.31824
HSP90B1	11.1302	0.304904	8.94637e-29	1.05052e-27	0.861063	0.883293	3.03254	2.72764
RSRC2	10.0918	0.304763	6.00616e-24	6.00732e-23	0.516295	0.475061	1.14816	0.843393
IGFBP4	41.743	0.304199	0	0	0.150943	0.00298628	0.314438	0.0102393
ST6GAL1	33.4239	0.303922	6.1623e-245	9.59425e-243	0.23442	0.0498789	0.435325	0.131404
UGP2	5.93375	0.303889	2.96087e-09	1.40695e-08	0.596341	0.623729	1.46315	1.15926
BCL2	33.8412	0.303291	4.89296e-251	7.95337e-249	0.185249	0.0274415	0.397511	0.0942203
OOEP	14.2409	0.303118	5.10684e-46	9.10251e-45	0.809034	0.875222	2.34623	2.04311
LUCAT1	25.7395	0.302785	4.22651e-146	2.99272e-144	0.200686	0.05682	0.536839	0.234054
OAZ2	16.4329	0.302701	1.11211e-60	2.6082e-59	0.386507	0.265779	0.797052	0.494351
HMGB1	8.49264	0.302585	2.01998e-17	1.55284e-16	0.792453	0.844713	2.22644	1.92385
TLR1	12.5695	0.302555	3.10703e-36	4.44636e-35	0.435392	0.356416	0.934234	0.631679
AC004687.1	14.4855	0.302215	1.49555e-47	2.75106e-46	0.269011	0.170056	0.616718	0.314503
CHCHD6	9.94534	0.302175	2.64267e-23	2.59202e-22	0.143511	0.0915254	0.449659	0.147485
ENO2	33.6478	0.302031	3.35522e-248	5.35282e-246	0.0989137	0.00185634	0.308654	0.00662292
SULF2	26.2184	0.301799	1.63748e-151	1.21962e-149	0.262722	0.0868442	0.707259	0.40546
TSPAN33	29.3359	0.300856	3.61646e-189	3.79949e-187	0.187822	0.0409201	0.446532	0.145677
CLDN1	31.9734	0.300541	2.55864e-224	3.33981e-222	0.0943396	0.00274415	0.312854	0.0123137
LINC00623	15.0666	0.300324	2.68648e-51	5.29207e-50	0.241281	0.144552	0.550143	0.249819
TRAF1	24.3146	0.299568	1.3725e-130	8.0619e-129	0.124643	0.025343	0.401186	0.101618
TPM4	8.93066	0.299484	4.23488e-19	3.51931e-18	0.795883	0.830186	2.43689	2.13741
RPL35	14.4977	0.298702	1.25348e-47	2.30906e-46	0.879074	0.941485	2.93162	2.63292
CD40	1.87048	0.298148	0.061417	0.103173	0.391652	0.415819	1.07899	0.780842
ANXA6	19.8142	0.297882	2.24621e-87	7.73015e-86	0.318182	0.168684	0.699819	0.401938
RASSF2	27.9607	0.297301	4.88982e-172	4.46563e-170	0.327044	0.116868	0.722143	0.424843
FCGBP	22.089	0.296703	4.03545e-108	1.79511e-106	0.0431675	0.000807103	0.30206	0.00535719
NPM1	10.595	0.296662	3.14461e-26	3.40765e-25	0.769011	0.809847	2.09562	1.79896
SUZ12	11.4212	0.296648	3.27554e-30	4.02742e-29	0.359634	0.289669	0.761096	0.464447
SDC3	12.1382	0.296203	6.62509e-34	9.01187e-33	0.180675	0.111461	0.465613	0.16941
TYMP	10.9141	0.295841	9.87454e-28	1.11933e-26	0.551744	0.504116	1.33375	1.03791
RPS3A	12.9079	0.294856	4.06059e-38	6.05574e-37	0.811607	0.871348	2.40135	2.10649
N4BP1	10.2233	0.294613	1.55976e-24	1.59462e-23	0.452544	0.400404	0.978832	0.68422
IGKV3-20	47.4319	0.294186	0	0	0.181818	0.00145278	0.295805	0.00161835
PNISR	13.2906	0.293932	2.62341e-40	4.1117e-39	0.501144	0.424939	1.06662	0.772689
RGS10	9.19326	0.293717	3.81104e-20	3.29419e-19	0.671527	0.699516	1.83081	1.53709
IGKV4-1	49.8283	0.293143	0	0	0.193825	0.000322841	0.295771	0.00262821
FAM118A	25.7768	0.29299	1.61456e-146	1.14954e-144	0.207833	0.0613398	0.50378	0.21079
RAP2B	8.68348	0.292363	3.83855e-18	3.06101e-17	0.435106	0.396772	0.962353	0.66999
AIF1	14.157	0.292239	1.69143e-45	2.97381e-44	0.893939	0.965133	3.86314	3.5709
DDX3Y	15.1744	0.291686	5.22306e-52	1.0432e-50	0.321041	0.208878	0.67828	0.386594
SERPINF1	9.20002	0.289963	3.5789e-20	3.0956e-19	0.283019	0.22276	0.853168	0.563205
ANKH	16.469	0.288848	6.12386e-61	1.44408e-59	0.220126	0.118402	0.463142	0.174294
EIF4G3	8.26286	0.288573	1.42227e-16	1.04636e-15	0.389937	0.347296	0.900593	0.612021
ACSL3	9.43576	0.288399	3.88177e-21	3.50907e-20	0.480274	0.443584	1.07781	0.789416
RPS12	17.1315	0.288271	8.64434e-66	2.22081e-64	0.895369	0.955529	3.06916	2.78089
PTPN7	35.4017	0.288055	1.60856e-274	3.01256e-272	0.180389	0.0218725	0.371154	0.0830993
UBAC2	16.705	0.287564	1.20457e-62	2.9232e-61	0.432247	0.308313	0.889519	0.601955
H1-4	12.8688	0.287541	6.74186e-38	1.00082e-36	0.284734	0.197498	0.683851	0.39631
TNFSF9	16.8311	0.286908	1.44492e-63	3.57017e-62	0.0986278	0.0319613	0.346836	0.0599284
AC004151.1	24.272	0.286736	3.87582e-130	2.2663e-128	0.321041	0.140678	0.65738	0.370644
AC022217.4	6.88945	0.286613	5.60094e-12	3.22541e-11	0.389937	0.354641	0.949761	0.663149
TNIP1	12.8913	0.286077	5.0367e-38	7.49847e-37	0.3745	0.282889	0.812287	0.52621
TPCN1	22.778	0.285972	7.57728e-115	3.70198e-113	0.179531	0.0583535	0.413138	0.127166
GALNT1	8.30736	0.285582	9.78515e-17	7.26507e-16	0.518582	0.499274	1.14181	0.856224
SNCA	21.0196	0.284836	4.33834e-98	1.68102e-96	0.218125	0.0899112	0.465702	0.180867
VCAN	14.4185	0.284472	3.95835e-47	7.22482e-46	0.483991	0.349314	2.72947	2.445
NOP58	9.51759	0.283852	1.77239e-21	1.62553e-20	0.446827	0.402744	0.995815	0.711963
RGL1	21.0149	0.283687	4.79051e-98	1.85345e-96	0.259577	0.116384	0.59444	0.310753
CDC42SE1	12.195	0.283636	3.30318e-34	4.52176e-33	0.447399	0.370783	0.930167	0.646531
FOS	14.3662	0.282518	8.43225e-47	1.52934e-45	0.941681	0.982809	4.91069	4.62818
C1orf21	33.7766	0.282113	4.35382e-250	6.9891e-248	0.139508	0.0120258	0.334167	0.0520544
RCAN1	9.8963	0.281443	4.3197e-23	4.20975e-22	0.218696	0.156739	0.538374	0.25693
MACF1	10.9252	0.281431	8.73399e-28	9.91348e-27	0.450829	0.391525	0.983522	0.702091
MKI67	15.5014	0.281241	3.39288e-54	7.08884e-53	0.0674671	0.017837	0.381632	0.100391
TUBGCP2	9.57947	0.280892	9.75428e-22	9.03258e-21	0.426529	0.371429	0.921173	0.640281
CD48	23.1863	0.280833	6.26481e-119	3.18729e-117	0.48685	0.271025	1.277	0.996167
CCR2	24.9676	0.279969	1.37671e-137	8.96249e-136	0.140652	0.0305892	0.413422	0.133453
HLA-DRB1	10.5235	0.279769	6.73333e-26	7.21488e-25	0.974843	0.993301	5.92731	5.64754
CAMK1	17.6404	0.279399	1.20605e-69	3.30545e-68	0.24757	0.12954	0.574773	0.295374
HLA-DMB	6.7281	0.27902	1.71889e-11	9.58047e-11	0.829331	0.885634	3.22772	2.9487
JARID2	12.4359	0.278928	1.6691e-35	2.35985e-34	0.250715	0.165052	0.631383	0.352455
FADS1	13.3794	0.278735	7.98359e-41	1.26586e-39	0.217267	0.131558	0.561579	0.282844
DNPH1	10.8495	0.278629	2.0061e-27	2.25621e-26	0.395655	0.326634	0.841118	0.562489
ATP6V0D2	6.57825	0.278364	4.76006e-11	2.5802e-10	0.104917	0.0740113	0.399702	0.121338
AP1S2	11.6242	0.278176	3.10433e-31	3.93677e-30	0.551744	0.500565	1.46543	1.18725
RPL41	12.443	0.277602	1.52588e-35	2.15854e-34	0.713265	0.726231	1.68804	1.41044
USP53	21.8626	0.276431	5.89766e-106	2.56177e-104	0.1498	0.0457627	0.380711	0.10428
STK38L	15.6036	0.276345	6.88155e-55	1.4495e-53	0.263007	0.156981	0.580179	0.303834
PON2	16.8643	0.276197	8.24224e-64	2.05025e-62	0.299886	0.184342	0.554404	0.278207
MALT1	13.3762	0.276181	8.32995e-41	1.31916e-39	0.261292	0.170218	0.620968	0.344787
FYB1	11.8053	0.276132	3.66516e-32	4.79141e-31	0.694969	0.705408	2.09652	1.82039
MFSD1	6.92689	0.275519	4.30186e-12	2.49342e-11	0.757576	0.823487	2.21583	1.94031
EIF4A3	6.50801	0.275472	7.61505e-11	4.05712e-10	0.532876	0.532203	1.23857	0.963101
NME4	19.3196	0.27524	3.67263e-83	1.20151e-81	0.271584	0.141082	0.506118	0.230878
LITAF	6.37007	0.275185	1.88946e-10	9.81964e-10	0.855632	0.903955	2.82429	2.54911
CALM3	5.51538	0.275064	3.48035e-08	1.51201e-07	0.609205	0.638579	1.49958	1.22452
CEACAM4	13.6864	0.274628	1.22359e-42	2.01168e-41	0.215266	0.127441	0.594294	0.319666
PMAIP1	24.2458	0.274267	7.32022e-130	4.26106e-128	0.223842	0.0767554	0.594762	0.320495
PPP1R14B	13.0113	0.274132	1.05565e-38	1.59551e-37	0.371355	0.285795	0.714749	0.440617
THBS1	-1.89098	0.273995	0.0586275	0.10088	0.33076	0.375061	1.68223	1.40823
PPP1R14A	22.3291	0.27348	1.92962e-110	8.85808e-109	0.0831904	0.0123487	0.359886	0.0864064
TNFRSF1B	23.3025	0.273076	4.18079e-120	2.15674e-118	0.575758	0.367716	1.42808	1.155
FCMR	27.1284	0.27307	4.55223e-162	3.735e-160	0.086335	0.00653753	0.291634	0.0185649
GNPDA1	6.3525	0.271779	2.11842e-10	1.09743e-09	0.417095	0.399435	0.942786	0.671007
CHIT1	7.85226	0.271621	4.08615e-15	2.80644e-14	0.0506003	0.0251009	0.35616	0.0845393
AL390957.1	20.5416	0.271329	9.15198e-94	3.39846e-92	0.269868	0.130347	0.524929	0.2536
SNHG5	6.34409	0.271241	2.23749e-10	1.1554e-09	0.507719	0.507829	1.23667	0.965425
GNA13	7.56013	0.270855	4.02676e-14	2.6241e-13	0.438822	0.405327	1.007	0.736146
CDC42SE2	14.2248	0.270673	6.43266e-46	1.14184e-44	0.342767	0.243584	0.700439	0.429766
CXorf21	9.59657	0.270458	8.26478e-22	7.68634e-21	0.27673	0.212914	0.662464	0.392006
RGS18	20.7452	0.270041	1.35438e-95	5.12504e-94	0.292739	0.140113	0.711615	0.441574
GSDME	17.6998	0.268726	4.20521e-70	1.15948e-68	0.181532	0.0814366	0.401784	0.133058
CLEC2B	2.25074	0.268379	0.0244022	0.0474334	0.653802	0.706699	1.73585	1.46747
SLC35F1	12.906	0.268301	4.16643e-38	6.21e-37	0.465981	0.383939	0.93859	0.670288
TMEM163	27.7178	0.268301	4.26098e-169	3.79742e-167	0.13665	0.0235674	0.316142	0.0478412
NCL	9.49001	0.268294	2.31008e-21	2.11043e-20	0.791595	0.846893	2.20031	1.93202
RASGRP3	18.8798	0.267649	1.67101e-79	5.18455e-78	0.190109	0.0824859	0.409012	0.141363
UCP2	6.74432	0.267588	1.53748e-11	8.60463e-11	0.692682	0.743503	1.97159	1.704
CARD19	10.4265	0.267332	1.87606e-25	1.9718e-24	0.309034	0.236642	0.718047	0.450715
MAP3K2	9.78489	0.267147	1.30742e-22	1.25335e-21	0.430818	0.376271	0.939126	0.671979
ITGAV	13.4779	0.267002	2.11042e-41	3.38782e-40	0.302744	0.210815	0.60723	0.340229
PTGES2	7.19249	0.266782	6.36221e-13	3.87079e-12	0.369926	0.330347	0.826656	0.559874
AKR1B1	2.49363	0.266136	0.0126444	0.0258102	0.558033	0.580065	1.56917	1.30304
P4HB	9.32817	0.265891	1.07709e-20	9.54975e-20	0.761006	0.788216	2.03298	1.76709
KCTD12	6.57808	0.265494	4.76567e-11	2.5827e-10	0.669811	0.722276	1.7916	1.52611
EEF1B2	11.494	0.265351	1.41396e-30	1.75945e-29	0.765294	0.816384	2.07294	1.80759
ZFAND2A	2.02025	0.265184	0.0433571	0.0800517	0.160949	0.154237	0.499493	0.234309
GPR132	22.4763	0.264293	7.07812e-112	3.29018e-110	0.214694	0.0807103	0.459785	0.195491
ACSL4	7.33423	0.263746	2.22994e-13	1.39042e-12	0.493425	0.474011	1.12468	0.860935
ETV5	35.1682	0.263456	6.12192e-271	1.11423e-268	0.141509	0.0106538	0.285543	0.0220871
MYO1E	7.84171	0.263331	4.44435e-15	3.04518e-14	0.291023	0.244471	0.648179	0.384848
AL590385.2	5.76341	0.262699	8.24333e-09	3.78619e-08	0.352487	0.330347	0.878321	0.615622
HNRNPH1	10.8316	0.261784	2.43754e-27	2.73668e-26	0.481704	0.426312	1.0065	0.744717
PTPRJ	9.167	0.261586	4.8635e-20	4.18991e-19	0.311035	0.252462	0.677598	0.416012
LINC00486	16.0687	0.26112	4.22741e-58	9.41875e-57	0.356204	0.242211	0.633892	0.372772
TPD52L2	9.61971	0.260422	6.60173e-22	6.173e-21	0.381361	0.318886	0.780586	0.520164
CORO1A	26.3044	0.258983	1.70792e-152	1.29068e-150	0.454545	0.203551	1.19342	0.934438
CEMIP2	13.938	0.258904	3.72315e-44	6.31811e-43	0.195254	0.109201	0.496547	0.237643
RPL34	19.778	0.258741	4.60435e-87	1.57407e-85	0.933391	0.968442	3.62188	3.36313
LBR	15.841	0.258502	1.62168e-56	3.525e-55	0.337336	0.220662	0.678063	0.419562
IL13RA1	6.51736	0.258427	7.15565e-11	3.81788e-10	0.585192	0.598305	1.40366	1.14523
EBI3	24.1577	0.257805	6.20181e-129	3.56191e-127	0.0897656	0.0117837	0.375322	0.117518
ABHD12	1.90089	0.257753	0.0573159	0.10088	0.502859	0.556981	1.27538	1.01762
TRPS1	14.3308	0.257294	1.40494e-46	2.53566e-45	0.261006	0.163923	0.590856	0.333563
CEP350	3.46819	0.257065	0.000523972	0.00142758	0.508576	0.537772	1.28319	1.02613
FCGR2A	6.89806	0.256961	5.27193e-12	3.04001e-11	0.360778	0.325989	0.81075	0.553789
IL18BP	8.8965	0.256654	5.76374e-19	4.76532e-18	0.216981	0.159726	0.58468	0.328025
TRA2B	6.78325	0.25619	1.17505e-11	6.62937e-11	0.528302	0.530347	1.19902	0.942829
CD36	4.78974	0.255785	1.66999e-06	6.22183e-06	0.339623	0.306295	1.26013	1.00435
HNRNPM	10.917	0.255581	9.56271e-28	1.08446e-26	0.591195	0.56481	1.33031	1.07473
GNAS	11.1762	0.255558	5.33517e-29	6.30486e-28	0.831332	0.855609	2.30033	2.04477
ADGRE2	16.6316	0.254611	4.11208e-62	9.86785e-61	0.327902	0.198467	0.777575	0.522964
NLRP3	18.7635	0.254263	1.50267e-78	4.57438e-77	0.279588	0.140194	0.732184	0.477921
LHFPL2	5.70222	0.25312	1.1826e-08	5.35932e-08	0.413093	0.401695	1.02496	0.771842
SIGLEC10	14.3244	0.253107	1.54046e-46	2.77637e-45	0.312178	0.203793	0.796218	0.543111
TNFRSF21	14.8529	0.253053	6.6642e-50	1.27962e-48	0.235563	0.141808	0.472736	0.219683
PIM1	6.76397	0.253028	1.34258e-11	7.53669e-11	0.329331	0.292736	0.878272	0.625244
RPS18	13.9279	0.252565	4.28892e-44	7.2639e-43	0.899371	0.950444	3.0735	2.82093
ARHGAP15	10.2042	0.252317	1.89809e-24	1.93135e-23	0.354202	0.290476	0.781316	0.528999
KDM7A	21.6818	0.25211	3.0461e-104	1.29698e-102	0.216123	0.0841001	0.482226	0.230116
PRKCA	22.5193	0.251982	2.68576e-112	1.25977e-110	0.155232	0.0464891	0.347478	0.0954961
TMEM109	3.50261	0.251463	0.000460718	0.00126471	0.384791	0.392575	0.858006	0.606542
IGHA1	5.59603	0.251156	2.19322e-08	9.69615e-08	0.00971984	0.00274415	0.271924	0.0207684
DHRS3	1.50373	0.250988	0.13265	0.20611	0.31275	0.330024	0.740732	0.489744
TET2	11.0565	0.250725	2.03941e-28	2.37319e-27	0.40709	0.335997	0.954287	0.703562
DUSP1	7.43389	0.250607	1.05453e-13	6.6882e-13	0.919668	0.97724	4.30645	4.05584
KRT10	11.4207	0.250218	3.2961e-30	4.05077e-29	0.43968	0.370864	0.915343	0.665125
IL6R	18.483	0.250114	2.83146e-76	8.44049e-75	0.264723	0.134948	0.56498	0.314865
SCARF1	21.8518	0.250053	7.47906e-106	3.23779e-104	0.18239	0.0644875	0.36922	0.119167
CHCHD3	9.21857	0.249945	3.01085e-20	2.61301e-19	0.73928	0.769492	1.75402	1.50407
CELF2	6.73202	0.24988	1.6732e-11	9.33189e-11	0.583762	0.602663	1.4012	1.15132
SET	8.51562	0.249342	1.65708e-17	1.28033e-16	0.674671	0.721308	1.6373	1.38796
PRKCB	23.7772	0.249257	5.7538e-125	3.16398e-123	0.298456	0.11937	0.733407	0.48415
MPEG1	11.6107	0.247926	3.63561e-31	4.59474e-30	0.531161	0.457062	1.44222	1.1943
FCHO2	0.851893	0.247788	0.394274	0.526289	0.443396	0.491929	1.1461	0.898312
SYNE1	26.3783	0.247767	2.43117e-153	1.8645e-151	0.156375	0.0346247	0.344929	0.0971623
WNT5A	28.1856	0.247596	8.78134e-175	8.22296e-173	0.132361	0.0208232	0.281573	0.0339766
AFF3	22.6898	0.247525	5.64865e-114	2.71861e-112	0.0754717	0.00912026	0.285681	0.0381564
PIK3R1	10.9129	0.247361	9.99818e-28	1.13235e-26	0.383934	0.313236	0.806158	0.558797
OSBPL3	12.1307	0.247012	7.26448e-34	9.87122e-33	0.211835	0.136077	0.46229	0.215279
DIPK1A	17.5098	0.246049	1.2072e-68	3.25678e-67	0.206975	0.102098	0.389751	0.143702
CYB561A3	10.3543	0.245841	4.00042e-25	4.15892e-24	0.251286	0.184988	0.546068	0.300227
IGLV3-19	47.3653	0.245467	0	0	0.174671	8.07103e-05	0.245789	0.000321356
TPRA1	4.20163	0.245351	2.64994e-05	8.57813e-05	0.241567	0.22163	0.58773	0.342379
MXI1	4.74689	0.245247	2.06572e-06	7.62635e-06	0.190966	0.166505	0.517861	0.272615
IL1RAP	7.34091	0.244994	2.12146e-13	1.32502e-12	0.31761	0.277482	0.757068	0.512074
RPL37	19.6314	0.244973	8.34104e-86	2.80695e-84	0.952544	0.98297	3.92812	3.68315
CEP170	5.43617	0.244935	5.44387e-08	2.32096e-07	0.459119	0.452139	1.05682	0.811888
HOOK3	10.6742	0.244737	1.34383e-26	1.47229e-25	0.314465	0.242696	0.646238	0.401501
RPL37A	15.3613	0.244698	2.97453e-53	6.09166e-52	0.913951	0.97385	3.5117	3.26701
AFF1	10.0816	0.244404	6.66624e-24	6.65722e-23	0.341052	0.27385	0.74286	0.498456
IGLV2-14	46.3468	0.243723	0	0	0.167524	8.07103e-05	0.244095	0.000371847
MT1F	4.631	0.24282	3.639e-06	1.31649e-05	0.181532	0.157143	0.554875	0.312055
NEK7	11.4	0.242418	4.17973e-30	5.1294e-29	0.240137	0.166425	0.50913	0.266712
SORL1	9.35081	0.242091	8.69794e-21	7.73034e-20	0.332762	0.27732	0.723831	0.48174
ZNF710	13.501	0.241903	1.5421e-41	2.48477e-40	0.198971	0.116223	0.45176	0.209857
WWP1	6.24788	0.241296	4.16054e-10	2.10347e-09	0.241852	0.209201	0.548467	0.307171
MBNL1	6.48254	0.241212	9.01943e-11	4.78758e-10	0.705832	0.770944	1.83184	1.59062
PLXDC2	0.630964	0.240618	0.528064	0.673268	0.714408	0.801695	2.10267	1.86205
PLEK2	19.8743	0.240604	6.78742e-88	2.34834e-86	0.111206	0.0307506	0.284756	0.0441518
MCTP1	8.1958	0.240393	2.48925e-16	1.81275e-15	0.353631	0.302341	0.837275	0.596882
APPL2	9.27044	0.239484	1.85378e-20	1.62686e-19	0.194111	0.138095	0.454516	0.215032
MECOM	8.4435	0.239185	3.07967e-17	2.34169e-16	0.656947	0.682809	1.47359	1.2344
TRPM2	20.7235	0.238892	2.12495e-95	8.01742e-94	0.177816	0.0648103	0.380133	0.141241
MT-ND3	13.2194	0.238566	6.77632e-40	1.04933e-38	0.924528	0.964649	4.4466	4.20804
VSIR	15.4612	0.238554	6.34147e-54	1.31432e-52	0.594054	0.505327	1.7925	1.55395
FNBP4	11.5172	0.238513	1.08096e-30	1.34964e-29	0.436821	0.36594	0.904902	0.66639
ETNK1	8.85254	0.238395	8.55501e-19	7.02365e-18	0.38765	0.334948	0.765611	0.527216
CD72	9.87142	0.238392	5.53759e-23	5.38446e-22	0.252716	0.186844	0.568479	0.330088
DLEU2	9.04575	0.238045	1.48644e-19	1.25834e-18	0.250143	0.19088	0.663458	0.425414
ABCC5	14.8297	0.237975	9.41333e-50	1.80347e-48	0.190395	0.103551	0.391439	0.153464
IGFBP7	23.7376	0.23765	1.47421e-124	8.05516e-123	0.310177	0.132284	0.589272	0.351622
H1-10	7.22471	0.237643	5.0219e-13	3.07125e-12	0.591195	0.578854	1.61511	1.37747
AC068631.3	11.0092	0.237627	3.44971e-28	3.98559e-27	0.457976	0.391687	0.893267	0.65564
PLSCR1	9.14281	0.237587	6.08524e-20	5.22676e-19	0.782161	0.813317	2.21344	1.97585
ITGB1	5.91537	0.237577	3.31122e-09	1.56967e-08	0.601772	0.616303	1.32522	1.08765
PPP3CA	8.0815	0.237407	6.39744e-16	4.5763e-15	0.337336	0.289911	0.730711	0.493305
CST6	28.7584	0.236951	7.11956e-182	7.10444e-180	0.122927	0.0158999	0.278389	0.0414386
LRMDA	-0.162468	0.236448	0.870937	1	0.348199	0.374334	0.918952	0.682504
EMB	29.1718	0.236229	4.42351e-187	4.57303e-185	0.248428	0.0661017	0.534468	0.298239
RAB20	2.30324	0.235642	0.0212652	0.0417406	0.443682	0.475141	1.1314	0.895754
MYO1D	33.1446	0.235633	6.77282e-241	1.006e-238	0.119783	0.00750605	0.262082	0.0264486
ADAM19	24.3356	0.235597	8.24323e-131	4.8752e-129	0.126358	0.0256659	0.348092	0.112495
FNDC3B	4.59463	0.235357	4.33511e-06	1.54178e-05	0.592624	0.624213	1.50189	1.26653
RPS15A	12.1467	0.235215	5.97304e-34	8.12918e-33	0.759863	0.797256	1.95803	1.72281
CREB5	8.6412	0.235037	5.56245e-18	4.39369e-17	0.267581	0.21025	0.684086	0.449049
ZMYM2	8.81942	0.234568	1.15057e-18	9.39538e-18	0.268153	0.210815	0.594277	0.359709
IFNGR2	7.81281	0.233998	5.59251e-15	3.81268e-14	0.704974	0.737127	1.82532	1.59132
SEMA4D	10.6942	0.233512	1.08368e-26	1.19233e-25	0.300172	0.231154	0.629583	0.396071
FAM20C	10.3009	0.233364	6.98225e-25	7.20672e-24	0.258433	0.189104	0.577621	0.344257
ZFAND3	5.41411	0.23279	6.1595e-08	2.61485e-07	0.329331	0.3046	0.776866	0.544076
STAG1	7.46401	0.231782	8.39282e-14	5.36248e-13	0.296455	0.250605	0.648819	0.417038
FTX	9.56344	0.231774	1.1391e-21	1.05181e-20	0.179531	0.123567	0.456951	0.225177
TBC1D22A	6.3572	0.231282	2.05468e-10	1.06548e-09	0.323613	0.288055	0.706557	0.475274
ZSWIM6	6.94978	0.231011	3.65846e-12	2.13438e-11	0.310177	0.26933	0.756367	0.525356
AFDN	10.516	0.230673	7.28891e-26	7.78759e-25	0.223842	0.160291	0.475516	0.244843
RNASE6	8.63694	0.230649	5.77374e-18	4.5578e-17	0.613208	0.577885	1.7208	1.49015
RELT	8.36812	0.230158	5.85468e-17	4.38973e-16	0.246427	0.192736	0.544338	0.31418
EIF5A	6.58691	0.229953	4.49066e-11	2.44134e-10	0.620069	0.632446	1.41321	1.18325
SNAI1	16.1997	0.229859	5.06402e-59	1.14706e-57	0.0803316	0.0226796	0.335177	0.105318
GNG7	21.5135	0.229624	1.16355e-102	4.85817e-101	0.130932	0.0356739	0.331164	0.10154
PPP1R18	6.84774	0.229459	7.50238e-12	4.29455e-11	0.545169	0.544794	1.19521	0.965749
ERCC1	8.10745	0.229158	5.16932e-16	3.71424e-15	0.411378	0.368765	0.870022	0.640864
CYBRD1	18.1076	0.229026	2.77749e-73	7.96717e-72	0.183819	0.0799839	0.380111	0.151084
MBOAT7	11.0697	0.228894	1.75975e-28	2.05331e-27	0.385363	0.305327	0.838498	0.609604
CD209	14.078	0.228893	5.18913e-45	9.02511e-44	0.101201	0.0414044	0.304461	0.0755681
IL4R	9.76763	0.228731	1.55034e-22	1.48238e-21	0.352487	0.291606	0.713265	0.484534
RELB	16.2688	0.228584	1.64317e-59	3.76154e-58	0.242138	0.131235	0.522026	0.293442
GK	10.7159	0.228549	8.56775e-27	9.47107e-26	0.479131	0.42042	1.15261	0.924065
PRKCE	6.12788	0.22791	8.90583e-10	4.40435e-09	0.173242	0.139548	0.478822	0.250913
GLS	7.04939	0.22767	1.79707e-12	1.06844e-11	0.342481	0.307264	0.703056	0.475386
ZBTB20	12.8004	0.227103	1.63006e-37	2.40324e-36	0.174099	0.099435	0.435482	0.208379
TNFRSF14	2.017	0.226702	0.0436955	0.0806362	0.474843	0.505892	1.12234	0.89564
RBM6	6.64264	0.226631	3.0811e-11	1.69176e-10	0.337621	0.302986	0.72052	0.493889
LILRB5	1.34488	0.226349	0.178663	0.268196	0.204688	0.207183	0.660964	0.434614
PPIB	9.82826	0.226255	8.50758e-23	8.21668e-22	0.817038	0.863438	2.39692	2.17066
GLA	1.29267	0.226241	0.196124	0.289432	0.472556	0.505569	1.16087	0.934626
SEPTIN2	6.63082	0.225927	3.33833e-11	1.82989e-10	0.627216	0.64778	1.41582	1.1899
PRKCH	17.3285	0.225767	2.86523e-67	7.55632e-66	0.124071	0.045117	0.309199	0.0834322
TIMP1	19.7377	0.22571	1.02241e-86	3.48145e-85	0.77044	0.69209	3.11562	2.88991
GNA15	4.99106	0.225613	6.00485e-07	2.34343e-06	0.372784	0.360613	0.847313	0.6217
RAB32	4.70748	0.225217	2.50795e-06	9.19926e-06	0.523156	0.53067	1.31618	1.09096
LTC4S	30.5322	0.224407	9.75139e-205	1.14038e-202	0.11721	0.0106538	0.27797	0.0535633
CYTL1	21.3236	0.224292	6.85329e-101	2.77188e-99	0.0686106	0.00887813	0.240506	0.0162139
TACC1	5.20565	0.223926	1.93322e-07	7.84735e-07	0.471412	0.469169	1.01494	0.791015
MS4A4E	18.7189	0.223747	3.47423e-78	1.05513e-76	0.0791881	0.017272	0.275931	0.0521836
GASK1B	19.4887	0.223606	1.36884e-84	4.54142e-83	0.286164	0.142454	0.566604	0.342997
SUPT5H	6.26489	0.223431	3.73089e-10	1.89403e-09	0.50972	0.502663	1.11039	0.886959
RPS3	14.0721	0.223263	5.64054e-45	9.79703e-44	0.915666	0.961905	3.2986	3.07534
MEF2D	11.7087	0.222902	1.15014e-31	1.47961e-30	0.282733	0.202502	0.582389	0.359487
CLEC7A	4.81298	0.22281	1.48695e-06	5.57201e-06	0.703831	0.767797	1.90751	1.6847
CLEC2D	20.7375	0.22269	1.59138e-95	6.01305e-94	0.236993	0.107425	0.389625	0.166935
PICALM	4.36235	0.222574	1.28673e-05	4.35682e-05	0.71012	0.776917	1.85277	1.63019
ARHGAP9	8.33702	0.222504	7.61853e-17	5.67929e-16	0.28988	0.239225	0.599107	0.376603
HCLS1	8.18993	0.222217	2.6138e-16	1.90185e-15	0.718696	0.776513	1.86689	1.64468
ENTPD1	17.8628	0.222197	2.29734e-71	6.42583e-70	0.101772	0.0298628	0.325284	0.103087
EPB41L2	8.45803	0.221654	2.71922e-17	2.07433e-16	0.244425	0.191122	0.531232	0.309578
ATXN2L	7.8693	0.221419	3.56631e-15	2.45987e-14	0.526587	0.507667	1.11332	0.891901
FKBP5	4.50856	0.221419	6.52681e-06	2.28231e-05	0.601201	0.657627	1.96639	1.74497
SERPINE1	3.3831	0.221253	0.000716736	0.00191959	0.108062	0.0916868	0.447074	0.225821
LINC01857	9.61383	0.221074	6.99012e-22	6.52908e-21	0.119497	0.07159	0.337818	0.116744
ACTB	5.71094	0.220698	1.12356e-08	5.09715e-08	0.99028	0.998709	6.40924	6.18854
GRASP	16.2078	0.220608	4.44213e-59	1.00796e-57	0.159806	0.0712672	0.402435	0.181827
FGD4	3.9323	0.220416	8.41369e-05	0.000257096	0.37307	0.372397	0.912646	0.69223
ITGB2-AS1	25.0293	0.219571	2.9336e-138	1.92924e-136	0.172098	0.0442292	0.40624	0.186668
GRAMD4	14.2875	0.218903	2.61969e-46	4.70507e-45	0.164094	0.0838579	0.375805	0.156902
SEPTIN7	6.70942	0.21885	1.95401e-11	1.08675e-10	0.696398	0.739629	1.672	1.45315
TRAF3	11.7362	0.218823	8.31697e-32	1.07369e-30	0.205832	0.131477	0.455396	0.236572
FHL3	6.42226	0.218623	1.34267e-10	7.05743e-10	0.24757	0.207264	0.599603	0.380981
ABI3	0.347594	0.218284	0.728145	0.877952	0.4008	0.43414	1.03612	0.817836
MAPK13	9.49328	0.218085	2.23889e-21	2.04756e-20	0.232133	0.175061	0.457768	0.239684
RPS7	11.4316	0.217897	2.90709e-30	3.58462e-29	0.839337	0.90678	2.52282	2.30492
BTG3	8.10052	0.217848	5.47235e-16	3.92433e-15	0.267867	0.217191	0.566365	0.348517
DAPK1	1.49631	0.217532	0.134574	0.208669	0.432247	0.458596	0.9841	0.766568
IDH1	1.80004	0.21721	0.0718547	0.118701	0.522298	0.569814	1.28589	1.06868
AZIN1	5.28396	0.217098	1.26424e-07	5.2137e-07	0.445397	0.433091	0.923039	0.705941
SYTL3	10.8962	0.217019	1.20205e-27	1.35842e-26	0.195826	0.128491	0.479851	0.262832
ACKR3	-5.34873	0.217002	8.85759e-08	3.72053e-07	0.140652	0.19096	0.56053	0.343529
TBXAS1	3.69207	0.216306	0.000222438	0.00063503	0.680961	0.735755	1.77252	1.55621
AC242426.2	6.38223	0.216106	1.74522e-10	9.09196e-10	0.419954	0.398063	0.826631	0.610525
TMIGD3	18.893	0.215557	1.30223e-79	4.05009e-78	0.107204	0.0307506	0.283348	0.0677911
DNAJB6	3.09929	0.215553	0.00193986	0.00469655	0.455975	0.47272	0.962174	0.746621
DAZAP2	10.2189	0.215434	1.63244e-24	1.66761e-23	0.811893	0.858676	2.19109	1.97565
AC007384.1	14.9099	0.215211	2.8421e-50	5.49806e-49	0.143225	0.0652139	0.380768	0.165556
HNRNPU	8.43448	0.214975	3.32679e-17	2.52513e-16	0.755003	0.795561	1.88738	1.67241
ARGLU1	9.11246	0.21385	8.05323e-20	6.88735e-19	0.521441	0.486683	1.09772	0.883867
RPS21	13.3099	0.213785	2.02765e-40	3.18375e-39	0.879646	0.942534	2.88281	2.66903
TAOK3	4.33547	0.213604	1.45447e-05	4.90933e-05	0.578902	0.611703	1.33771	1.12411
PTPRE	8.52428	0.213369	1.53765e-17	1.19055e-16	0.515437	0.473931	1.42768	1.21432
SNAP23	6.54998	0.213342	5.75442e-11	3.09646e-10	0.455689	0.43866	0.970688	0.757347
CSKMT	17.6973	0.213325	4.39812e-70	1.21054e-68	0.177244	0.0784504	0.341016	0.127692
DDX39A	9.76246	0.213154	1.63149e-22	1.55824e-21	0.35506	0.291929	0.709898	0.496745
SLC25A5	5.23964	0.212728	1.60887e-07	6.57516e-07	0.856489	0.900323	2.94812	2.73539
UVRAG	4.65409	0.212493	3.25416e-06	1.18239e-05	0.31275	0.291687	0.728836	0.516343
ATP1A1	7.8605	0.212469	3.82603e-15	2.63339e-14	0.616924	0.622357	1.38381	1.17134
ANKRD10	5.54694	0.212213	2.90713e-08	1.27369e-07	0.361063	0.338418	0.755851	0.543638
GBE1	3.89868	0.211683	9.67165e-05	0.000293385	0.19554	0.177966	0.480261	0.268577
CD109	6.27291	0.211606	3.54357e-10	1.80176e-09	0.175815	0.142615	0.405095	0.193488
C9orf72	5.87061	0.21132	4.342e-09	2.04072e-08	0.51458	0.503471	1.25625	1.04493
MIR155HG	6.15191	0.211022	7.65543e-10	3.79978e-09	0.146941	0.114447	0.399531	0.18851
TUBA1C	3.95811	0.210615	7.55448e-05	0.000231874	0.621784	0.644471	1.63584	1.42523
IL21R	27.4127	0.21053	1.93566e-165	1.64563e-163	0.109491	0.0133979	0.244529	0.0339987
MMP2	20.7583	0.210403	1.03089e-95	3.90665e-94	0.159234	0.0543987	0.309729	0.0993254
BX284668.5	9.73639	0.210287	2.10917e-22	2.00853e-21	0.265866	0.203793	0.555846	0.345559
WTAP	6.66801	0.210039	2.593e-11	1.43197e-10	0.460835	0.436965	0.958394	0.748354
HM13	7.83759	0.209956	4.59289e-15	3.14446e-14	0.664951	0.673688	1.64291	1.43295
SEPTIN6	6.59621	0.209946	4.21806e-11	2.297e-10	0.348199	0.320178	0.741325	0.531379
AC006064.4	16.4016	0.209889	1.86158e-60	4.33837e-59	0.184963	0.0910412	0.33037	0.120481
BCL2L11	16.1214	0.209831	1.80491e-58	4.05281e-57	0.237564	0.131235	0.484634	0.274802
SFT2D2	7.23839	0.209216	4.54051e-13	2.78409e-12	0.327902	0.282405	0.673907	0.464691
ITSN2	3.28211	0.209035	0.00103035	0.00270185	0.44797	0.459645	1.045	0.835963
SNHG12	7.64513	0.20898	2.08731e-14	1.37971e-13	0.227844	0.180145	0.499492	0.290512
TFDP1	8.59186	0.208486	8.5572e-18	6.69981e-17	0.319039	0.265698	0.638727	0.430241
SLC9A9	15.505	0.208412	3.21135e-54	6.71499e-53	0.145512	0.064891	0.364556	0.156144
RPSA	5.62578	0.207993	1.84667e-08	8.21609e-08	0.632933	0.682889	1.47132	1.26333
PRMT1	6.19459	0.207721	5.8438e-10	2.927e-09	0.36478	0.340194	0.726727	0.519006
SUB1	10.4492	0.207319	1.47782e-25	1.55958e-24	0.768725	0.815819	2.02262	1.8153
AMBRA1	9.369	0.207212	7.32191e-21	6.52309e-20	0.872784	0.911461	2.52701	2.31979
BNIP3L	3.34889	0.207206	0.000811353	0.00215735	0.584906	0.615254	1.35125	1.14404
CCDC200	10.6837	0.206326	1.21274e-26	1.33262e-25	0.179245	0.113882	0.442197	0.235871
HSPA5	3.70287	0.206285	0.000213177	0.000609532	0.764151	0.811622	2.33944	2.13316
MPZL1	8.15978	0.20605	3.35635e-16	2.43119e-15	0.299886	0.249798	0.588157	0.382107
IGLV3-1	39.5922	0.206002	0	0	0.126072	0.000564972	0.206877	0.000874417
LRMP	13.4697	0.20561	2.35812e-41	3.7784e-40	0.18725	0.105004	0.441383	0.235773
YWHAE	5.82201	0.205532	5.81439e-09	2.70421e-08	0.665809	0.699193	1.54263	1.3371
DYNC1I2	5.97395	0.205431	2.31582e-09	1.11318e-08	0.435392	0.422357	0.871644	0.666213
TCF12	6.9917	0.20539	2.71575e-12	1.59302e-11	0.283877	0.241162	0.625739	0.420349
PIM3	9.2266	0.205077	2.79353e-20	2.43012e-19	0.435678	0.376998	1.02449	0.819411
MRPL52	4.02688	0.205073	5.65211e-05	0.000175914	0.497999	0.508232	1.08845	0.883381
SNX8	6.72651	0.205019	1.73784e-11	9.68194e-11	0.334191	0.296852	0.706113	0.501094
PLEK	3.42987	0.20463	0.000603864	0.00163252	0.684963	0.751816	2.00213	1.7975
TANK	3.62466	0.204577	0.000289346	0.000813284	0.502859	0.519613	1.13464	0.930058
GPR35	18.6136	0.204572	2.49059e-77	7.511e-76	0.126644	0.0415658	0.307125	0.102553
ADGRE3	3.30984	0.204359	0.000933484	0.00246308	0.279302	0.267797	0.644776	0.440417
IL16	6.39607	0.204316	1.59424e-10	8.33733e-10	0.343053	0.313398	0.764495	0.560179
KMT2E-AS1	13.2862	0.204282	2.78497e-40	4.35963e-39	0.227559	0.140678	0.461121	0.256839
RLF	8.67464	0.20425	4.14844e-18	3.29998e-17	0.21498	0.159564	0.489903	0.285653
WDR74	8.34949	0.203953	6.85576e-17	5.12843e-16	0.258719	0.206134	0.537027	0.333075
ZNF652	7.95794	0.203903	1.74928e-15	1.22687e-14	0.333333	0.288378	0.683342	0.479439
DOCK5	14.041	0.203862	8.74711e-45	1.51217e-43	0.204688	0.115093	0.475772	0.27191
TNFRSF11A	26.4843	0.20368	1.47105e-154	1.14516e-152	0.0791881	0.00532688	0.234058	0.0303773
GDI2	2.50477	0.203022	0.012253	0.0250874	0.704688	0.787328	1.83851	1.63548
PPARD	5.62346	0.202628	1.8717e-08	8.32027e-08	0.269297	0.239629	0.588451	0.385823
KLHL24	7.59568	0.202581	3.06171e-14	2.00735e-13	0.220983	0.174253	0.473373	0.270792
TBC1D5	2.25129	0.202212	0.0243669	0.0473684	0.332762	0.338741	0.764604	0.562392
PEAK1	11.8453	0.202147	2.27693e-32	2.98869e-31	0.162093	0.0952381	0.364528	0.162381
SLAMF8	4.79485	0.202112	1.62796e-06	6.0696e-06	0.526587	0.535997	1.3844	1.18228
RBFOX2	10.9261	0.201758	8.65039e-28	9.82291e-27	0.310749	0.2364	0.556184	0.354427
FNBP1	3.27496	0.201605	0.00105678	0.0027647	0.526872	0.5636	1.26113	1.05952
AC245014.3	19.9776	0.201346	8.62547e-89	3.03713e-87	0.112064	0.0303471	0.272553	0.0712064
MMP8	15.6254	0.20128	4.89206e-55	1.03128e-53	0.0311607	0.00282486	0.20904	0.0077607
OST4	8.63146	0.20118	6.05715e-18	4.77715e-17	0.843339	0.885149	2.47797	2.27679
ATP6V1C1	7.19234	0.201132	6.36883e-13	3.87391e-12	0.390509	0.353027	0.80231	0.601178
CDK6	27.4386	0.200847	9.50295e-166	8.13257e-164	0.13036	0.0208232	0.26868	0.0678329
TYMS	11.8098	0.200418	3.47383e-32	4.54818e-31	0.0643225	0.0242131	0.272491	0.0720732
EIF3J	5.50758	0.200091	3.63806e-08	1.57764e-07	0.425386	0.415819	0.907161	0.70707
RPS23	11.0507	0.199803	2.17397e-28	2.52863e-27	0.917095	0.964245	3.26239	3.06258
SAP30	11.9641	0.199386	5.47934e-33	7.29967e-32	0.40566	0.324939	1.09789	0.898501
MED15	6.42318	0.19925	1.33456e-10	7.01622e-10	0.453688	0.434221	0.94401	0.74476
PRKAG2	7.91561	0.198971	2.46051e-15	1.71453e-14	0.25729	0.204036	0.592815	0.393843
ILK	2.53652	0.198823	0.011196	0.0230584	0.539451	0.566102	1.17965	0.980831
NQO2	2.37005	0.19876	0.0177857	0.0354165	0.273871	0.269492	0.658071	0.459311
ATAD2B	10.5609	0.198741	4.52467e-26	4.87657e-25	0.202115	0.134867	0.460533	0.261792
C12orf75	23.6214	0.198542	2.3258e-123	1.24195e-121	0.0617496	0.00387409	0.21155	0.0130073
MB21D2	10.6106	0.198331	2.66138e-26	2.88642e-25	0.13522	0.0805488	0.315669	0.117338
ITSN1	6.01184	0.198225	1.83426e-09	8.88425e-09	0.208119	0.172801	0.501854	0.303629
CAPZB	10.253	0.19783	1.14703e-24	1.17872e-23	0.819611	0.890073	2.36098	2.16315
CHORDC1	6.3612	0.197278	2.00188e-10	1.03935e-09	0.269868	0.231073	0.556941	0.359663
AL031777.2	12.4669	0.197126	1.13147e-35	1.60322e-34	0.104345	0.0483454	0.296572	0.0994466
SNX29	3.20649	0.19663	0.00134364	0.00335133	0.196112	0.180468	0.507916	0.311286
ANKRD12	6.29702	0.196594	3.03412e-10	1.55219e-09	0.470555	0.462066	1.01743	0.820831
P2RY13	-2.78785	0.196207	0.00530598	0.0120303	0.431675	0.504681	1.53379	1.33759
SLC25A39	3.24428	0.196173	0.00117746	0.00296228	0.449114	0.460936	0.93964	0.743467
SLC29A1	3.31913	0.196093	0.000902989	0.00238798	0.258148	0.251493	0.549701	0.353608
NASP	6.57876	0.195968	4.74373e-11	2.57296e-10	0.27187	0.233172	0.585902	0.389933
TM9SF3	6.34713	0.195891	2.19363e-10	1.13457e-09	0.540595	0.536562	1.10861	0.912722
HTRA1	28.541	0.195739	3.63641e-179	3.50683e-177	0.0943396	0.00694108	0.231326	0.0355865
ANKRD44	7.78877	0.195648	6.76632e-15	4.58991e-14	0.282733	0.234867	0.634401	0.438753
NT5E	22.1445	0.195544	1.1779e-108	5.25785e-107	0.0557461	0.00379338	0.208515	0.0129715
THSD4-AS1	4.17398	0.194593	2.99325e-05	9.62434e-05	0.398228	0.396045	0.791275	0.596682
TANC2	-4.37953	0.194375	1.18938e-05	4.03829e-05	0.205546	0.257304	0.586842	0.392467
G3BP1	4.65544	0.19422	3.23283e-06	1.17531e-05	0.371641	0.360613	0.737173	0.542953
OLFML3	23.5611	0.194211	9.64977e-123	5.13165e-121	0.0737564	0.00750605	0.222844	0.0286327
FOXN3	4.40997	0.194069	1.03386e-05	3.5274e-05	0.347341	0.333414	0.763612	0.569543
AZIN1-AS1	21.7156	0.194047	1.4616e-104	6.26453e-103	0.119211	0.0293785	0.259666	0.0656186
TRABD2A	8.69314	0.193938	3.52558e-18	2.81752e-17	0.300457	0.24544	0.547296	0.353358
SNRNP70	6.2302	0.193857	4.65843e-10	2.3419e-09	0.439108	0.424939	0.860772	0.666915
YPEL3	10.902	0.19337	1.12699e-27	1.27471e-26	0.343911	0.269007	0.722004	0.528634
GPRIN3	0.819341	0.192905	0.412592	0.54732	0.476272	0.520258	1.14799	0.955086
PAFAH1B1	5.54905	0.19286	2.87223e-08	1.25925e-07	0.471412	0.461501	0.973889	0.781029
TAF15	6.22112	0.192807	4.93618e-10	2.47816e-09	0.310177	0.27845	0.637866	0.445059
CREB1	7.31434	0.192491	2.58644e-13	1.60611e-12	0.291023	0.246086	0.606276	0.413784
MAX	5.29841	0.19242	1.16816e-07	4.83366e-07	0.447684	0.443019	0.921134	0.728714
SOAT1	0.769387	0.192414	0.441664	0.581231	0.548027	0.600807	1.3482	1.15579
SMS	1.85693	0.192297	0.0633207	0.105828	0.468553	0.506134	1.05367	0.861375
WFDC2	6.11212	0.192256	9.83139e-10	4.85094e-09	0.00571755	0.000726392	0.19429	0.0020341
GNG2	26.8249	0.192218	1.65497e-158	1.32834e-156	0.176387	0.0405973	0.358609	0.166391
HAVCR2	4.49434	0.192127	6.9787e-06	2.43046e-05	0.574042	0.589992	1.36609	1.17396
SLC18B1	20.7174	0.192065	2.41476e-95	9.09759e-94	0.132361	0.0393059	0.262872	0.0708074
SCGB3A2	6.74371	0.191974	1.54388e-11	8.63856e-11	0.00743282	0.00104923	0.20128	0.00930685
RPS24	11.3367	0.191925	8.62932e-30	1.04657e-28	0.891938	0.959645	3.02555	2.83363
SFPQ	7.18652	0.191922	6.64636e-13	4.03987e-12	0.656089	0.682486	1.56747	1.37555
HLA-DPB1	4.36231	0.191835	1.28698e-05	4.3571e-05	0.919097	0.966021	4.89839	4.70655
GAREM1	12.3892	0.191831	2.99191e-35	4.20936e-34	0.262436	0.177643	0.461563	0.269731
ADAMTSL4-AS1	9.54078	0.191495	1.41767e-21	1.30391e-20	0.128359	0.0778047	0.38343	0.191935
NDFIP1	4.0989	0.191387	4.15114e-05	0.000131382	0.56175	0.580145	1.20917	1.01778
IKBIP	7.80274	0.191335	6.05782e-15	4.12011e-14	0.324757	0.277805	0.658141	0.466806
SLC7A11	21.4336	0.191182	6.49719e-102	2.66117e-100	0.065466	0.00750605	0.225384	0.0342019
ARHGDIB	5.21946	0.191165	1.79444e-07	7.30466e-07	0.868782	0.951009	3.24531	3.05414
FNIP2	8.31996	0.191149	8.79965e-17	6.54843e-16	0.314465	0.252785	0.794668	0.603519
POLR2L	5.2894	0.191087	1.22721e-07	5.06828e-07	0.676387	0.706941	1.63623	1.44514
MCF2L2	1.90706	0.191004	0.056513	0.10088	0.220412	0.217676	0.557478	0.366474
SIPA1	7.31405	0.190862	2.59207e-13	1.60922e-12	0.288736	0.242454	0.583282	0.392421
M6PR	2.72311	0.190779	0.00646707	0.0144548	0.586335	0.62389	1.30906	1.11828
ZNF292	9.06144	0.190609	1.28736e-19	1.09231e-18	0.258719	0.200807	0.52116	0.330551
PALM2AKAP2	17.3712	0.190596	1.3623e-67	3.60744e-66	0.173242	0.0749798	0.401442	0.210847
VTI1A	4.74415	0.190456	2.09381e-06	7.72401e-06	0.224128	0.19774	0.529551	0.339095
TOP2A	13.2349	0.190094	5.51792e-40	8.57551e-39	0.0608919	0.0189669	0.284593	0.0944993
LAT2	2.49516	0.189959	0.01259	0.0257184	0.459119	0.484826	1.07999	0.890035
BANK1	28.4201	0.189799	1.14127e-177	1.08441e-175	0.126072	0.0173527	0.245016	0.0552162
DEF6	8.37494	0.189778	5.52506e-17	4.14861e-16	0.245855	0.193543	0.515476	0.325698
MED13L	7.68307	0.189759	1.55324e-14	1.03569e-13	0.365066	0.316465	0.829624	0.639865
FHIT	3.39863	0.189646	0.000677248	0.00182081	0.132647	0.116061	0.379865	0.190219
RETN	-10.7365	0.189559	6.86151e-27	7.61098e-26	0.423957	0.574253	2.11377	1.92421
HAPLN3	14.2652	0.189409	3.60546e-46	6.4442e-45	0.0974843	0.0378531	0.276625	0.0872162
CD38	8.28427	0.189389	1.18835e-16	8.77258e-16	0.185249	0.13632	0.419363	0.229974
CTSA	0.732314	0.189005	0.463977	0.603224	0.767296	0.824294	2.47185	2.28285
HERPUD1	6.02433	0.188969	1.69807e-09	8.24473e-09	0.63665	0.663358	1.6716	1.48263
PALD1	24.848	0.188549	2.71875e-136	1.73926e-134	0.101487	0.0150121	0.233027	0.0444776
NFKBID	6.66409	0.188483	2.66319e-11	1.46916e-10	0.173528	0.135351	0.437722	0.24924
NFAT5	15.6419	0.18846	3.77542e-55	7.96537e-54	0.177816	0.0878935	0.375708	0.187248
ARHGAP26	5.84089	0.188354	5.19222e-09	2.42707e-08	0.37793	0.348023	0.945872	0.757518
GIMAP7	16.28	0.18832	1.36905e-59	3.14516e-58	0.293596	0.169572	0.822728	0.634408
TMEM107	3.14166	0.188223	0.00167992	0.00412439	0.277587	0.267232	0.648596	0.460374
GZF1	9.47557	0.187713	2.65298e-21	2.41601e-20	0.141224	0.088862	0.369466	0.181754
ELMO1	0.95004	0.187682	0.342092	0.467278	0.275014	0.289831	0.676634	0.488952
NABP1	4.93141	0.187681	8.16389e-07	3.12124e-06	0.331046	0.310412	0.7169	0.529218
LPGAT1	13.1566	0.187427	1.55994e-39	2.3998e-38	0.259577	0.169653	0.479546	0.292119
HNRNPK	7.28047	0.187414	3.32662e-13	2.05538e-12	0.781589	0.846166	2.01371	1.8263
SNN	6.77662	0.187267	1.23016e-11	6.93123e-11	0.227844	0.183939	0.527006	0.339739
PACSIN2	9.50489	0.187259	2.00261e-21	1.83277e-20	0.365352	0.302986	0.724814	0.537555
MCM4	7.68971	0.187152	1.47472e-14	9.84864e-14	0.140366	0.099435	0.325654	0.138502
CHMP4B	6.26588	0.187089	3.70722e-10	1.88275e-09	0.603774	0.612429	1.26981	1.08272
PCBP1	11.0358	0.186948	2.5669e-28	2.97762e-27	0.894225	0.947458	2.93504	2.74809
TP53BP2	8.96993	0.186912	2.967e-19	2.47761e-18	0.259005	0.197256	0.573208	0.386295
DARS1	3.0588	0.186861	0.00222226	0.00533627	0.44797	0.460936	0.94015	0.753288
SLC2A13	12.0515	0.186849	1.90383e-33	2.55873e-32	0.129503	0.0687651	0.292408	0.105559
CHKA	11.7964	0.186573	4.07473e-32	5.31876e-31	0.185535	0.113398	0.407147	0.220574
STARD13	12.7026	0.186558	5.71818e-37	8.33539e-36	0.119783	0.0582728	0.309084	0.122526
RCSD1	17.8697	0.186127	2.03121e-71	5.69378e-70	0.292453	0.157062	0.615102	0.428975
KCNN4	13.0628	0.186041	5.37109e-39	8.17044e-38	0.15466	0.0820823	0.355604	0.169563
ITGAX	0.354228	0.185416	0.723168	0.87248	0.538308	0.581517	1.41155	1.22613
BAZ2B	1.87036	0.185249	0.061434	0.103195	0.466552	0.491687	1.13295	0.947701
TMPO	6.30944	0.184762	2.8005e-10	1.43752e-09	0.32247	0.286764	0.719754	0.534991
GSN	-0.600824	0.184731	0.547957	0.694378	0.704688	0.75004	2.4081	2.22337
SRSF11	6.43249	0.184686	1.25534e-10	6.60643e-10	0.592053	0.603148	1.26773	1.08304
GATM	17.0304	0.184674	4.88848e-65	1.23744e-63	0.109205	0.0372881	0.241987	0.0573129
DNAJC10	6.24007	0.184114	4.37375e-10	2.20264e-09	0.34534	0.310008	0.676023	0.491909
NUDC	3.23779	0.184027	0.00120458	0.00302815	0.547456	0.577563	1.18434	1.00032
OTUD1	-12.935	0.183383	2.85514e-38	4.27031e-37	0.387364	0.56368	1.53031	1.34693
PDE7A	12.7994	0.183327	1.6512e-37	2.43302e-36	0.175243	0.0993543	0.382864	0.199537
OSTC	5.05741	0.183326	4.24999e-07	1.6744e-06	0.612636	0.63519	1.39984	1.21652
LINC01500	8.44852	0.183323	2.95009e-17	2.24515e-16	0.376787	0.326877	0.698892	0.515569
GRAMD1A	6.03978	0.183254	1.54328e-09	7.51575e-09	0.273871	0.23866	0.577849	0.394596
IFNAR1	6.73549	0.183063	1.63381e-11	9.12993e-11	0.553745	0.544633	1.16014	0.977079
RPL27A	11.997	0.18306	3.68528e-33	4.92737e-32	0.941395	0.979177	3.92438	3.74132
C12orf45	6.90972	0.183025	4.85608e-12	2.80647e-11	0.314751	0.273366	0.703424	0.520399
RAI14	33.3993	0.182569	1.40178e-244	2.1565e-242	0.0977702	0.00185634	0.191366	0.00879647
ANKRD37	14.1944	0.182345	9.91949e-46	1.75116e-44	0.138365	0.066021	0.29917	0.116826
PRXL2A	2.20892	0.182307	0.0271799	0.0522823	0.213265	0.208232	0.494226	0.311919
PLEKHA7	4.00477	0.182299	6.2077e-05	0.000192239	0.722413	0.866909	2.24105	2.05875
ITPR1	6.52215	0.182253	6.93051e-11	3.71077e-10	0.193539	0.154157	0.424026	0.241772
YIF1B	4.7184	0.182252	2.37702e-06	8.73758e-06	0.434248	0.426634	0.901824	0.719572
KPNA2	3.48795	0.182214	0.000486733	0.00133171	0.270726	0.259968	0.612232	0.430017
SMIM4	3.80303	0.182086	0.000142935	0.000425398	0.336764	0.329056	0.727639	0.545553
NAV1	10.6801	0.182031	1.26202e-26	1.385e-25	0.13522	0.0788539	0.317281	0.13525
Z93241.1	15.2283	0.181929	2.29494e-52	4.64106e-51	0.107204	0.0410815	0.2776	0.0956708
ATP6V1B2	3.01844	0.181818	0.00254078	0.00604886	0.626358	0.673769	1.50884	1.32702
PDAP1	3.77846	0.181795	0.0001578	0.000467591	0.410234	0.40912	0.828578	0.646783
VAV3	11.4222	0.181436	3.23887e-30	3.98422e-29	0.230417	0.152946	0.533918	0.352482
SDC4	9.37635	0.181166	6.82945e-21	6.09276e-20	0.306747	0.241969	0.582213	0.401046
PRRC2C	6.08534	0.181132	1.16244e-09	5.70622e-09	0.69697	0.737369	1.68536	1.50423
CCND1	28.4223	0.180987	1.07268e-177	1.02301e-175	0.118353	0.0144471	0.244311	0.063324
SLC25A19	1.63896	0.180761	0.101221	0.161624	0.291309	0.294835	0.666238	0.485477
PHTF2	7.20016	0.180733	6.01423e-13	3.66167e-12	0.25243	0.20904	0.513518	0.332785
ASH1L	3.37852	0.180733	0.000728777	0.00195063	0.282447	0.271913	0.651407	0.470674
SERINC5	4.85448	0.180671	1.20702e-06	4.55742e-06	0.216123	0.189992	0.486568	0.305897
ST18	17.0305	0.180493	4.88137e-65	1.23685e-63	0.0526015	0.00879742	0.199905	0.0194112
CD2AP	9.36927	0.180244	7.30392e-21	6.50931e-20	0.281589	0.21816	0.530137	0.349893
SIGLEC7	1.56664	0.180214	0.117199	0.184302	0.394511	0.40912	0.888869	0.708655
HES1	22.5572	0.180102	1.1405e-112	5.37885e-111	0.151229	0.0434221	0.396572	0.21647
CD2	19.1283	0.180092	1.4682e-81	4.7079e-80	0.0871927	0.0202583	0.217403	0.0373113
MSI2	11.2942	0.180053	1.40201e-29	1.68379e-28	0.102058	0.0510896	0.268989	0.0889358
RCBTB2	7.48873	0.180052	6.95414e-14	4.46977e-13	0.253859	0.205004	0.543833	0.363781
MTR	3.75878	0.179917	0.000170743	0.000492945	0.251001	0.236723	0.524563	0.344646
KIFC3	10.66	0.179649	1.56616e-26	1.71151e-25	0.191252	0.124052	0.416045	0.236396
TBC1D14	10.3883	0.179561	2.8017e-25	2.92447e-24	0.25243	0.181921	0.514584	0.335024
AL021155.5	14.5617	0.17954	4.92381e-48	9.14852e-47	0.118067	0.0502018	0.293795	0.114255
MRC2	19.787	0.179428	3.84935e-87	1.3177e-85	0.13522	0.0432607	0.264252	0.0848234
TMED2	5.71826	0.179361	1.07618e-08	4.89334e-08	0.561178	0.57619	1.1549	0.975534
NFKB2	17.4794	0.179113	2.0565e-68	5.51352e-67	0.222413	0.109443	0.406981	0.227868
NUPR1	-17.3161	0.179056	3.55637e-67	9.36947e-66	0.376501	0.596933	2.35249	2.17343
UCK2	20.9881	0.178629	8.41963e-98	3.243e-96	0.141509	0.0430993	0.265158	0.0865295
IGLV2-18	3.76441	0.178609	0.000166944	0.000482462	0.00114351	0	0.178609	0
MT-CO1	9.0903	0.178041	9.87629e-20	8.41308e-19	0.995998	0.998467	7.93438	7.75634
PIK3R6	15.1582	0.177952	6.69049e-52	1.3332e-50	0.113493	0.0452785	0.259288	0.0813363
MARCHF9	13.7897	0.1779	2.94015e-43	4.8773e-42	0.154946	0.0803874	0.289556	0.111656
RPL22L1	6.00968	0.177463	1.85892e-09	8.99866e-09	0.381075	0.349798	0.80057	0.623107
HELZ	9.04505	0.177341	1.49602e-19	1.26521e-18	0.261006	0.200888	0.526056	0.348715
SLBP	2.6912	0.177328	0.00711948	0.0158092	0.34191	0.343019	0.705473	0.528146
PIK3R5	3.75929	0.177181	0.000170396	0.000491998	0.345054	0.336158	0.771826	0.594645
TUT4	4.67797	0.177132	2.89722e-06	1.05791e-05	0.263293	0.241485	0.564309	0.387177
LMNB1	12.0675	0.177129	1.56748e-33	2.11437e-32	0.208405	0.128652	0.504629	0.3275
LPP	4.55257	0.176762	5.29943e-06	1.87058e-05	0.360206	0.343422	0.818239	0.641477
MKLN1	7.9951	0.176752	1.29472e-15	9.15263e-15	0.269868	0.219128	0.532515	0.355764
CASS4	25.6579	0.176676	3.44835e-145	2.42181e-143	0.147227	0.0317191	0.278183	0.101507
DMXL2	0.670968	0.176657	0.502241	0.64621	0.457118	0.500242	1.181	1.00434
PHF21A	10.3041	0.176575	6.75231e-25	6.97217e-24	0.220698	0.153349	0.481244	0.304669
PITPNA	4.92476	0.176448	8.44626e-07	3.2249e-06	0.445111	0.431235	0.940766	0.764319
TIMM8B	2.80945	0.176109	0.00496262	0.0112964	0.54574	0.586199	1.2404	1.06429
PRPF38B	4.1207	0.17587	3.77719e-05	0.000120297	0.492853	0.505488	1.05908	0.883209
CARD11	30.0196	0.174828	5.44901e-198	5.99275e-196	0.101487	0.00686037	0.20309	0.028262
ZNF22	10.211	0.174649	1.77088e-24	1.80618e-23	0.254717	0.187006	0.466486	0.291837
PRPF4B	4.48913	0.174312	7.15139e-06	2.48792e-05	0.492853	0.502502	1.06121	0.886893
SERBP1	5.33461	0.17413	9.57512e-08	4.00759e-07	0.635506	0.673366	1.41498	1.24085
SNHG8	3.47059	0.174046	0.000519318	0.00141565	0.500572	0.520904	1.16317	0.98912
ITGB7	5.96477	0.173965	2.44978e-09	1.17663e-08	0.124071	0.0932203	0.330238	0.156273
KMT2E	3.43159	0.173718	0.000600047	0.00162254	0.528874	0.549637	1.19879	1.02507
EMP2	32.6727	0.173634	3.81164e-234	5.41274e-232	0.0954831	0.00225989	0.176061	0.00242737
STK17A	15.4334	0.173249	9.76596e-54	2.01599e-52	0.230989	0.128329	0.428301	0.255052
SVIP	12.3864	0.173074	3.09532e-35	4.35247e-34	0.132933	0.0698144	0.271584	0.0985101
AC118549.1	5.49832	0.172786	3.83427e-08	1.65963e-07	0.177244	0.146328	0.389926	0.21714
RALGDS	4.97743	0.172764	6.44341e-07	2.48775e-06	0.26701	0.240839	0.55796	0.385196
RNF19B	9.39125	0.172734	5.9293e-21	5.30619e-20	0.262436	0.195964	0.654735	0.482002
DENND1B	7.46491	0.172534	8.33576e-14	5.32734e-13	0.222413	0.176917	0.493381	0.320847
DLEU1	-0.246235	0.172212	0.805501	0.953387	0.245569	0.264649	0.549899	0.377687
SMOX	24.5107	0.172209	1.13685e-132	6.91338e-131	0.0886221	0.0110573	0.198187	0.0259779
CYFIP1	3.49818	0.171847	0.000468451	0.00128471	0.47084	0.485069	0.998739	0.826892
DKC1	5.29387	0.171822	1.19758e-07	4.94827e-07	0.216981	0.187086	0.44716	0.275339
TNFRSF11B	8.56396	0.17148	1.09056e-17	8.49732e-17	0.0105775	0.00121065	0.185644	0.0141645
CBLB	11.7216	0.171419	9.88308e-32	1.27332e-30	0.17267	0.104762	0.338834	0.167415
NAMPT	11.8014	0.171334	3.84036e-32	5.0179e-31	0.691252	0.66933	2.22554	2.0542
ACTR2	4.23067	0.171221	2.32993e-05	7.68269e-05	0.800743	0.892736	2.36708	2.19586
BCL11A	16.8128	0.171208	1.96564e-63	4.83368e-62	0.114637	0.0404358	0.262989	0.0917814
HNRNPLL	8.51687	0.171144	1.6392e-17	1.2669e-16	0.253573	0.200242	0.463838	0.292694
NAAA	7.96724	0.170827	1.62262e-15	1.13927e-14	0.46741	0.434463	1.10581	0.934985
SREK1	6.55725	0.17076	5.48088e-11	2.95727e-10	0.306175	0.264972	0.615359	0.444598
TFEB	14.0719	0.170716	5.65345e-45	9.81286e-44	0.199543	0.111138	0.387479	0.216763
CD226	23.0421	0.170694	1.76573e-117	8.86123e-116	0.123785	0.0276029	0.301584	0.13089
ZMIZ1-AS1	13.2864	0.170624	2.77483e-40	4.34639e-39	0.0946255	0.0390638	0.246311	0.0756867
CYP2S1	14.7875	0.170527	1.76334e-49	3.36087e-48	0.189537	0.0988701	0.368992	0.198465
SETD5	5.87291	0.170503	4.28209e-09	2.01366e-08	0.244997	0.208878	0.517927	0.347424
TRABD	5.19876	0.170331	2.0062e-07	8.13338e-07	0.370497	0.353107	0.758	0.587669
RHBDF2	7.11046	0.170331	1.15657e-12	6.93379e-12	0.355632	0.310331	0.751796	0.581465
MPHOSPH6	0.62892	0.170299	0.529402	0.67484	0.497999	0.547619	1.19394	1.02364
PARP1	3.98882	0.170272	6.64014e-05	0.00020479	0.399657	0.397175	0.810203	0.639931
ALOX15B	14.2463	0.17027	4.72488e-46	8.43333e-45	0.11721	0.0497982	0.287682	0.117412
SATB1-AS1	16.2972	0.17025	1.03303e-59	2.37745e-58	0.093482	0.0299435	0.247114	0.0768645
TBL1XR1	10.2074	0.170242	1.83735e-24	1.87175e-23	0.230989	0.16473	0.423023	0.252782
ZFC3H1	8.01124	0.170137	1.13557e-15	8.04739e-15	0.336764	0.286118	0.688617	0.51848
CBX5	14.0454	0.170054	8.22449e-45	1.42372e-43	0.186964	0.103632	0.33412	0.164065
SSR1	5.28383	0.169869	1.26511e-07	5.21646e-07	0.626358	0.64544	1.37216	1.20229
MAMDC2	6.8165	0.169433	9.32847e-12	5.31045e-11	0.631504	0.661259	1.38043	1.211
SLC35B2	6.36071	0.169327	2.00819e-10	1.0422e-09	0.189537	0.150282	0.376883	0.207556
RPLP2	13.6558	0.169311	1.86378e-42	3.05062e-41	0.958548	0.990073	4.12543	3.95612
AP2A2	2.43452	0.168924	0.0149117	0.0300713	0.299028	0.299435	0.630352	0.461428
CANX	5.24627	0.168778	1.5521e-07	6.35116e-07	0.813894	0.866909	2.38921	2.22043
MCOLN2	11.6741	0.16875	1.72887e-31	2.2142e-30	0.107204	0.0531073	0.275773	0.107023
NEDD4L	14.9575	0.168656	1.39128e-50	2.7097e-49	0.108062	0.0425343	0.247782	0.0791259
SLC11A2	5.15543	0.16863	2.53053e-07	1.01729e-06	0.29817	0.272962	0.593955	0.425325
IRAK2	20.4567	0.168581	5.23436e-93	1.92984e-91	0.116638	0.030912	0.258336	0.0897549
SON	6.42675	0.168336	1.30363e-10	6.85776e-10	0.777873	0.842292	2.02928	1.86095
FAM107B	3.69867	0.168145	0.00021673	0.000619349	0.379646	0.375868	0.777949	0.609804
NFE2L3	9.96773	0.168015	2.1099e-23	2.07655e-22	0.213836	0.149556	0.443933	0.275919
KCNMB1	10.1442	0.168008	3.51557e-24	3.54783e-23	0.152659	0.0955609	0.33454	0.166532
TAB2	6.70924	0.168003	1.95646e-11	1.08788e-10	0.279017	0.237611	0.55587	0.387868
CD68	-1.16794	0.167982	0.242831	0.348627	0.552601	0.63301	1.36159	1.19361
EIF4A2	4.67813	0.167792	2.89507e-06	1.05727e-05	0.730132	0.775948	1.77908	1.61129
SLC39A11	4.91825	0.167601	8.7321e-07	3.32912e-06	0.231847	0.202906	0.508272	0.34067
LGALS2	12.7522	0.167562	3.02926e-37	4.44079e-36	0.215266	0.125182	0.868051	0.700489
LUC7L	7.70945	0.167418	1.26365e-14	8.4631e-14	0.227559	0.180387	0.461109	0.293692
ELK3	12.9969	0.167402	1.27333e-38	1.9189e-37	0.244425	0.15456	0.486478	0.319076
ATOX1	-0.154934	0.167399	0.876873	1	0.662664	0.731477	1.84833	1.68093
TAF7	8.34443	0.166986	7.15607e-17	5.34997e-16	0.436821	0.392978	0.858653	0.691667
COPS9	1.01657	0.166569	0.30936	0.42834	0.605775	0.659968	1.43353	1.26696
SPRY2	13.2383	0.166406	5.27041e-40	8.20071e-39	0.0897656	0.0364003	0.22825	0.0618431
OTOA	11.751	0.166297	6.97956e-32	9.02836e-31	0.114923	0.0590799	0.252528	0.0862309
RPLP0	6.1045	0.166283	1.0312e-09	5.08228e-09	0.871927	0.9318	2.89922	2.73294
PDCD5	1.13022	0.166139	0.258383	0.368193	0.459119	0.498628	1.02622	0.860078
NF1	4.93083	0.166016	8.18793e-07	3.1295e-06	0.275014	0.249314	0.570244	0.404229
ARHGAP22	5.66417	0.165998	1.47742e-08	6.6476e-08	0.147227	0.115577	0.376629	0.210631
DENND1A	6.31843	0.165885	2.64228e-10	1.35954e-09	0.175243	0.137288	0.434549	0.268664
NUB1	-5.94211	0.165826	2.81378e-09	1.33877e-08	0.431675	0.54092	1.16594	1.00012
LRRC23	5.51343	0.165768	3.5191e-08	1.52808e-07	0.15466	0.124455	0.360086	0.194319
DNM2	3.93849	0.165502	8.19959e-05	0.000250821	0.476844	0.481517	0.964373	0.798871
NIBAN2	6.10102	0.165418	1.05395e-09	5.19239e-09	0.241852	0.203309	0.533943	0.368525
PLK3	2.21913	0.165353	0.0264776	0.0510411	0.291595	0.29088	0.726333	0.56098
CYTH4	9.13772	0.16522	6.37802e-20	5.47459e-19	0.287879	0.223406	0.611117	0.445897
HNRNPA1P48	6.82262	0.16499	8.93923e-12	5.09672e-11	0.417381	0.38297	0.780137	0.615146
SDCCAG8	-0.705029	0.164848	0.480792	0.621957	0.527158	0.584262	1.24842	1.08357
CREBL2	2.34544	0.164755	0.0190045	0.0376727	0.36964	0.378128	0.789348	0.624592
ECM1	15.209	0.164637	3.08235e-52	6.20431e-51	0.0880503	0.0300242	0.20964	0.0450027
ATP2A2	2.26928	0.164536	0.0232511	0.045363	0.390223	0.401776	0.810839	0.646303
ST3GAL6	-1.45369	0.16432	0.146033	0.224603	0.264151	0.296126	0.642893	0.478573
TRA2A	6.92496	0.164267	4.36087e-12	2.52649e-11	0.347913	0.310573	0.673467	0.509199
STAT4	24.1159	0.164133	1.70419e-128	9.70147e-127	0.0874786	0.0110573	0.204244	0.0401113
H2AX	10.5522	0.164098	4.9643e-26	5.34148e-25	0.148085	0.0904762	0.300622	0.136524
CHPT1	3.19437	0.163917	0.00140138	0.00348592	0.338479	0.330105	0.749764	0.585847
DCP2	5.07813	0.163824	3.81175e-07	1.50772e-06	0.251572	0.223971	0.536758	0.372934
MITD1	7.21898	0.163791	5.23774e-13	3.20098e-12	0.251286	0.20686	0.478756	0.314965
CUX1	8.56054	0.163497	1.12335e-17	8.74489e-17	0.383934	0.326796	0.814894	0.651397
C20orf194	-1.58018	0.163332	0.114066	0.179845	0.289022	0.325504	0.693752	0.53042
SFMBT2	8.05561	0.163206	7.90858e-16	5.63855e-15	0.155517	0.109282	0.340817	0.177611
PNN	8.85505	0.163192	8.36463e-19	6.86952e-18	0.353631	0.298467	0.664954	0.501762
NCOA3	10.5404	0.163151	5.62322e-26	6.04292e-25	0.290166	0.214044	0.570132	0.406981
HLA-DOA	0.241702	0.163104	0.809011	0.956622	0.396226	0.442211	0.950019	0.786915
HNRNPA3	7.04932	0.162954	1.79788e-12	1.06868e-11	0.490852	0.472074	0.962372	0.799419
AGR2	34.8886	0.162879	1.10823e-266	1.92229e-264	0.0966266	8.07103e-05	0.163447	0.00056789
LUC7L3	6.33714	0.162617	2.34066e-10	1.20699e-09	0.366209	0.336158	0.730514	0.567897
DCK	6.48681	0.162457	8.76705e-11	4.65457e-10	0.275014	0.238822	0.523961	0.361505
PHACTR1	-3.72128	0.162249	0.000198212	0.000568945	0.307318	0.36707	0.82544	0.66319
EIF5B	0.479777	0.162234	0.631386	0.77954	0.520297	0.582002	1.25189	1.08966
RNF144B	5.09344	0.162182	3.51634e-07	1.39536e-06	0.345054	0.315658	0.819647	0.657465
ARL8B	2.28724	0.162163	0.0221816	0.0433976	0.503145	0.525343	1.10426	0.942099
ABR	-0.456303	0.162041	0.648172	0.795442	0.380789	0.412349	0.849957	0.687916
TK1	5.42896	0.161989	5.66829e-08	2.41267e-07	0.0791881	0.0551251	0.301763	0.139774
TSC22D1	0.645126	0.161869	0.518846	0.662692	0.274728	0.286683	0.678953	0.517084
AC120193.1	24.0614	0.161841	6.34285e-128	3.60288e-126	0.0714694	0.00613398	0.179267	0.0174259
SPATS2	17.206	0.161643	2.39428e-66	6.21911e-65	0.123213	0.0446328	0.244699	0.0830559
SERPINH1	9.82783	0.16153	8.54441e-23	8.24917e-22	0.176387	0.118967	0.310338	0.148808
CDK4	4.49611	0.161453	6.92086e-06	2.41097e-05	0.311035	0.29088	0.586741	0.425287
TNFRSF9	26.364	0.161408	3.54922e-153	2.70589e-151	0.0731847	0.00387409	0.175698	0.0142899
MOB1B	10.3082	0.160951	6.4706e-25	6.68395e-24	0.172956	0.11138	0.341952	0.181001
UBE2E1	5.08493	0.160902	3.67757e-07	1.45688e-06	0.371355	0.353027	0.723092	0.562191
NIN	5.02254	0.160858	5.09916e-07	2.00133e-06	0.413665	0.400726	0.877612	0.716754
EIF4H	3.58656	0.160661	0.000335068	0.000934683	0.446541	0.460613	0.894616	0.733955
PHF20L1	6.30809	0.160622	2.82504e-10	1.44896e-09	0.385077	0.354237	0.80112	0.640498
GPX7	15.952	0.160248	2.75907e-57	6.07912e-56	0.108919	0.0404358	0.219389	0.0591405
SAFB	5.3965	0.160238	6.79522e-08	2.87576e-07	0.282161	0.255771	0.561887	0.401649
PNKD	2.33038	0.16021	0.0197862	0.0391048	0.409091	0.417756	0.868343	0.708133
NR4A2	-0.211721	0.16003	0.832325	0.980153	0.390223	0.432365	1.29189	1.13186
SEC63	4.13019	0.159967	3.62456e-05	0.000115679	0.380217	0.370864	0.746718	0.586752
MYO5A	0.520923	0.159908	0.60242	0.748284	0.392796	0.425989	0.864521	0.704613
TMC8	4.77407	0.159871	1.80537e-06	6.70013e-06	0.216695	0.192575	0.458067	0.298196
LINC00937	15.2449	0.159699	1.78104e-52	3.60462e-51	0.127787	0.0532688	0.311629	0.15193
PA2G4	2.26762	0.159636	0.0233526	0.0455508	0.462264	0.491041	0.967728	0.808092
PFKL	1.73253	0.159588	0.0831786	0.135837	0.524871	0.556659	1.14256	0.982971
BRD2	4.33487	0.159207	1.45846e-05	4.92151e-05	0.561178	0.581921	1.1923	1.03309
HK2	-7.65735	0.159144	1.89813e-14	1.25917e-13	0.213836	0.298547	0.617585	0.458441
RPL12	9.29972	0.158993	1.40814e-20	1.24421e-19	0.860778	0.9318	2.65237	2.49338
RPL24	8.13141	0.15899	4.24329e-16	3.05907e-15	0.826472	0.89322	2.29083	2.13184
H2AC6	5.32627	0.158977	1.00251e-07	4.19049e-07	0.238708	0.205085	0.60141	0.442433
GPR160	12.9441	0.158835	2.53606e-38	3.79968e-37	0.159234	0.0862793	0.313985	0.155149
TMEM50B	8.13352	0.15865	4.16993e-16	3.00955e-15	0.277587	0.225666	0.511376	0.352726
PLEKHA5	18.2915	0.15855	9.66527e-75	2.8194e-73	0.0748999	0.0160613	0.205117	0.0465673
RPL7A	7.98789	0.158357	1.3727e-15	9.67476e-15	0.859062	0.929782	2.62088	2.46253
IQCG	6.4462	0.158277	1.14691e-10	6.04687e-10	0.186678	0.1477	0.377169	0.218893
PRKAR1A	3.48051	0.158242	0.000500453	0.00136624	0.573756	0.595884	1.21581	1.05757
PALLD	6.36398	0.158107	1.96597e-10	1.02111e-09	0.255289	0.211945	0.568681	0.410574
AL118516.1	9.23287	0.1581	2.63467e-20	2.29656e-19	0.137221	0.0869249	0.351641	0.193541
SNHG9	13.4203	0.158099	4.60112e-41	7.33596e-40	0.179245	0.0998386	0.355154	0.197055
ADCY3	-3.76705	0.15805	0.000165186	0.000482462	0.256432	0.308313	0.642185	0.484135
KIF2A	5.84755	0.157467	4.98858e-09	2.33357e-08	0.267867	0.235432	0.616613	0.459147
FOSL2	6.62877	0.157363	3.38497e-11	1.85506e-10	0.36964	0.331558	0.872275	0.714911
ATG7	-0.863766	0.1573	0.387717	0.518876	0.341052	0.379419	0.786818	0.629518
ZMIZ2	8.29391	0.15715	1.0959e-16	8.11564e-16	0.202115	0.150605	0.396339	0.239189
SLC12A5	23.3003	0.157072	4.40256e-120	2.26662e-118	0.0614637	0.00419693	0.162915	0.0058436
SYPL1	4.34672	0.156965	1.38188e-05	4.66858e-05	0.384505	0.374415	0.731131	0.574166
HNRNPC	4.10243	0.156853	4.08837e-05	0.000129554	0.736707	0.800969	1.81258	1.65573
AF117829.1	13.8306	0.156692	1.66737e-43	2.77842e-42	0.123213	0.0560936	0.271491	0.114799
DNAJC8	2.96371	0.156514	0.00303956	0.00715981	0.576615	0.616061	1.27397	1.11745
EAF2	8.23091	0.156482	1.8579e-16	1.36181e-15	0.206118	0.152623	0.463378	0.306896
TWISTNB	1.62235	0.15642	0.104728	0.166472	0.265009	0.266667	0.642912	0.486493
ARID1B	5.21112	0.156416	1.87709e-07	7.62668e-07	0.223556	0.193462	0.470538	0.314122
TDP2	-0.0857273	0.1564	0.931683	1	0.359634	0.39096	0.828552	0.672151
AKAP17A	5.24527	0.156348	1.56054e-07	6.3837e-07	0.334477	0.310008	0.678744	0.522397
ARL6IP5	3.56717	0.156137	0.000360864	0.00100307	0.793025	0.867312	2.29652	2.14038
ESCO1	1.50377	0.156012	0.132641	0.20611	0.2247	0.224374	0.521404	0.365392
MDM4	12.0989	0.155988	1.07006e-33	1.44718e-32	0.218125	0.139467	0.410306	0.254319
PCSK5	9.71527	0.155964	2.59569e-22	2.4624e-21	0.144654	0.0912833	0.317985	0.162021
LY9	24.7699	0.155802	1.89089e-135	1.19487e-133	0.0651801	0.00355125	0.170781	0.014979
GYS1	13.0395	0.15551	7.29114e-39	1.10651e-37	0.120926	0.0582728	0.249783	0.0942723
NPC1	1.03776	0.155394	0.299381	0.416376	0.280732	0.291768	0.608714	0.453321
DSC2	3.98909	0.15539	6.63285e-05	0.00020459	0.353631	0.344471	0.721657	0.566267
CCR7	14.7898	0.155311	1.70573e-49	3.25348e-48	0.0485992	0.0100888	0.502918	0.347607
GEM	23.9331	0.155176	1.38659e-126	7.69024e-125	0.0683248	0.00532688	0.182219	0.0270431
ATP1B3	-2.70246	0.155172	0.00688295	0.0153274	0.685249	0.779096	1.92363	1.76846
ANAPC5	2.33606	0.15517	0.0194883	0.0385397	0.360492	0.365052	0.725958	0.570787
HSD17B12	1.73145	0.155107	0.0833713	0.136117	0.391938	0.401695	0.795926	0.640819
RGS16	21.4604	0.154896	3.65396e-102	1.50617e-100	0.0503145	0.00298628	0.170392	0.0154962
MAPKAP1	-0.743247	0.154847	0.457332	0.595694	0.433676	0.474334	0.95406	0.799213
CDK12	3.25492	0.154628	0.00113423	0.00285963	0.399943	0.402341	0.848225	0.693598
TRAF3IP3	22.1603	0.154364	8.29985e-109	3.71767e-107	0.178388	0.0558515	0.388036	0.233672
HGF	18.8199	0.153652	5.18359e-79	1.59298e-77	0.118925	0.0360775	0.265508	0.111856
CCL19	11.6356	0.153374	2.71659e-31	3.45353e-30	0.0228702	0.00338983	0.215896	0.0625226
ASPH	3.87549	0.153363	0.000106412	0.000321324	0.423099	0.424213	0.896215	0.742852
BCL6	8.84908	0.153315	8.82408e-19	7.24224e-18	0.437679	0.384019	0.970873	0.817558
FAAP20	3.29412	0.153109	0.000987298	0.00259527	0.378216	0.373688	0.780401	0.627292
RNMT	2.66401	0.153005	0.00772154	0.0164461	0.277587	0.270299	0.610934	0.457929
NBEAL1	6.77224	0.152622	1.26802e-11	7.13363e-11	0.643796	0.675141	1.38044	1.22782
ACIN1	3.88282	0.152565	0.000103252	0.000312257	0.422813	0.4205	0.879319	0.726755
RBM17	2.28522	0.152383	0.0223001	0.0436131	0.493711	0.517514	1.05487	0.902487
SLC41A2	8.81931	0.152134	1.15171e-18	9.40174e-18	0.152945	0.102583	0.345537	0.193402
TENT2	2.91214	0.151991	0.00358965	0.00835957	0.315609	0.309766	0.639045	0.487053
GOLGA4	4.11422	0.15183	3.88489e-05	0.00012356	0.577759	0.604681	1.26766	1.11583
CFAP97	7.34011	0.151808	2.13413e-13	1.33261e-12	0.209548	0.165052	0.396337	0.244529
SCLT1	7.69087	0.151715	1.46139e-14	9.76465e-14	0.209262	0.157789	0.52535	0.373635
TSPYL2	11.6939	0.151563	1.36991e-31	1.75971e-30	0.0994854	0.0477805	0.251915	0.100352
KPNB1	1.98266	0.15141	0.0474052	0.0869174	0.56175	0.611299	1.23564	1.08423
BATF	14.8739	0.15139	4.8658e-50	9.37782e-49	0.138079	0.0613398	0.302031	0.150641
SLC38A2	6.55986	0.151084	5.38569e-11	2.9093e-10	0.441967	0.412268	0.934101	0.783018
RHOC	2.64115	0.150985	0.00826262	0.0174154	0.396798	0.401614	0.911017	0.760032
SLC22A18AS	5.6166	0.150854	1.94751e-08	8.64388e-08	0.058319	0.0373688	0.218413	0.0675583
XYLT1	17.607	0.150819	2.17501e-69	5.9234e-68	0.0820469	0.0204197	0.23454	0.0837211
DDX17	5.36695	0.150791	8.00783e-08	3.37622e-07	0.572899	0.587006	1.21554	1.06475
TNFRSF1A	3.71675	0.150295	0.000201799	0.000578535	0.546026	0.564972	1.17697	1.02668
ATRX	2.28828	0.150252	0.0221211	0.043299	0.463694	0.488458	1.04449	0.894236
ZNF33A	7.11329	0.150242	1.13311e-12	6.79785e-12	0.225272	0.179822	0.462015	0.311773
MYCBP2	3.74309	0.150173	0.000181771	0.000523498	0.363065	0.357385	0.800032	0.649859
SNRPG	0.51916	0.150072	0.603649	0.749595	0.606061	0.666344	1.40966	1.25959
INSIG1	9.62484	0.149813	6.28032e-22	5.88097e-21	0.207833	0.145117	0.535643	0.38583
SUPT16H	1.02082	0.149718	0.307338	0.426	0.395083	0.418483	0.83409	0.684372
FUBP1	7.75941	0.149618	8.53273e-15	5.75492e-14	0.327616	0.279177	0.602608	0.45299
POLR2E	1.98993	0.149579	0.0465989	0.0856335	0.574042	0.622841	1.28397	1.13439
H2BC21	7.22031	0.149478	5.1869e-13	3.17066e-12	0.244711	0.197498	0.552077	0.402598
ILF3	5.46116	0.149387	4.73043e-08	2.03019e-07	0.518868	0.519935	1.05557	0.906185
DDX3X	3.334	0.149377	0.00085606	0.00226992	0.553459	0.582728	1.21035	1.06097
CLASP2	2.56895	0.14915	0.0102008	0.0211878	0.23785	0.228894	0.519424	0.370275
KAT2B	5.46318	0.149072	4.67681e-08	2.00918e-07	0.187822	0.15795	0.410323	0.261251
RABAC1	2.78144	0.148981	0.00541175	0.0122593	0.358491	0.359806	0.703043	0.554062
NR4A3	5.49251	0.148971	3.96262e-08	1.71375e-07	0.166095	0.133898	0.571197	0.422226
MZT2B	1.85841	0.148518	0.0631101	0.105537	0.520583	0.557546	1.12962	0.981102
SNRPD1	1.55062	0.148448	0.120994	0.189739	0.468553	0.507425	0.997555	0.849107
DDX21	1.04276	0.148418	0.297058	0.413634	0.549743	0.60686	1.38014	1.23173
HPRT1	4.61904	0.148244	3.85515e-06	1.39254e-05	0.343339	0.325666	0.670019	0.521775
HNRNPAB	1.47637	0.148088	0.139845	0.216049	0.479703	0.510008	1.03404	0.885952
AP2S1	0.847778	0.148067	0.396562	0.52903	0.803602	0.870379	2.4815	2.33343
BLNK	3.22259	0.148025	0.00127037	0.00317746	0.173242	0.158676	0.382656	0.234631
H2AW	5.86135	0.147831	4.59117e-09	2.15312e-08	0.084048	0.0585149	0.246078	0.0982462
PUM3	1.37496	0.147724	0.169143	0.256107	0.263579	0.268523	0.576562	0.428838
TFPI	20.435	0.147718	8.16893e-93	3.00321e-91	0.0986278	0.022841	0.193212	0.0454938
IGLV3-25	36.0649	0.147677	8.06432e-285	1.60325e-282	0.10263	0	0.147677	0
SULT1C2	10.6927	0.147551	1.10172e-26	1.21165e-25	0.084048	0.0407587	0.19731	0.0497589
COX20	2.70682	0.147517	0.00679312	0.0151443	0.357061	0.361098	0.741718	0.594201
BNC2	21.3185	0.147493	7.65116e-101	3.08975e-99	0.0591767	0.00573043	0.162139	0.0146463
PDCL3	-0.0615155	0.147118	0.950949	1	0.30789	0.333495	0.667847	0.52073
N4BP2L2	2.32184	0.146991	0.0202418	0.0398924	0.488851	0.513398	1.06392	0.916925
RAP1GDS1	3.99028	0.146889	6.59967e-05	0.00020364	0.266724	0.248103	0.528135	0.381246
RPS27	6.33275	0.146792	2.40836e-10	1.24116e-09	0.912807	0.960048	3.44413	3.29734
RAB21	2.0751	0.146661	0.0379776	0.0710998	0.394225	0.403471	0.810703	0.664041
OAT	4.54986	0.14649	5.36818e-06	1.89407e-05	0.372213	0.362066	0.726144	0.579654
RPS27A	7.72381	0.146323	1.12906e-14	7.57148e-14	0.917381	0.969492	3.35403	3.20771
CCDC170	8.68972	0.146305	3.63336e-18	2.90186e-17	0.13522	0.0882163	0.318781	0.172477
AC015912.3	-1.38921	0.146276	0.164768	0.250114	0.208119	0.230589	0.69299	0.546714
SPCS2	4.83483	0.146128	1.3326e-06	5.00962e-06	0.383362	0.367635	0.691124	0.544995
TBC1D2B	5.34304	0.146064	9.13994e-08	3.83539e-07	0.174385	0.144794	0.360396	0.214332
BANP	10.4009	0.145759	2.45606e-25	2.5668e-24	0.143511	0.0865214	0.290771	0.145012
GMDS-DT	9.17858	0.145721	4.36792e-20	3.76799e-19	0.107776	0.0633575	0.27728	0.131559
CDV3	0.0600881	0.145708	0.952085	1	0.632075	0.69209	1.48627	1.34056
SLC38A1	22.333	0.14568	1.76731e-110	8.12745e-109	0.0994854	0.0184826	0.234587	0.0889068
WIPI1	4.93324	0.145273	8.08781e-07	3.09353e-06	0.21984	0.19088	0.471203	0.32593
TOR3A	3.78475	0.1452	0.000153863	0.000456607	0.285306	0.272962	0.558169	0.412969
CD207	13.2116	0.145072	7.51897e-40	1.16225e-38	0.0231561	0.00225989	0.162722	0.0176494
TNPO1	4.74645	0.145023	2.07013e-06	7.64105e-06	0.311321	0.290718	0.596966	0.451943
LCORL	3.15851	0.144749	0.00158579	0.00391673	0.22813	0.213963	0.514379	0.369631
EXOC4	4.27798	0.144621	1.88598e-05	6.28458e-05	0.248428	0.226392	0.518712	0.374091
ACAA1	0.530038	0.144611	0.596086	0.741164	0.524014	0.566586	1.15405	1.00944
GOLGB1	1.30715	0.14459	0.191163	0.28391	0.464837	0.493382	1.04296	0.898369
SPTLC3	21.1456	0.14456	3.02627e-99	1.19593e-97	0.0623213	0.00702179	0.159355	0.0147954
ARIH1	3.7537	0.14433	0.000174243	0.000502826	0.24271	0.224778	0.530178	0.385848
H3C12	15.923	0.143938	4.38616e-57	9.61496e-56	0.081761	0.0243745	0.207739	0.0638007
CENPF	6.59759	0.14391	4.17901e-11	2.27622e-10	0.0626072	0.0374496	0.257131	0.113221
MAML3	7.4146	0.143715	1.21991e-13	7.71246e-13	0.173528	0.128168	0.42837	0.284654
PAXBP1	5.71771	0.14364	1.0797e-08	4.90679e-08	0.27044	0.239225	0.545016	0.401377
ST3GAL5	2.77142	0.143586	0.00558131	0.0126136	0.315323	0.310654	0.684226	0.54064
DLGAP3	21.01	0.143489	5.30995e-98	2.04829e-96	0.0746141	0.0113801	0.178036	0.0345463
SUSD6	5.33598	0.143473	9.50292e-08	3.97931e-07	0.323042	0.293785	0.636126	0.492653
IGHV1-69D	35.7036	0.143333	3.47515e-279	6.65299e-277	0.100629	0	0.143333	0
RPL23	10.3223	0.14315	5.58613e-25	5.78884e-24	0.907376	0.9636	3.1449	3.00175
RPL31	10.993	0.143075	4.12831e-28	4.74628e-27	0.960835	0.982244	4.01612	3.87304
AC018816.1	12.8446	0.143022	9.22835e-38	1.36524e-36	0.086335	0.0351897	0.212573	0.0695518
PDS5A	2.06631	0.142961	0.0387997	0.0724917	0.368496	0.379257	0.747028	0.604067
ANP32E	5.68003	0.142938	1.34672e-08	6.08175e-08	0.297599	0.26586	0.564965	0.422027
NAALADL2	7.80859	0.14293	5.78313e-15	3.94055e-14	0.056032	0.028975	0.186603	0.0436728
INSIG2	6.69048	0.142649	2.22445e-11	1.23398e-10	0.200972	0.161178	0.379966	0.237317
SLC25A37	19.99	0.142594	6.73241e-89	2.38029e-87	0.327902	0.16707	0.738489	0.595894
NKG7	15.841	0.142395	1.6215e-56	3.525e-55	0.118353	0.0440678	0.32741	0.185015
IGKV1-5	33.7901	0.142223	2.76133e-250	4.46041e-248	0.0903373	0	0.142223	0
DAZAP1	6.60345	0.142104	4.01698e-11	2.1912e-10	0.29817	0.259968	0.555315	0.41321
CYLD	3.93432	0.142057	8.34318e-05	0.000255032	0.292453	0.279419	0.586	0.443943
H2AC8	9.84364	0.141848	7.30232e-23	7.07113e-22	0.095769	0.0516546	0.238778	0.0969296
WDR91	8.93709	0.141767	3.99543e-19	3.3246e-18	0.160949	0.109524	0.303081	0.161313
GGA1	2.74084	0.141614	0.0061283	0.0137571	0.347627	0.345682	0.698172	0.556559
ERN1	12.2576	0.141517	1.52895e-34	2.11088e-33	0.164951	0.0940274	0.347853	0.206337
SLC49A4	1.15603	0.141368	0.247667	0.354997	0.21012	0.212672	0.485761	0.344393
LINC02245	9.86917	0.141206	5.66291e-23	5.50424e-22	0.110635	0.0630347	0.246101	0.104895
ARMC9	5.80309	0.140969	6.51039e-09	3.01327e-08	0.36335	0.33632	0.657684	0.516715
SEC61G	2.97811	0.140834	0.00290036	0.00685692	0.62207	0.658918	1.38001	1.23918
CCDC167	2.54698	0.140818	0.010866	0.022427	0.192396	0.182324	0.422641	0.281822
CACNA2D4	14.103	0.14076	3.63853e-45	6.34962e-44	0.130646	0.0603713	0.257368	0.116609
MYL6B	16.4894	0.140685	4.37593e-61	1.03473e-59	0.138365	0.0567393	0.228814	0.0881295
ABCA6	14.0396	0.140615	8.92407e-45	1.54173e-43	0.0523156	0.0132365	0.168528	0.0279125
ZNF131	2.24673	0.140612	0.0246572	0.0478824	0.238994	0.232203	0.526437	0.385825
SPCS3	2.53868	0.140598	0.0111272	0.0229205	0.637221	0.685149	1.4863	1.3457
ARHGAP25	-0.0353273	0.140472	0.971819	1	0.320469	0.34996	0.695898	0.555426
UBE2K	4.45472	0.14043	8.40009e-06	2.89776e-05	0.447113	0.441162	0.876858	0.736428
FBXL17	1.97042	0.140427	0.04879	0.08926	0.149514	0.141969	0.365677	0.225251
AC023590.1	21.2548	0.140272	2.97331e-100	1.18772e-98	0.0500286	0.0031477	0.146825	0.0065531
CCNH	1.33574	0.140239	0.181634	0.271836	0.38765	0.406215	0.841468	0.701229
COMMD8	1.07176	0.140085	0.283829	0.400413	0.363065	0.380307	0.745415	0.60533
AOC1	13.566	0.140081	6.37432e-42	1.03288e-40	0.0208691	0.00137207	0.149937	0.0098556
KDM5B	5.11517	0.139793	3.13465e-07	1.24888e-06	0.295312	0.268119	0.536943	0.39715
ADK	2.9289	0.139691	0.00340162	0.00795034	0.279874	0.271832	0.583081	0.44339
DNAJC9	2.78746	0.139636	0.00531234	0.0120436	0.162379	0.15109	0.345711	0.206075
SPHK1	18.2658	0.139278	1.55007e-74	4.50636e-73	0.163522	0.0634383	0.344438	0.205161
VOPP1	-0.244024	0.13927	0.807212	0.955063	0.37793	0.420581	0.850622	0.711352
IGLV2-8	36.1675	0.139177	1.97625e-286	4.08609e-284	0.103202	0	0.139177	0
KMO	-3.80258	0.139151	0.000143195	0.000426123	0.273299	0.32615	0.711435	0.572284
RAP2A	4.81008	0.138857	1.50869e-06	5.64695e-06	0.247856	0.222195	0.45747	0.318614
ATP2A3	21.3242	0.138621	6.76673e-101	2.74116e-99	0.0994854	0.0206618	0.207845	0.0692236
THUMPD3-AS1	9.31318	0.138608	1.24062e-20	1.09845e-19	0.166953	0.112591	0.33698	0.198373
LINC00278	3.28406	0.138562	0.00102324	0.00268402	0.132647	0.115093	0.394517	0.255955
YPEL5	-3.33671	0.138443	0.000847756	0.00224928	0.487993	0.570944	1.20199	1.06354
ARL15	3.25241	0.138443	0.00114432	0.00288396	0.133505	0.117918	0.342556	0.204113
RBM25	6.01613	0.138402	1.78638e-09	8.65721e-09	0.532018	0.522599	1.10602	0.967618
PHACTR2	2.54264	0.138126	0.0110019	0.022684	0.220983	0.211703	0.467167	0.329041
TDG	5.247	0.13791	1.54598e-07	6.32913e-07	0.293025	0.26586	0.562116	0.424206
ACAP1	21.2974	0.137895	1.19909e-100	4.80474e-99	0.137221	0.0379338	0.277334	0.139439
CHST2	23.231	0.137633	2.21146e-119	1.13179e-117	0.0991995	0.016707	0.199636	0.0620026
LSM5	1.2289	0.137597	0.219111	0.319524	0.328473	0.338579	0.668175	0.530578
H1-5	16.1439	0.137431	1.25354e-58	2.82211e-57	0.0626072	0.0144471	0.17075	0.033319
MFSD2A	12.16	0.137374	5.07404e-34	6.9239e-33	0.0829045	0.0348668	0.194859	0.0574854
TOMM7	3.55735	0.137228	0.000374614	0.00103894	0.731561	0.774011	1.79473	1.65751
ZFYVE16	2.16168	0.137163	0.0306431	0.0584869	0.381361	0.386683	0.842476	0.705313
RBM39	7.15844	0.137098	8.1598e-13	4.93541e-12	0.763579	0.816465	1.89152	1.75442
MILR1	5.71661	0.13707	1.08669e-08	4.93683e-08	0.259291	0.22276	0.505839	0.368769
EZH2	7.01919	0.137061	2.23162e-12	1.31501e-11	0.128073	0.090799	0.3014	0.164339
RAB3IL1	16.8583	0.136946	9.12154e-64	2.26244e-62	0.0737564	0.0183212	0.176202	0.0392557
SLC35B4	5.89031	0.136765	3.85466e-09	1.81729e-08	0.164094	0.131719	0.31797	0.181205
HNRNPH2	1.30468	0.136748	0.192002	0.284977	0.392796	0.410654	0.803602	0.666854
USP12	1.6823	0.136667	0.0925103	0.14947	0.230989	0.229621	0.498241	0.361574
TCERG1	4.76442	0.136654	1.89397e-06	7.0229e-06	0.333905	0.313156	0.660992	0.524338
CEP85L	10.4335	0.136639	1.7426e-25	1.83378e-24	0.106061	0.0566586	0.269057	0.132418
ACTR3	0.538972	0.136593	0.589907	0.739565	0.785592	0.870218	2.25499	2.1184
SMURF2	7.91868	0.136561	2.40041e-15	1.674e-14	0.160949	0.115738	0.300021	0.16346
AC025580.2	11.1821	0.136477	4.98796e-29	5.89725e-28	0.0903373	0.0430993	0.228596	0.0921195
CDK2AP2	2.07083	0.136335	0.0383745	0.0717856	0.390223	0.402179	0.805798	0.669463
STAG2	4.37833	0.136317	1.1959e-05	4.05991e-05	0.427959	0.423325	0.884289	0.747972
HMGN1	3.49486	0.136285	0.000474318	0.00130011	0.614351	0.652058	1.32852	1.19224
CISD2	-0.274425	0.136232	0.783758	0.931364	0.423099	0.458354	0.888572	0.752341
BZW2	6.83839	0.136187	8.00907e-12	4.57649e-11	0.282161	0.241889	0.508009	0.371822
TTC38	7.06488	0.136011	1.60754e-12	9.57745e-12	0.116924	0.0811945	0.246092	0.11008
UBA6	2.27697	0.135976	0.0227883	0.0445206	0.298742	0.298547	0.61137	0.475394
PTCH2	13.1254	0.135939	2.35393e-39	3.59772e-38	0.124071	0.0594835	0.249576	0.113637
MAP3K13	5.0181	0.135906	5.21857e-07	2.04758e-06	0.359062	0.339225	0.726251	0.590345
SIGLEC9	1.96896	0.135836	0.0489581	0.089555	0.466552	0.492897	1.03454	0.898708
ATP13A3	8.01296	0.135829	1.11976e-15	7.93966e-15	0.290452	0.234302	0.637643	0.501813
H2BC15	14.1691	0.135728	1.42298e-45	2.50525e-44	0.0846198	0.0304278	0.197619	0.0618903
ZRANB2	4.31067	0.135641	1.62762e-05	5.4565e-05	0.408233	0.402421	0.794537	0.658896
VPS8	0.462439	0.13564	0.643767	0.790711	0.253573	0.264568	0.544545	0.408905
SNRPD2	1.197	0.135548	0.231305	0.335358	0.673528	0.741162	1.61496	1.47941
ZEB2	-2.24137	0.135513	0.0250019	0.0483699	0.655517	0.763519	1.87864	1.74313
ABCF1	2.52445	0.135433	0.0115879	0.0237955	0.375643	0.379419	0.767889	0.632456
KATNBL1	3.96738	0.135356	7.26663e-05	0.000223286	0.264723	0.246166	0.505905	0.370549
KCNK13	14.3953	0.135229	5.54099e-47	1.00992e-45	0.111206	0.0461663	0.219156	0.0839269
ANKRD49	2.28799	0.135219	0.0221381	0.0433289	0.184963	0.17611	0.404279	0.26906
EWSR1	2.89312	0.135127	0.00381434	0.00883824	0.556318	0.58862	1.15636	1.02123
CTTNBP2NL	4.36173	0.134757	1.29041e-05	4.36754e-05	0.272156	0.248265	0.552276	0.417519
PXN	19.3529	0.134635	1.92573e-83	6.32409e-82	0.15952	0.0555287	0.347651	0.213016
B3GNT2	-1.73658	0.134568	0.0824617	0.134734	0.331618	0.375061	0.718582	0.584013
PSAP	-3.67301	0.134536	0.000239708	0.000681922	0.967982	0.993382	5.32386	5.18933
HYOU1	7.97578	0.134485	1.51426e-15	1.06377e-14	0.243568	0.191687	0.419118	0.284633
SRSF9	1.70279	0.134385	0.0886074	0.143857	0.635506	0.690638	1.4329	1.29852
SETD2	1.64721	0.134283	0.0995149	0.159274	0.370212	0.385472	0.775854	0.641571
SLC8B1	3.10806	0.134232	0.0018832	0.0045675	0.26215	0.248668	0.525322	0.39109
TNRC6B	4.44181	0.134225	8.9204e-06	3.07069e-05	0.257862	0.23519	0.543862	0.409636
TES	5.66992	0.134219	1.42864e-08	6.43375e-08	0.398228	0.372962	0.890165	0.755946
MTF2	3.80671	0.134213	0.000140829	0.000419613	0.233562	0.215012	0.468075	0.333862
UBL5	3.21237	0.134141	0.00131643	0.003286	0.815609	0.870218	2.26681	2.13267
THOC7	-0.492025	0.134012	0.622701	0.770108	0.423957	0.468039	0.914028	0.780016
MRTFA	2.96108	0.134003	0.00306566	0.00721274	0.184391	0.169734	0.431402	0.297399
AC026462.4	6.15296	0.133994	7.60523e-10	3.77632e-09	0.251001	0.214205	0.449802	0.315808
CD300LB	14.1323	0.133993	2.40005e-45	4.20538e-44	0.0803316	0.0272801	0.241637	0.107644
SRSF10	1.7972	0.133919	0.0723034	0.119397	0.43482	0.460291	0.902809	0.768891
DNAJA4	2.66114	0.133908	0.00778764	0.0164693	0.116924	0.105488	0.272676	0.138768
IGLV1-40	32.5699	0.133889	1.09485e-232	1.52131e-230	0.084048	0	0.133889	0
IKBKB	6.45302	0.133887	1.09646e-10	5.78447e-10	0.184391	0.145359	0.364723	0.230836
DTNB	5.87447	0.133771	4.2419e-09	1.99512e-08	0.139508	0.107587	0.302896	0.169125
NUCB2	1.4487	0.133669	0.14742	0.226534	0.320469	0.328814	0.656463	0.522795
TBC1D2	-9.54934	0.133588	1.30521e-21	1.20218e-20	0.36335	0.495157	1.04304	0.909448
SLC7A5	21.3392	0.133535	4.91394e-101	1.99687e-99	0.125214	0.0322034	0.244742	0.111207
BCL3	14.6874	0.133532	7.76818e-49	1.4612e-47	0.303602	0.188701	0.662056	0.528524
MMP10	11.4632	0.133433	2.01982e-30	2.50852e-29	0.0148656	0.000968523	0.13699	0.00355695
UBE2V2	2.90019	0.133406	0.00372942	0.00866555	0.417953	0.424859	0.825478	0.692072
SIK3	7.34126	0.133322	2.1159e-13	1.32218e-12	0.224128	0.175303	0.503021	0.369698
UQCRC2	-1.63206	0.133098	0.102668	0.163803	0.543168	0.604681	1.21548	1.08238
CFH	18.6165	0.132856	2.36016e-77	7.12596e-76	0.114351	0.0352704	0.187476	0.0546196
TCEAL4	-2.84037	0.132774	0.00450614	0.0103411	0.442253	0.512672	1.04955	0.916777
CARD8	3.87644	0.132767	0.000105997	0.000320222	0.343625	0.33067	0.689174	0.556407
RPL38	8.46623	0.132624	2.53455e-17	1.93631e-16	0.894511	0.958838	2.95325	2.82062
SNAPC1	7.98613	0.132295	1.39238e-15	9.81083e-15	0.109491	0.0703793	0.236192	0.103897
CPSF6	5.95002	0.132146	2.68108e-09	1.27775e-08	0.239851	0.204116	0.438909	0.306763
TNFSF15	18.8537	0.132108	2.74072e-79	8.47295e-78	0.0568897	0.00799031	0.149912	0.0178043
RPL9	3.39077	0.132039	0.000696956	0.00187107	0.408233	0.408475	0.778221	0.646182
DDX6	4.85497	0.132001	1.20406e-06	4.54821e-06	0.287307	0.262873	0.528155	0.396154
NDUFS6	1.3575	0.131787	0.174623	0.263203	0.507147	0.545924	1.09613	0.964341
TRIM13	6.04516	0.131785	1.49262e-09	7.27864e-09	0.167238	0.132446	0.325191	0.193406
SLK	2.73164	0.131661	0.00630193	0.0141089	0.42167	0.431961	0.894214	0.762553
KDM2A	0.415547	0.131579	0.677742	0.823776	0.2753	0.289185	0.632363	0.500784
RERE	4.80265	0.131579	1.5658e-06	5.85054e-06	0.208977	0.180307	0.443593	0.312015
CACNA2D3	19.5121	0.131504	8.67304e-85	2.88859e-83	0.0646083	0.00968523	0.173826	0.0423223
BCAS2	-4.60195	0.131479	4.18553e-06	1.49042e-05	0.331618	0.399516	0.769217	0.637738
NISCH	6.2798	0.131351	3.39013e-10	1.72612e-09	0.141224	0.10565	0.310111	0.178761
MYO9B	-0.728738	0.131313	0.466162	0.605668	0.549171	0.607506	1.26211	1.1308
PRPF3	6.04033	0.131293	1.538e-09	7.49143e-09	0.274443	0.236481	0.514532	0.383239
VPS35	2.66822	0.131186	0.00762534	0.0164461	0.594911	0.637772	1.29721	1.16603
RABEP1	-0.284688	0.130876	0.775883	0.923279	0.327044	0.348184	0.694856	0.563979
CHCHD7	4.47864	0.130841	7.512e-06	2.60706e-05	0.331046	0.312026	0.635832	0.504991
SAE1	6.04462	0.130785	1.49765e-09	7.30042e-09	0.242996	0.207345	0.44143	0.310644
NAP1L4	4.82959	0.130757	1.36814e-06	5.13648e-06	0.292739	0.271509	0.547342	0.416585
ARHGAP18	-0.0672105	0.130703	0.946414	1	0.661235	0.722841	1.80239	1.67169
PPIG	-1.0834	0.130686	0.278631	0.393638	0.486564	0.546812	1.10934	0.97865
LINC00513	10.5785	0.130682	3.74953e-26	4.05297e-25	0.103774	0.0542373	0.25144	0.120757
SIPA1L3	8.5692	0.130621	1.04206e-17	8.12679e-17	0.0946255	0.0551251	0.249559	0.118938
AL159141.1	1.59326	0.130613	0.111102	0.175536	0.515152	0.548426	1.16476	1.03415
KCNJ5	13.4842	0.130412	1.9367e-41	3.11475e-40	0.0854774	0.0330912	0.182212	0.0518004
PXK	4.2576	0.130159	2.06637e-05	6.85738e-05	0.267867	0.247377	0.532406	0.402246
TMX3	1.69519	0.130054	0.0900385	0.146024	0.277587	0.279257	0.551685	0.42163
MANF	4.94318	0.130035	7.68605e-07	2.94596e-06	0.312178	0.286279	0.600435	0.470399
NARF	6.03212	0.130034	1.61821e-09	7.8673e-09	0.173242	0.138418	0.33901	0.208976
HNRNPR	0.86921	0.130016	0.384732	0.515282	0.549457	0.600081	1.21449	1.08448
MAP3K5	-1.65189	0.129999	0.0985575	0.15784	0.268725	0.30226	0.610472	0.480473
PKD2	0.4746	0.129965	0.635072	0.782888	0.159234	0.163277	0.370954	0.240989
KIF2C	9.03993	0.12992	1.5678e-19	1.32418e-18	0.03745	0.0138822	0.15904	0.0291204
ANP32A	5.21699	0.129852	1.81855e-07	7.39581e-07	0.586907	0.605085	1.2325	1.10265
RYBP	6.47282	0.129525	9.61893e-11	5.09429e-10	0.217553	0.174818	0.462415	0.33289
HS3ST3B1	18.4144	0.129505	1.00702e-75	2.97785e-74	0.0748999	0.0158192	0.166972	0.037467
ARHGAP31	-0.676024	0.129467	0.499026	0.642489	0.283877	0.314689	0.625299	0.495832
GAB3	5.50686	0.129343	3.65286e-08	1.58376e-07	0.197541	0.166021	0.38718	0.257837
MACROH2A1	2.75734	0.129226	0.00582743	0.0131136	0.811321	0.889508	2.33808	2.20885
DAP	6.00149	0.128994	1.95516e-09	9.43979e-09	0.41052	0.383939	0.752629	0.623635
PADI2	10.4616	0.128968	1.29637e-25	1.37034e-24	0.0820469	0.0391445	0.203028	0.0740603
AIG1	2.90927	0.128919	0.00362271	0.008432	0.206118	0.194512	0.413149	0.28423
SNRPA1	4.61612	0.128897	3.90977e-06	1.41148e-05	0.277301	0.25569	0.515321	0.386424
WDR11	5.68468	0.1288	1.31061e-08	5.92285e-08	0.240709	0.205246	0.443043	0.314243
IQGAP2	-6.37969	0.128734	1.77443e-10	9.23483e-10	0.525157	0.648184	1.40672	1.27799
CCDC152	24.3625	0.128673	4.275e-131	2.54579e-129	0.0814751	0.00895884	0.146806	0.0181331
RIF1	1.33158	0.128653	0.182999	0.273396	0.240423	0.241969	0.51221	0.383557
DEPP1	20.6051	0.128525	2.46755e-94	9.18931e-93	0.0603202	0.00694108	0.145827	0.0173024
MIR210HG	20.2588	0.128427	2.97338e-91	1.07478e-89	0.0431675	0.00225989	0.131893	0.00346611
B3GAT3	0.110479	0.128372	0.91203	1	0.237564	0.249153	0.50588	0.377508
FRYL	2.03887	0.128335	0.0414634	0.0767802	0.205546	0.199596	0.445648	0.317314
SF3B1	6.89694	0.128203	5.31355e-12	3.06332e-11	0.799028	0.847135	1.99947	1.87126
RIPK1	-1.05174	0.128191	0.29292	0.408555	0.233276	0.252704	0.543201	0.41501
IMPDH2	3.17113	0.128164	0.00151846	0.00375871	0.262722	0.250282	0.498439	0.370274
SLCO2B1	-6.90484	0.128157	5.02611e-12	2.90149e-11	0.531447	0.651574	1.63777	1.50961
KMT2C	1.60699	0.128142	0.108056	0.171373	0.464265	0.488136	1.00707	0.878927
YEATS2	6.87596	0.128049	6.15717e-12	3.53784e-11	0.13179	0.0945117	0.280494	0.152445
HGSNAT	4.06415	0.127956	4.82081e-05	0.00015128	0.246141	0.225343	0.492734	0.364777
SRGAP1	19.8751	0.127937	6.68299e-88	2.31531e-86	0.106632	0.0274415	0.235431	0.107494
SINHCAF	11.8979	0.127923	1.2143e-32	1.60612e-31	0.184963	0.112429	0.324054	0.196131
SHISAL2A	16.5842	0.127753	9.05938e-62	2.16196e-60	0.0646083	0.01477	0.14915	0.0213965
RPS11	8.89239	0.127741	5.981e-19	4.94178e-18	0.897084	0.968927	3.07606	2.94832
PDXDC1	4.04974	0.127738	5.12757e-05	0.00016038	0.28988	0.271832	0.530088	0.40235
RBMX	2.73143	0.127627	0.00630609	0.0141158	0.502287	0.528814	1.03059	0.902962
ACY3	12.2071	0.127383	2.84711e-34	3.90363e-33	0.014008	0.000403551	0.131344	0.003961
CDKAL1	4.70048	0.127348	2.59553e-06	9.50701e-06	0.136364	0.111542	0.329525	0.202176
ATG10	6.15894	0.12732	7.32338e-10	3.64266e-09	0.13522	0.101291	0.28365	0.15633
RANBP1	-0.0278576	0.127267	0.977776	1	0.403373	0.438822	0.826776	0.69951
TMEM86A	4.83331	0.127266	1.3428e-06	5.04574e-06	0.148085	0.122357	0.281815	0.154549
MYO7A	17.6211	0.12715	1.69705e-69	4.63149e-68	0.0877644	0.0237288	0.167168	0.0400171
UBE2D2	1.14873	0.126927	0.250668	0.358613	0.528016	0.564165	1.11746	0.990534
THOC2	4.19648	0.126768	2.71101e-05	8.76262e-05	0.418525	0.4159	0.871138	0.74437
HCP5	3.11969	0.126767	0.00181042	0.00440131	0.152087	0.136481	0.335578	0.208811
SSRP1	4.20207	0.126626	2.64483e-05	8.56373e-05	0.290166	0.273043	0.526771	0.400144
RPS8	6.49581	0.126622	8.25895e-11	4.38932e-10	0.870497	0.954318	2.9063	2.77968
TPM3	4.72269	0.126615	2.32751e-06	8.56171e-06	0.842767	0.928975	2.67151	2.5449
RPS6KA2	4.76554	0.126553	1.8835e-06	6.9851e-06	0.128645	0.103148	0.283919	0.157365
GNA12	4.87809	0.12636	1.07117e-06	4.05991e-06	0.220698	0.19209	0.446384	0.320024
WWOX	4.87859	0.12634	1.06849e-06	4.05033e-06	0.119783	0.0950767	0.283851	0.157511
RPS5	4.67228	0.126231	2.9788e-06	1.08616e-05	0.819325	0.896529	2.43988	2.31365
CBFB	2.66849	0.126114	0.00761923	0.0164461	0.330189	0.328087	0.626778	0.500663
STX4	-2.78592	0.126057	0.00533763	0.0120999	0.400229	0.459161	0.908899	0.782842
TMEM138	-0.424406	0.126045	0.671269	0.818617	0.217839	0.233172	0.487265	0.36122
PPP1R12A	2.18097	0.126001	0.0291855	0.0558617	0.496569	0.517595	1.04506	0.919056
HIVEP2	11.207	0.125942	3.7696e-29	4.47111e-28	0.154088	0.0902341	0.306821	0.180879
PLA2G4C	3.13654	0.125932	0.00170955	0.00418878	0.105489	0.0905569	0.260271	0.134339
IL10RA	0.178035	0.125728	0.858696	1	0.455689	0.496287	1.02281	0.897085
CP	29.0766	0.125622	7.09283e-186	7.24562e-184	0.0748999	0.00153349	0.128066	0.00244321
FBXL14	1.15784	0.125561	0.246929	0.353978	0.154374	0.153592	0.337851	0.21229
IGHA2	13.6736	0.125546	1.46034e-42	2.39634e-41	0.0220126	0.00161421	0.154377	0.0288313
MIOS	6.06631	0.125511	1.30879e-09	6.40882e-09	0.198685	0.161663	0.385453	0.259941
SRGAP2C	10.1658	0.125449	2.8173e-24	2.85318e-23	0.188393	0.12268	0.430505	0.305056
PRKAG2-AS1	13.2915	0.125211	2.59282e-40	4.06622e-39	0.137221	0.0669895	0.286716	0.161504
LINC01366	8.79598	0.12514	1.41807e-18	1.15179e-17	0.0869068	0.0484262	0.228264	0.103124
PRKDC	1.11848	0.125124	0.263364	0.374629	0.336764	0.357466	0.669914	0.54479
MT-ATP8	4.21035	0.124835	2.54975e-05	8.32476e-05	0.800172	0.849395	2.44713	2.32229
UXS1	2.77787	0.124758	0.00547171	0.0123821	0.252144	0.244149	0.470241	0.345483
JAK3	18.4442	0.124572	5.80896e-76	1.72765e-74	0.122927	0.0384988	0.268651	0.144079
CA2	-0.861261	0.124571	0.389094	0.520351	0.227844	0.235997	0.920468	0.795897
TNKS2	2.11164	0.124358	0.0347177	0.0654535	0.300743	0.298305	0.595792	0.471434
EEF1A1	4.9947	0.124345	5.89267e-07	2.30124e-06	0.925958	0.977482	3.60588	3.48154
PDGFC	-1.23755	0.124264	0.215881	0.315366	0.212407	0.237611	0.474125	0.349861
MAP3K14	15.9148	0.124195	5.00512e-57	1.09625e-55	0.0920526	0.0297014	0.213947	0.0897523
SLC36A1	10.3869	0.124193	2.84402e-25	2.96745e-24	0.138937	0.0818402	0.2707	0.146508
ZNF644	4.14608	0.124191	3.38215e-05	0.000108236	0.323899	0.304116	0.645435	0.521244
PAN3	8.03731	0.124188	9.18298e-16	6.53453e-15	0.180961	0.131477	0.394686	0.270499
FAR1	4.00596	0.124098	6.17666e-05	0.00019141	0.299028	0.280549	0.599307	0.475208
PUM2	5.52484	0.124095	3.29779e-08	1.43778e-07	0.321612	0.289588	0.599597	0.475502
PAICS	6.81017	0.124084	9.74854e-12	5.54592e-11	0.181818	0.141485	0.333286	0.209203
BRWD1	4.92137	0.124027	8.5942e-07	3.27896e-06	0.244711	0.217837	0.462392	0.338365
AC092809.3	3.58187	0.123958	0.000341146	0.00095061	0.0894797	0.0740113	0.234861	0.110903
GPATCH8	1.90458	0.123917	0.0568345	0.10088	0.235563	0.232768	0.488651	0.364734
AL078590.2	4.81698	0.123585	1.45745e-06	5.46464e-06	0.132075	0.104116	0.394196	0.270611
TBC1D8	8.66762	0.123578	4.41246e-18	3.50569e-17	0.137221	0.0891848	0.315447	0.191869
NLN	3.48675	0.123334	0.000488926	0.00133717	0.178388	0.160129	0.364178	0.240845
CLECL1	5.75503	0.123217	8.66282e-09	3.97604e-08	0.165809	0.131881	0.360115	0.236899
HS3ST1	14.9159	0.123181	2.59945e-50	5.03241e-49	0.134648	0.0573043	0.39828	0.275099
PLCL1	8.46699	0.123048	2.51814e-17	1.92491e-16	0.0789022	0.043745	0.199926	0.0768771
SESN3	12.0646	0.123011	1.62513e-33	2.191e-32	0.116924	0.0594027	0.216411	0.0933999
AC253572.2	7.43228	0.122923	1.06738e-13	6.76803e-13	0.118925	0.0803874	0.289257	0.166334
AGAP3	2.55303	0.122874	0.010679	0.0220728	0.198399	0.187813	0.416797	0.293923
LRCH1	5.14707	0.12279	2.64584e-07	1.06216e-06	0.133505	0.106295	0.284445	0.161655
TTC14	6.37684	0.122669	1.80775e-10	9.40635e-10	0.240995	0.201533	0.454562	0.331892
LAPTM4B	24.7539	0.122626	2.81173e-135	1.77242e-133	0.0754717	0.00653753	0.131004	0.00837749
FGFR1OP2	0.620478	0.122605	0.534943	0.680897	0.39737	0.423325	0.824714	0.702108
YIPF4	3.80117	0.122353	0.000144013	0.000428459	0.313894	0.300404	0.589364	0.467011
ADI1	2.63613	0.12215	0.00838573	0.0176317	0.407947	0.414447	0.804049	0.681899
CBX1	5.56696	0.122131	2.59221e-08	1.14035e-07	0.265866	0.232203	0.483172	0.361041
EGLN3	23.6959	0.122124	3.97283e-124	2.1571e-122	0.0671812	0.00524617	0.151061	0.0289378
EIF1AY	5.65501	0.122047	1.55839e-08	6.99731e-08	0.2247	0.188458	0.45925	0.337203
MTHFD2	0.319141	0.122024	0.74962	0.899315	0.459691	0.487328	1.05282	0.9308
SLC20A2	7.82039	0.121986	5.2661e-15	3.59489e-14	0.134362	0.0918483	0.266971	0.144985
USPL1	3.20023	0.121945	0.00137318	0.00341972	0.187536	0.172155	0.377547	0.255602
SIL1	2.64021	0.121769	0.00828547	0.017455	0.354202	0.354802	0.682039	0.56027
AHSA1	0.104683	0.1217	0.916628	1	0.324471	0.344875	0.642822	0.521122
CD53	3.71692	0.12158	0.000201668	0.000578225	0.857919	0.93293	2.76419	2.64261
BABAM2	1.32269	0.1215	0.185937	0.277056	0.266438	0.272236	0.551765	0.430265
LRBA	9.18518	0.121352	4.10832e-20	3.5476e-19	0.119211	0.0723971	0.250636	0.129284
ZNF330	-0.826997	0.120909	0.408239	0.542604	0.28016	0.302583	0.596033	0.475123
MAFF	-4.23158	0.120596	2.32056e-05	7.65376e-05	0.171241	0.216142	0.511253	0.390658
CLIC2	-1.22948	0.120576	0.218893	0.319242	0.263007	0.292978	0.64531	0.524734
AC020656.1	-1.58539	0.120572	0.112878	0.178202	0.433105	0.489831	0.993205	0.872633
PLEKHA2	2.70717	0.120439	0.00678599	0.0151297	0.319039	0.315335	0.629948	0.50951
BTAF1	5.77853	0.120344	7.53578e-09	3.4717e-08	0.255289	0.22163	0.48872	0.368376
NDUFAF8	2.1565	0.120299	0.0310446	0.0592007	0.263293	0.261501	0.533218	0.412919
CD1D	4.45019	0.120263	8.57947e-06	2.95688e-05	0.204117	0.175464	0.52826	0.407997
CSNK1D	1.67101	0.120261	0.0947204	0.152422	0.40566	0.419935	0.799006	0.678745
CCT2	1.49467	0.120245	0.135001	0.209165	0.471984	0.504116	0.967466	0.847221
NGLY1	0.187733	0.120229	0.851086	0.996707	0.238422	0.249556	0.518967	0.398738
CCR5AS	1.6423	0.120222	0.100528	0.160638	0.174957	0.168119	0.44056	0.320338
RO60	2.15243	0.120126	0.0313636	0.0597518	0.33219	0.33406	0.640903	0.520777
GPBP1	2.56921	0.120095	0.010193	0.0211733	0.454545	0.471913	0.941501	0.821406
KAT6A	4.49151	0.120049	7.07186e-06	2.46177e-05	0.256146	0.232688	0.535652	0.415603
EXT1	11.7514	0.119979	6.9464e-32	8.98997e-31	0.110635	0.0548023	0.25463	0.134651
NCOR2	2.21591	0.119923	0.0266974	0.0514345	0.324471	0.32389	0.676683	0.556761
SAR1A	2.06642	0.119825	0.0387885	0.0724761	0.393939	0.407183	0.8022	0.682374
HDAC3	2.13286	0.119756	0.0329361	0.0624163	0.253002	0.25109	0.492926	0.37317
SSBP2	12.6077	0.119693	1.91408e-36	2.7575e-35	0.108062	0.0497982	0.242938	0.123245
NEK6	-1.64293	0.119687	0.100398	0.160499	0.443682	0.500242	0.988375	0.868687
CHD1	5.35264	0.119673	8.66803e-08	3.64625e-07	0.435392	0.412107	1.02149	0.901821
IDI1	4.3222	0.119666	1.5448e-05	5.19794e-05	0.303602	0.283051	0.631949	0.512282
CLCN7	0.884783	0.119441	0.376274	0.505237	0.289308	0.296933	0.604907	0.485466
GNAI2	4.51052	0.119344	6.467e-06	2.26216e-05	0.877073	0.952139	2.92471	2.80537
SFXN1	18.8914	0.119321	1.34249e-79	4.17028e-78	0.111492	0.0329298	0.177338	0.0580167
AC008105.3	3.62017	0.11929	0.000294407	0.000826879	0.138365	0.120339	0.330681	0.211391
UBE2D1	1.86989	0.119246	0.0614992	0.103291	0.560892	0.601049	1.29657	1.17733
WNK1	-0.232301	0.119195	0.816304	0.963791	0.541166	0.598144	1.17851	1.05931
THRAP3	1.36474	0.119145	0.172336	0.260013	0.546026	0.581679	1.1473	1.02816
CCDC112	2.35582	0.119136	0.018482	0.0367097	0.202401	0.193059	0.446686	0.327549
TNFSF8	15.4879	0.119013	4.18815e-54	8.72926e-53	0.141509	0.0606941	0.306324	0.187311
PRPF40A	1.27602	0.119011	0.201947	0.297195	0.678959	0.74544	1.6737	1.55469
CCNG2	3.06647	0.11901	0.00216605	0.00521002	0.223842	0.209362	0.46368	0.34467
SEMA4C	24.8433	0.118915	3.0569e-136	1.95076e-134	0.0580332	0.00177563	0.125522	0.00660677
JAK1	2.015	0.118821	0.0439051	0.0809882	0.64008	0.693947	1.45294	1.33412
AC106865.2	14.7383	0.118735	3.66044e-49	6.93071e-48	0.120069	0.0489911	0.310839	0.192104
NRDC	0.167704	0.118685	0.866816	1	0.494854	0.540839	1.07474	0.956052
RASD1	23.1777	0.118421	7.65003e-119	3.88438e-117	0.0920526	0.014205	0.172352	0.0539312
GNAI3	1.0039	0.118308	0.315425	0.435898	0.496284	0.529298	1.03383	0.915518
MLH3	4.14234	0.118294	3.43784e-05	0.000109923	0.175529	0.152785	0.366337	0.248042
LMAN1	-1.8513	0.118281	0.0641259	0.107104	0.40709	0.45908	0.852246	0.733965
SNRPA	2.77278	0.118194	0.0055579	0.0125673	0.289594	0.283616	0.575884	0.457689
LPCAT1	12.5031	0.11809	7.17522e-36	1.0206e-34	0.199257	0.118079	0.381548	0.263458
PAXX	3.83516	0.117919	0.000125483	0.000376187	0.301887	0.28749	0.583501	0.465582
FLT1	3.25836	0.117875	0.0011206	0.00282749	0.118639	0.101372	0.350922	0.233046
ELOVL5	3.56473	0.117847	0.000364237	0.00101201	0.325901	0.314931	0.638269	0.520422
AK2	2.24906	0.117786	0.0245088	0.0476263	0.410806	0.425747	0.805759	0.687972
CRTC3	1.8447	0.117755	0.0650818	0.108575	0.360492	0.372074	0.667974	0.550219
ASAP1	-2.86447	0.1177	0.00417701	0.0096268	0.467696	0.539709	1.15733	1.03963
TCF25	1.66926	0.117698	0.0950649	0.152929	0.419954	0.43527	0.819485	0.701787
KDM3B	1.38808	0.117587	0.165113	0.250564	0.169525	0.16586	0.383597	0.266009
ZNF407	7.08223	0.117578	1.41854e-12	8.47483e-12	0.107204	0.0720743	0.255287	0.137709
WBP1L	5.54723	0.117528	2.90238e-08	1.27182e-07	0.225272	0.190153	0.441804	0.324276
SRPK2	1.1789	0.117487	0.238439	0.342893	0.289594	0.296852	0.61158	0.494092
ANKRD36	3.98842	0.117423	6.6516e-05	0.000205119	0.0697541	0.0533495	0.198136	0.080713
DLG1	6.0871	0.117408	1.14972e-09	5.64702e-09	0.175243	0.138741	0.342629	0.225222
TNKS	2.03464	0.117283	0.0418874	0.077532	0.105489	0.0962066	0.276017	0.158734
CDK1	11.6176	0.117223	3.35407e-31	4.24931e-30	0.0731847	0.0301856	0.194594	0.0773708
SEC23B	-1.47757	0.117171	0.139524	0.215592	0.351915	0.390153	0.736815	0.619644
ANKIB1	-1.00559	0.117154	0.314611	0.434936	0.230989	0.249718	0.514981	0.397826
S100PBP	7.74494	0.116992	9.56249e-15	6.436e-14	0.145512	0.102502	0.272679	0.155687
H2AC20	7.84299	0.116989	4.39949e-15	3.01604e-14	0.134648	0.0920097	0.273426	0.156437
TMEM144	3.65874	0.116957	0.000253463	0.000718519	0.132361	0.11364	0.281842	0.164885
FBL	3.13939	0.116684	0.00169299	0.00415411	0.299314	0.290476	0.585661	0.468977
PLGRKT	-2.73417	0.116588	0.00625374	0.0140132	0.301029	0.346812	0.675404	0.558816
ARPP19	1.79638	0.116548	0.0724342	0.119582	0.344483	0.353349	0.658659	0.542111
SH3D21	12.0104	0.116545	3.13205e-33	4.19202e-32	0.0766152	0.0313963	0.165387	0.0488427
CTDSPL2	4.48524	0.11649	7.28336e-06	2.53213e-05	0.175815	0.150282	0.358979	0.242489
H2BC9	12.7749	0.116415	2.26567e-37	3.33085e-36	0.0568897	0.0179177	0.149716	0.0333015
PLP2	4.63071	0.116382	3.6442e-06	1.31818e-05	0.566038	0.574818	1.42219	1.30581
MCM7	5.44153	0.11633	5.28241e-08	2.25734e-07	0.119497	0.0912833	0.265709	0.149379
EPS8	15.3002	0.116075	7.61879e-53	1.54802e-51	0.163236	0.0776433	0.261714	0.145639
CHST15	16.0127	0.115968	1.0418e-57	2.30526e-56	0.160377	0.0674738	0.402838	0.28687
KIAA0930	-1.24384	0.115736	0.213559	0.312432	0.31275	0.341889	0.710495	0.594759
WDR43	3.82016	0.115723	0.000133364	0.000398934	0.316181	0.301937	0.605652	0.489929
EIF4G1	1.76746	0.115663	0.0771518	0.126901	0.464551	0.490476	0.930887	0.815224
MLEC	1.10596	0.115656	0.268744	0.381191	0.415952	0.445521	0.838302	0.722646
SNHG1	8.99592	0.115598	2.34266e-19	1.9626e-18	0.168382	0.115416	0.299182	0.183584
SUSD3	3.37316	0.115504	0.000743102	0.00198691	0.110063	0.0946731	0.275389	0.159885
ARID5A	-0.0340936	0.115451	0.972803	1	0.311607	0.332284	0.680983	0.565531
SPAG9	2.78499	0.115358	0.00535301	0.0121326	0.395941	0.396368	0.835775	0.720417
SMC4	2.8842	0.115335	0.00392412	0.00907877	0.213836	0.200404	0.448656	0.333321
EVI2A	8.91876	0.115185	4.71551e-19	3.91118e-18	0.170383	0.117433	0.301835	0.186649
GAPT	9.53125	0.115121	1.55395e-21	1.42722e-20	0.172956	0.112187	0.460637	0.345516
BMF	7.5606	0.1151	4.01202e-14	2.61515e-13	0.132075	0.0910412	0.272313	0.157213
SCML1	0.68919	0.115078	0.490704	0.63305	0.132647	0.132203	0.318025	0.202947
ACBD6	2.47997	0.114918	0.0131392	0.0267136	0.208119	0.199919	0.426748	0.31183
DBNL	-1.01699	0.114755	0.309156	0.428104	0.589194	0.665295	1.35413	1.23937
UHMK1	5.43142	0.114646	5.59073e-08	2.38083e-07	0.291881	0.260452	0.510141	0.395496
KIF20B	7.78648	0.11452	6.89022e-15	4.66905e-14	0.110635	0.0717514	0.243915	0.129395
ELP4	1.89032	0.114477	0.0587153	0.10088	0.148942	0.142292	0.324864	0.210387
TLR10	17.9816	0.114401	2.71381e-72	7.7245e-71	0.0588908	0.00976594	0.160652	0.0462507
OAF	16.4965	0.114366	3.88526e-61	9.20389e-60	0.120069	0.0435835	0.247076	0.13271
APAF1	9.39673	0.114328	5.62835e-21	5.0456e-20	0.186392	0.127119	0.378645	0.264317
ZDHHC17	6.22092	0.114259	4.94245e-10	2.48082e-09	0.152373	0.116465	0.305396	0.191137
RASAL3	13.67	0.114203	1.53371e-42	2.51515e-41	0.132647	0.062954	0.248909	0.134705
ATP6V0A1	-1.10209	0.11416	0.270422	0.383235	0.289308	0.320097	0.631857	0.517697
ATP2B4	9.80895	0.114127	1.03031e-22	9.91002e-22	0.13036	0.0784504	0.26426	0.150134
APPL1	1.576	0.113966	0.115027	0.181235	0.40709	0.428329	0.827908	0.713942
NFATC2	17.0227	0.113947	5.57036e-65	1.40867e-63	0.0849057	0.0231638	0.187871	0.0739241
SCN1B	9.24456	0.11392	2.36219e-20	2.06322e-19	0.0708977	0.0355125	0.167489	0.0535695
NFE2L1	3.82966	0.113844	0.000128318	0.000384553	0.321612	0.307829	0.587701	0.473857
MCM3	1.5126	0.113665	0.130381	0.203092	0.160377	0.157143	0.342493	0.228828
KIF1B	0.576415	0.113655	0.564334	0.711023	0.197256	0.2	0.451995	0.33834
STX6	3.34974	0.113593	0.00080887	0.00215141	0.244711	0.229217	0.456186	0.342593
HDGF	4.47236	0.113534	7.73623e-06	2.682e-05	0.420812	0.40912	0.790108	0.676574
SLC39A4	7.38259	0.113445	1.55245e-13	9.7694e-13	0.145798	0.104278	0.276778	0.163334
PHC3	7.17974	0.113441	6.98432e-13	4.24031e-12	0.184105	0.14092	0.340633	0.227192
NKAIN2	14.0022	0.113307	1.51019e-44	2.58654e-43	0.119783	0.0531073	0.194071	0.0807634
IGHV3-21	32.5134	0.113293	6.88883e-232	9.37062e-230	0.0837621	0	0.113293	0
AGPAT4	-2.95946	0.113282	0.00308175	0.00724664	0.211264	0.249798	0.528422	0.41514
AL671762.1	19.2268	0.113178	2.20692e-82	7.17456e-81	0.0543168	0.00661824	0.13761	0.0244322
GGT5	16.1532	0.113146	1.07896e-58	2.43119e-57	0.0757576	0.0205004	0.180668	0.0675223
YAF2	3.64367	0.113132	0.000268775	0.000759677	0.177816	0.159887	0.35746	0.244328
ATXN1	5.17787	0.112935	2.2443e-07	9.05745e-07	0.262436	0.233414	0.523893	0.410958
ATXN10	2.6005	0.112862	0.00930888	0.0194383	0.305889	0.301776	0.580826	0.467964
APMAP	-1.69941	0.112831	0.089241	0.144813	0.481132	0.537772	1.02047	0.907639
YWHAZ	3.60935	0.112743	0.00030697	0.000859643	0.825043	0.900888	2.35376	2.24102
MEF2A	-1.18286	0.112724	0.236865	0.340819	0.487421	0.550686	1.15843	1.04571
DGKA	13.2187	0.112532	6.84506e-40	1.05934e-38	0.136078	0.0669895	0.250612	0.13808
HAGHL	4.55935	0.11248	5.13124e-06	1.8127e-05	0.133219	0.108394	0.270686	0.158206
RRM2	11.7613	0.112471	6.17648e-32	8.00958e-31	0.0471698	0.0144471	0.162389	0.0499176
SH3GL1	4.54672	0.112415	5.44891e-06	1.92177e-05	0.176101	0.151574	0.332826	0.220412
UPF2	3.16046	0.11235	0.00157519	0.00389278	0.320183	0.313479	0.647269	0.534919
MARCHF2	-4.07307	0.11233	4.63983e-05	0.000146239	0.328759	0.394915	0.71704	0.60471
MIR4435-2HG	10.4683	0.112168	1.20745e-25	1.27687e-24	0.134934	0.0787732	0.272441	0.160273
KLF9	2.84625	0.112146	0.00442374	0.0101556	0.299314	0.291768	0.636153	0.524007
LRRK2	8.28014	0.112143	1.23026e-16	9.07938e-16	0.275586	0.213559	0.656878	0.544735
MBD4	-1.21106	0.112141	0.225873	0.328514	0.470555	0.526473	1.04644	0.934298
TFAM	1.27381	0.112138	0.202731	0.298215	0.270154	0.276513	0.540662	0.428524
NDUFA3	0.0689227	0.112073	0.945051	1	0.692396	0.755771	1.75342	1.64135
ASMTL	6.48043	0.112071	9.14608e-11	4.85381e-10	0.120069	0.0862793	0.25942	0.147349
FAM91A1	5.10458	0.112059	3.31538e-07	1.31723e-06	0.234991	0.204923	0.436107	0.324048
APP	3.41483	0.11202	0.000638214	0.0017207	0.449114	0.428975	0.936127	0.824107
AC092484.1	17.602	0.111979	2.37804e-69	6.45594e-68	0.0248714	0	0.111979	0
JUNB	5.2267	0.111923	1.72564e-07	7.03236e-07	0.877358	0.945278	3.50146	3.38953
IL6ST	5.39022	0.111907	7.03712e-08	2.97618e-07	0.366209	0.340355	0.696172	0.584265
CLLU1OS	19.2554	0.111826	1.2728e-82	4.15346e-81	0.0297313	0	0.111826	0
NHSL1	7.13292	0.111814	9.82629e-13	5.91431e-12	0.0769011	0.0469734	0.200755	0.0889413
CLIC4	-2.21447	0.111773	0.0267963	0.051602	0.371641	0.416142	0.805879	0.694106
RNF216	0.135965	0.111772	0.891849	1	0.224414	0.23414	0.472251	0.360479
TBCK	0.785988	0.111724	0.431875	0.569596	0.134077	0.133979	0.31722	0.205497
RSF1	2.22106	0.11171	0.0263472	0.0507978	0.332762	0.336239	0.672518	0.560808
AFF4	4.48075	0.111707	7.43813e-06	2.58281e-05	0.260149	0.237288	0.515901	0.404194
RAB5IF	1.88888	0.11166	0.0589084	0.10088	0.41681	0.430105	0.822616	0.710955
AL592183.1	8.65496	0.1114	4.93102e-18	3.90807e-17	0.144082	0.0952381	0.265602	0.154203
SYNRG	-0.0374051	0.111388	0.970162	1	0.235277	0.250363	0.482317	0.370928
LINC00996	-3.48184	0.11137	0.000497974	0.00136034	0.0646083	0.0855529	0.222584	0.111214
UBA2	1.6713	0.111311	0.0946624	0.152348	0.32247	0.329944	0.608156	0.496845
PIP4P2	6.13227	0.111203	8.66348e-10	4.29024e-09	0.158662	0.121872	0.346317	0.235114
PABPC4	-0.732661	0.111181	0.463765	0.602978	0.445397	0.489669	0.947914	0.836733
FAM133B	7.21325	0.111084	5.46301e-13	3.33392e-12	0.137221	0.0976594	0.260468	0.149383
ARPC5	2.45246	0.111059	0.0141884	0.028727	0.861635	0.926634	2.75553	2.64447
TMEM65	9.44396	0.111027	3.58954e-21	3.25173e-20	0.111206	0.0648103	0.230986	0.119959
HMBOX1	6.65104	0.110979	2.91035e-11	1.60038e-10	0.148656	0.110654	0.30873	0.197751
ZNF438	-3.22488	0.110876	0.00126028	0.00315404	0.249571	0.292413	0.603674	0.492798
P3H2	22.7669	0.110835	9.76907e-115	4.73699e-113	0.0597484	0.00419693	0.131508	0.0206725
UBALD2	2.1945	0.110754	0.0281998	0.0541272	0.425672	0.436965	0.909739	0.798985
AP5Z1	1.55182	0.110712	0.120705	0.189328	0.184105	0.179177	0.394556	0.283844
RICTOR	5.43395	0.110669	5.51204e-08	2.34848e-07	0.146083	0.114366	0.319795	0.209126
PDIA4	-1.00071	0.110637	0.316968	0.43796	0.493139	0.540194	1.04639	0.935755
CCDC93	-1.45049	0.110581	0.146922	0.225808	0.228702	0.252785	0.513241	0.40266
IGFLR1	11.2553	0.110532	2.18175e-29	2.60209e-28	0.131218	0.0714286	0.25172	0.141189
PITHD1	3.45118	0.110489	0.000558139	0.00151668	0.209834	0.191768	0.391484	0.280995
MXD4	-0.724001	0.110475	0.469065	0.608431	0.256432	0.276594	0.55513	0.444656
IMMP2L	5.0178	0.110413	5.22656e-07	2.0504e-06	0.098056	0.0739306	0.219658	0.109245
HPS3	5.80129	0.110375	6.58064e-09	3.04415e-08	0.230132	0.194512	0.416108	0.305733
CCT6A	1.7567	0.110326	0.0789685	0.12946	0.536306	0.572316	1.10899	0.998661
ANKRD9	4.42615	0.110318	9.5931e-06	3.28912e-05	0.124357	0.102179	0.255089	0.144772
SPPL2A	-0.812112	0.1103	0.416728	0.551928	0.485134	0.534544	1.05828	0.94798
SYK	-1.02811	0.110299	0.3039	0.421776	0.639508	0.721469	1.54244	1.43215
PRKRIP1	2.57061	0.110248	0.0101518	0.0210928	0.223842	0.215012	0.451189	0.340941
FAM124A	14.2124	0.110178	7.67581e-46	1.36064e-44	0.056032	0.01477	0.133951	0.0237732
SNRPE	2.05291	0.110089	0.0400811	0.0746968	0.46255	0.482244	0.915213	0.805124
NOP16	3.4893	0.109924	0.000484283	0.0013256	0.212693	0.195157	0.411844	0.30192
TOP1	3.7547	0.109922	0.000173549	0.00050088	0.519154	0.524617	1.12881	1.01889
GON4L	3.04159	0.109918	0.00235329	0.00563573	0.188965	0.173366	0.394724	0.284806
C5orf15	2.35904	0.109917	0.0183225	0.0364303	0.424242	0.433414	0.806782	0.696865
CLSTN1	4.16979	0.109905	3.04882e-05	9.79206e-05	0.204117	0.183051	0.375406	0.265501
IGHV1-18	30.5359	0.109891	8.68906e-205	1.02077e-202	0.0740423	0	0.109891	0
BCL2L1	-2.39098	0.109884	0.0168035	0.0335797	0.301029	0.343906	0.625754	0.51587
WDR45B	3.57939	0.109808	0.000344391	0.000959241	0.308176	0.296207	0.572798	0.46299
CNDP2	-1.43078	0.109742	0.152494	0.233345	0.585477	0.6523	1.36464	1.25489
IGHV6-1	29.4655	0.109714	7.97981e-191	8.48717e-189	0.0751858	0.00121065	0.111715	0.00200089
SEL1L3	2.11283	0.109582	0.0346153	0.0652921	0.22327	0.217433	0.419691	0.31011
ABCA5	13.2487	0.109559	4.59211e-40	7.15389e-39	0.0597484	0.0185634	0.134534	0.0249746
IK	-1.65923	0.109504	0.0970703	0.156009	0.443396	0.502179	0.941689	0.832185
RAF1	-0.308885	0.109455	0.757409	0.905339	0.251572	0.268119	0.536565	0.42711
MAP2K1	-3.10824	0.109437	0.00188203	0.00456553	0.491138	0.56707	1.1265	1.01706
PLEKHM2	-1.49616	0.109297	0.134611	0.208711	0.273585	0.30226	0.606967	0.49767
IGSF21	17.3429	0.10922	2.23378e-67	5.90306e-66	0.0454545	0.00573043	0.150509	0.0412889
NUDT2	5.49379	0.109155	3.93396e-08	1.70164e-07	0.201258	0.168039	0.367544	0.258389
MYLIP	8.66142	0.109114	4.65903e-18	3.69704e-17	0.147227	0.0977401	0.29907	0.189956
RIT1	-0.32877	0.109072	0.74233	0.892432	0.303602	0.325262	0.620718	0.511647
ATP5MD	0.947332	0.108922	0.34347	0.468835	0.772441	0.837934	2.07506	1.96614
MEI1	12.836	0.108914	1.0308e-37	1.52322e-36	0.0737564	0.0273608	0.155668	0.0467544
CLK2	5.47344	0.108888	4.41373e-08	1.90344e-07	0.183819	0.150928	0.339851	0.230963
MAP3K3	7.25951	0.108841	3.88493e-13	2.39233e-12	0.215552	0.165456	0.462042	0.3532
ZSCAN16-AS1	1.56273	0.108833	0.118116	0.185642	0.238422	0.237934	0.480815	0.371982
U2SURP	0.0393294	0.108797	0.968628	1	0.439108	0.477401	0.935521	0.826724
TIMM17A	3.49269	0.108789	0.000478186	0.00130988	0.414808	0.413559	0.800964	0.692176
CTNS	5.30855	0.108753	1.10501e-07	4.58339e-07	0.172384	0.141404	0.333799	0.225047
TNFRSF12A	9.43827	0.10874	3.78972e-21	3.42826e-20	0.181532	0.123164	0.31634	0.207601
SNRPF	2.50242	0.108458	0.0123348	0.0252449	0.427673	0.440113	0.824596	0.716138
LINC00342	11.8673	0.10844	1.75074e-32	2.30269e-31	0.0740423	0.0301856	0.16025	0.0518091
TTF2	1.18927	0.108372	0.234332	0.337894	0.134648	0.1318	0.300239	0.191867
EPM2AIP1	7.54187	0.108227	4.63284e-14	3.00617e-13	0.145226	0.102906	0.271745	0.163518
ARID3B	6.51281	0.108171	7.3758e-11	3.93127e-10	0.0977702	0.0671509	0.217692	0.109521
OXCT1	19.9919	0.10815	6.48159e-89	2.29475e-87	0.0671812	0.0100888	0.13406	0.0259102
AL136454.1	1.42133	0.107839	0.15522	0.237138	0.648656	0.698224	1.45082	1.34298
MTUS2	19.02	0.107771	1.16474e-80	3.6936e-79	0.0800457	0.0171106	0.13716	0.0293885
SQSTM1	-4.71357	0.107653	2.43409e-06	8.94125e-06	0.744425	0.82155	2.08421	1.97656
APOO	2.42322	0.107648	0.0153835	0.0309237	0.194683	0.185472	0.380731	0.273083
LPCAT2	0.570482	0.107608	0.568351	0.715665	0.468553	0.506134	1.06044	0.952828
USP4	2.1449	0.107582	0.031961	0.0608316	0.333333	0.335755	0.655538	0.547956
ZNRF2	10.0632	0.107554	8.03305e-24	8.00363e-23	0.0480274	0.0182405	0.145536	0.0379821
HMGXB4	2.23185	0.107337	0.0256249	0.0494752	0.194397	0.185149	0.40931	0.301973
C12orf57	3.40044	0.107275	0.000672776	0.00180929	0.293882	0.280226	0.600911	0.493636
PHIP	0.465228	0.107245	0.641768	0.788594	0.35992	0.379661	0.791681	0.684436
LIMD1	4.15024	0.107236	3.32119e-05	0.000106325	0.0971984	0.0772397	0.233985	0.126749
CLDND1	2.78843	0.107147	0.00529637	0.0120106	0.314465	0.310089	0.578039	0.470892
RNF38	2.4125	0.107109	0.0158434	0.0317765	0.18582	0.175868	0.383438	0.276329
CD82	-1.61136	0.107047	0.107101	0.169953	0.394797	0.443987	0.966935	0.859887
MYO9A	2.2442	0.106938	0.0248192	0.0481716	0.144082	0.133414	0.323672	0.216734
CEP192	4.64779	0.106884	3.35515e-06	1.21806e-05	0.113208	0.0895884	0.256867	0.149983
FRMD4A	-7.60786	0.106791	2.78667e-14	1.83075e-13	0.246712	0.33414	0.644323	0.537532
GADD45GIP1	-0.191508	0.106703	0.848128	0.994369	0.542596	0.597175	1.22661	1.11991
REV1	2.20444	0.106639	0.0274933	0.0528616	0.199543	0.189669	0.399533	0.292894
MED4	1.30661	0.106614	0.191344	0.284162	0.380217	0.402018	0.75887	0.652256
ATG4C	2.86008	0.106586	0.00423536	0.00974823	0.196112	0.182889	0.380804	0.274217
TGFA	10.3099	0.106576	6.35477e-25	6.56956e-24	0.0826186	0.0404358	0.176683	0.0701075
PHKG2	1.46044	0.106516	0.14417	0.22208	0.178959	0.175787	0.371126	0.26461
HMGB3	5.36785	0.106503	7.96821e-08	3.36061e-07	0.124357	0.096368	0.264602	0.158098
CLASP1	5.7991	0.106356	6.66713e-09	3.08305e-08	0.111206	0.0822437	0.234165	0.127809
CREBZF	7.84497	0.106274	4.33061e-15	2.9704e-14	0.165237	0.119128	0.281732	0.175457
ASXL2	3.1267	0.106173	0.0017678	0.00430418	0.18582	0.170379	0.367241	0.261068
MCM5	-1.5806	0.106173	0.113971	0.179728	0.213265	0.239952	0.486414	0.380241
ERC1	2.50843	0.106124	0.0121267	0.0248388	0.220126	0.210412	0.449001	0.342878
ARID2	5.20296	0.105963	1.96144e-07	7.95566e-07	0.148085	0.11929	0.317291	0.211328
HINT1	-1.44311	0.105925	0.148988	0.228633	0.743282	0.800646	1.98211	1.87618
POMT1	4.67944	0.105897	2.87655e-06	1.05066e-05	0.128645	0.104197	0.256453	0.150556
CACYBP	-1.41724	0.105808	0.156413	0.238848	0.501715	0.545924	1.05487	0.949064
ATP5F1E	6.38984	0.10579	1.66064e-10	8.66883e-10	0.930532	0.977885	3.6542	3.54841
LAMC1	10.9277	0.105709	8.50015e-28	9.65655e-27	0.0854774	0.0407587	0.158398	0.0526896
SPG7	3.46386	0.105697	0.000532475	0.00145029	0.198971	0.18184	0.387512	0.281815
KCTD20	4.53146	0.105671	5.85785e-06	2.06009e-05	0.293025	0.268765	0.544478	0.438806
CTNNBL1	-0.142589	0.10567	0.886615	1	0.384791	0.413317	0.765104	0.659434
CADM1	24.4397	0.105635	6.48333e-132	3.87874e-130	0.102916	0.0158999	0.208634	0.102999
EMD	0.795794	0.105577	0.426152	0.563342	0.357633	0.372397	0.70168	0.596103
DEXI	6.01689	0.105558	1.77795e-09	8.618e-09	0.098056	0.0689266	0.201617	0.0960584
CNOT9	3.20553	0.105448	0.00134814	0.00336189	0.162379	0.144794	0.306492	0.201044
PPIP5K2	0.548822	0.105413	0.583127	0.732594	0.331332	0.349556	0.664162	0.558748
NSD3	0.120087	0.105391	0.904414	1	0.367353	0.39435	0.748369	0.642978
CLASRP	6.11041	0.105364	9.93783e-10	4.90159e-09	0.186106	0.149233	0.346003	0.240639
SLC15A4	-0.481563	0.105336	0.630116	0.778024	0.198113	0.210169	0.419124	0.313789
UHRF2	6.59403	0.10529	4.28055e-11	2.33054e-10	0.158948	0.120258	0.292572	0.187282
HOOK2	5.46223	0.105119	4.70183e-08	2.01859e-07	0.361063	0.327603	0.721477	0.616358
AC243829.4	4.18731	0.105077	2.82284e-05	9.10247e-05	0.132361	0.110734	0.259888	0.154812
STARD4	6.53414	0.104942	6.39768e-11	3.43314e-10	0.121498	0.0873285	0.253928	0.148986
DUSP4	21.5339	0.104937	7.48878e-103	3.13691e-101	0.110349	0.0246166	0.302551	0.197614
GOLGA8A	5.9064	0.104903	3.49656e-09	1.6545e-08	0.133505	0.102744	0.24398	0.139077
CDKN1B	3.67863	0.104876	0.000234492	0.000667671	0.323613	0.312672	0.662047	0.557171
DAB1	10.1467	0.1048	3.42824e-24	3.46241e-23	0.128359	0.075222	0.216197	0.111398
TRIM47	5.35903	0.104686	8.36705e-08	3.52365e-07	0.095769	0.0701372	0.206209	0.101524
IAH1	0.616976	0.104679	0.53725	0.683362	0.353345	0.369572	0.719293	0.614614
H2BC6	9.87822	0.104669	5.17452e-23	5.03902e-22	0.0660377	0.0302663	0.156234	0.0515649
ATF7IP	2.50534	0.104488	0.0122335	0.0250495	0.298742	0.293866	0.595335	0.490846
AL162253.2	7.59973	0.104485	2.96759e-14	1.94762e-13	0.0760435	0.0446328	0.188956	0.0844711
WDR70	4.37564	0.10448	1.21074e-05	4.10813e-05	0.213836	0.189185	0.416242	0.311761
H2AJ	-2.77244	0.104432	0.00556385	0.0125796	0.528874	0.596368	1.26512	1.16068
AC092821.4	16.6892	0.104395	1.57054e-62	3.80417e-61	0.0611778	0.0128329	0.131877	0.0274815
GTF2I	1.89208	0.104359	0.0584798	0.10088	0.212121	0.207022	0.415921	0.311562
CEP135	5.13505	0.104354	2.82062e-07	1.12952e-06	0.168382	0.13753	0.362148	0.257795
JAG1	10.9384	0.104291	7.54881e-28	8.59846e-27	0.108634	0.05682	0.210454	0.106163
MGAT1	-3.07321	0.104228	0.00211772	0.00509899	0.771584	0.870379	2.23227	2.12805
CCNC	0.819033	0.104223	0.412768	0.547469	0.221555	0.224455	0.439638	0.335415
LCOR	5.28165	0.104212	1.28026e-07	5.27487e-07	0.176958	0.145359	0.357289	0.253077
TSEN34	4.55372	0.104211	5.27057e-06	1.86064e-05	0.295026	0.268604	0.589647	0.485436
ATF7IP2	5.46766	0.104083	4.56012e-08	1.96231e-07	0.112636	0.0851493	0.232156	0.128074
RTF2	-2.01542	0.104012	0.0438606	0.0809179	0.30789	0.343584	0.641969	0.537957
TOM1	-0.73802	0.103984	0.460503	0.599452	0.45426	0.499435	1.06331	0.959323
SRSF3	0.468956	0.103795	0.639101	0.785653	0.619211	0.693947	1.46215	1.35836
RASSF3	3.61559	0.103676	0.000299669	0.000840016	0.272156	0.254318	0.530026	0.42635
CCDC84	7.31459	0.103595	2.58161e-13	1.6035e-12	0.0963408	0.062389	0.202422	0.0988272
MET	20.0709	0.103578	1.32473e-89	4.72244e-88	0.0360206	0.000726392	0.105505	0.00192764
FMNL3	0.199349	0.103538	0.84199	0.988513	0.166667	0.173285	0.346121	0.242583
GPAT3	11.2643	0.103524	1.96935e-29	2.3542e-28	0.112064	0.0571429	0.251263	0.147739
GPR155	9.63312	0.103421	5.79431e-22	5.43177e-21	0.12064	0.0711864	0.239587	0.136166
FUT8	12.5824	0.103375	2.63956e-36	3.78786e-35	0.114351	0.0552865	0.184935	0.08156
AKAP10	1.0707	0.103358	0.284304	0.400998	0.186678	0.185795	0.398622	0.295264
CNOT6L	6.07326	0.103346	1.2534e-09	6.14455e-09	0.204974	0.168927	0.357753	0.254407
KDM5D	11.1103	0.103343	1.11781e-28	1.30842e-27	0.13179	0.0736885	0.229662	0.12632
ATR	1.24949	0.103337	0.211487	0.309787	0.166667	0.165214	0.383393	0.280055
IL15RA	4.60315	0.103315	4.16151e-06	1.48228e-05	0.176672	0.150202	0.358599	0.255284
RAB5A	1.98907	0.103291	0.046693	0.0857048	0.406518	0.415093	0.786233	0.682942
PIK3CD	7.36874	0.102975	1.72253e-13	1.08201e-12	0.143796	0.102018	0.293571	0.190596
CHD6	3.06179	0.102902	0.0022002	0.00528625	0.182104	0.166747	0.378892	0.27599
ABI2	5.32778	0.102866	9.94191e-08	4.1564e-07	0.0994854	0.0739306	0.202136	0.0992706
USP48	1.64912	0.102859	0.0991222	0.158685	0.276158	0.27837	0.54424	0.441381
MFSD14C	6.03075	0.102765	1.63203e-09	7.93151e-09	0.13665	0.103632	0.273066	0.170302
RPA2	1.74811	0.102736	0.0804455	0.131664	0.276158	0.279661	0.523066	0.42033
LRRC58	6.01035	0.102666	1.85127e-09	8.96328e-09	0.212693	0.175545	0.365758	0.263092
FKBP4	3.19518	0.102548	0.00139746	0.00347716	0.233562	0.221227	0.428476	0.325928
HECTD1	-1.36342	0.102418	0.17275	0.260532	0.360492	0.403471	0.776028	0.67361
IARS1	0.88811	0.10239	0.374482	0.503013	0.192396	0.194592	0.372095	0.269705
MAP7	7.89129	0.102375	2.99082e-15	2.07121e-14	0.0603202	0.0318805	0.151999	0.0496243
KDM5A	1.4884	0.102341	0.136645	0.211587	0.36478	0.379177	0.732596	0.630255
NPM3	3.44381	0.102331	0.000573583	0.00155619	0.172956	0.155851	0.318154	0.215823
DDX50	2.25919	0.102287	0.0238716	0.0465035	0.241567	0.235432	0.46526	0.362973
MUCL1	8.39382	0.102284	4.70594e-17	3.54385e-16	0.011721	0.00169492	0.109305	0.00702122
PPP6R2	0.619591	0.102207	0.535527	0.681442	0.174957	0.178692	0.375397	0.27319
HLA-DOB	18.8292	0.102125	4.35125e-79	1.34198e-77	0.0834763	0.0184019	0.213251	0.111126
P2RY8	19.8842	0.102051	5.58203e-88	1.93908e-86	0.0880503	0.0183212	0.175498	0.0734473
TMEM140	-10.913	0.102047	9.99422e-28	1.13235e-26	0.270726	0.401937	0.765694	0.663647
LDLRAD4	-3.74974	0.102003	0.000177019	0.00051061	0.345626	0.41251	0.906384	0.804381
SIAH2	6.35916	0.101884	2.02861e-10	1.05238e-09	0.197827	0.157708	0.37476	0.272875
RBM38	8.6097	0.101752	7.32495e-18	5.75771e-17	0.0814751	0.0452785	0.180419	0.078667
DAGLB	4.60044	0.101735	4.21607e-06	1.50109e-05	0.161807	0.136077	0.32202	0.220285
RAN	-0.992181	0.101724	0.321109	0.443319	0.694397	0.772155	1.75363	1.6519
SLC1A4	6.83807	0.101687	8.02647e-12	4.58541e-11	0.151515	0.112591	0.283667	0.18198
RBBP7	0.239235	0.101634	0.810923	0.958313	0.281589	0.295722	0.538726	0.437092
PDE8A	-6.03286	0.10161	1.61078e-09	7.83267e-09	0.204403	0.269411	0.521138	0.419528
AF064858.1	17.1615	0.10161	5.15615e-66	1.33394e-64	0.0834763	0.0223567	0.153341	0.0517311
RABGAP1L	-1.50169	0.101552	0.133177	0.206649	0.286735	0.319048	0.681618	0.580066
MCFD2	-4.58683	0.101502	4.50018e-06	1.59762e-05	0.310177	0.374496	0.685541	0.584039
THADA	0.731581	0.10147	0.464425	0.603684	0.15809	0.158354	0.37817	0.2767
ATF2	2.26174	0.101435	0.0237136	0.0462166	0.236707	0.229459	0.440029	0.338593
DPP4	21.3297	0.101353	6.02436e-101	2.44426e-99	0.0568897	0.00492333	0.121396	0.0200435
PARM1	22.9782	0.101243	7.70583e-117	3.85217e-115	0.0811893	0.0104923	0.14842	0.0471766
ARID3A	6.08921	0.101236	1.1347e-09	5.57592e-09	0.149514	0.11364	0.326443	0.225208
RASA3	7.67073	0.101001	1.7102e-14	1.13713e-13	0.136364	0.0939467	0.260334	0.159332
GPR137B	-3.96466	0.100964	7.34994e-05	0.000225793	0.356489	0.428168	0.814972	0.714008
PLCG2	1.66831	0.100939	0.0952533	0.153222	0.227844	0.227119	0.458447	0.357508
SLC2A8	1.69754	0.100725	0.0895945	0.145341	0.174671	0.170218	0.333974	0.233249
YTHDC1	2.17414	0.100608	0.0296943	0.056764	0.365352	0.370944	0.746142	0.645534
RUFY3	-0.0518927	0.100602	0.958614	1	0.212121	0.223083	0.490216	0.389613
CRYBG3	1.04462	0.100528	0.296196	0.412701	0.231561	0.234625	0.487494	0.386966
DEK	0.921591	0.100498	0.356742	0.483358	0.656089	0.726554	1.59616	1.49566
SNX6	-1.81564	0.100494	0.069426	0.114983	0.625214	0.70339	1.47518	1.37469
LRP12	3.76152	0.100473	0.000168883	0.000487902	0.121784	0.102986	0.241559	0.141086
CWC22	1.86134	0.100425	0.0626959	0.104906	0.294454	0.295884	0.596857	0.496433
TSPOAP1-AS1	5.08591	0.100416	3.6586e-07	1.44991e-06	0.0740423	0.0525424	0.187878	0.0874621
DCTN2	0.140536	0.100274	0.888237	1	0.39737	0.424294	0.778501	0.678227
ATAD2	5.21764	0.100238	1.81214e-07	7.37089e-07	0.100629	0.075222	0.227092	0.126854
PTPRF	26.1255	0.100191	1.87193e-150	1.38228e-148	0.0557461	0.000242131	0.100846	0.000655638
EIF4E	1.48021	0.100169	0.138818	0.214695	0.260435	0.262066	0.50279	0.402621
NOLC1	1.46153	0.100166	0.143869	0.221683	0.283305	0.289427	0.573413	0.473247
MPZL3	6.98279	0.100124	2.89378e-12	1.69399e-11	0.0511721	0.0276836	0.142461	0.0423375
AC009690.1	6.38697	0.100096	1.69205e-10	8.82388e-10	0.039737	0.020904	0.137329	0.0372328
SBF2	-2.12331	0.100048	0.0337278	0.0637531	0.385649	0.428652	0.847225	0.747177
AMZ1	-0.419232	0.10002	0.675046	0.821958	0.0920526	0.0967716	0.256538	0.156518
MS4A4A	-7.36278	0.0999378	1.80119e-13	1.1299e-12	0.648656	0.740517	2.41437	2.31444
UTRN	1.37695	0.0999148	0.168529	0.255261	0.386792	0.403955	0.935452	0.835537
RAB8B	-1.00768	0.0998921	0.313606	0.433917	0.438536	0.482405	0.945542	0.84565
HSD11B1-AS1	11.4457	0.0998524	2.47198e-30	3.05978e-29	0.106346	0.0531073	0.189452	0.0895997
CCSER2	2.56811	0.0998153	0.0102254	0.0212355	0.247856	0.240678	0.469689	0.369874
GTF2A1	3.17781	0.0997993	0.00148393	0.00368275	0.185249	0.16933	0.356019	0.25622
SP3	0.96419	0.0997673	0.334951	0.459905	0.310463	0.320016	0.621496	0.521729
AC245407.2	13.7325	0.0997482	6.48553e-43	1.07242e-41	0.0748999	0.0256659	0.152551	0.052803
CERCAM	14.489	0.099551	1.42114e-47	2.61606e-46	0.0720412	0.0225989	0.125565	0.0260143
TMCC3	5.98232	0.0995452	2.19986e-09	1.05896e-08	0.151515	0.116546	0.326827	0.227282
CDH20	10.3177	0.0994712	5.86108e-25	6.06404e-24	0.00857633	0	0.0994712	0
HERC1	-0.300366	0.0994574	0.763898	0.911409	0.257004	0.275626	0.544269	0.444812
BTBD1	0.946746	0.0994427	0.343768	0.468998	0.320755	0.334302	0.603105	0.503662
SUCLA2	3.23804	0.0994103	0.00120355	0.00302584	0.235277	0.221872	0.420869	0.321459
SLC23A2	7.49578	0.0993473	6.5906e-14	4.2435e-13	0.109777	0.072155	0.228997	0.129649
SEC62	0.220969	0.0993115	0.825116	0.973128	0.678388	0.744794	1.6314	1.53209
FYTTD1	0.407453	0.0991943	0.683675	0.830131	0.355346	0.382324	0.712923	0.613729
RBM41	3.04336	0.0991791	0.00233953	0.00560381	0.154374	0.139225	0.307421	0.208242
AKNA	9.23768	0.0991603	2.51907e-20	2.19802e-19	0.194683	0.134302	0.401114	0.301954
PXDC1	5.11657	0.0991032	3.11136e-07	1.24037e-06	0.176958	0.148345	0.313412	0.214309
ANKRD36C	8.8827	0.0990714	6.52554e-19	5.38482e-18	0.0769011	0.0410815	0.168115	0.0690439
PDK1	8.26795	0.0990604	1.36283e-16	1.00377e-15	0.081761	0.0467312	0.171594	0.0725333
EYA3	8.42464	0.0988544	3.61857e-17	2.74097e-16	0.133505	0.088297	0.251286	0.152432
EDF1	2.91633	0.0988352	0.0035418	0.00825707	0.682676	0.729136	1.52559	1.42675
VPS13B	3.65206	0.098822	0.000260142	0.000736082	0.219268	0.200888	0.456712	0.35789
PPM1H	9.51779	0.0987885	1.76899e-21	1.62299e-20	0.0511721	0.0213882	0.136209	0.0374201
BIRC7	5.91046	0.0987667	3.41151e-09	1.61603e-08	0.0383076	0.0209847	0.125841	0.0270743
EPCAM	17.3594	0.0987471	1.67494e-67	4.43079e-66	0.0263007	0.000403551	0.0996802	0.000933148
UTY	8.44903	0.0986975	2.93746e-17	2.23619e-16	0.139508	0.0928168	0.27936	0.180662
SRSF4	-0.217999	0.0986051	0.82743	0.975367	0.422241	0.456739	0.860392	0.761787
PSTPIP1	11.1265	0.0985312	9.32398e-29	1.09337e-27	0.1498	0.0851493	0.320866	0.222334
POLR2G	-1.53857	0.0985229	0.123911	0.193913	0.451973	0.502098	0.945066	0.846543
HIC1	20.0373	0.0985042	2.60731e-89	9.26902e-88	0.0540309	0.0054883	0.117933	0.0194291
CNOT8	2.68264	0.0985007	0.00730437	0.0161891	0.283305	0.276998	0.524659	0.426159
EPC1	1.53079	0.0984548	0.125821	0.196724	0.29817	0.302583	0.60499	0.506535
OTULIN	5.84084	0.0984235	5.19385e-09	2.42739e-08	0.169525	0.135028	0.309535	0.211111
PTAFR	-0.838958	0.0982976	0.401493	0.53454	0.702687	0.791929	2.01532	1.91703
SMYD3	5.52548	0.0981995	3.28592e-08	1.43308e-07	0.10749	0.0798224	0.239331	0.141132
TOMM34	5.98118	0.0981779	2.21529e-09	1.06618e-08	0.12693	0.0954802	0.248944	0.150766
NOC2L	2.74404	0.0981663	0.00606887	0.013632	0.237564	0.226473	0.443892	0.345726
TARBP1	0.483268	0.0980548	0.628905	0.77674	0.117782	0.119048	0.271413	0.173358
CCT3	1.58441	0.0979215	0.1131	0.178497	0.513436	0.546651	1.02748	0.929555
MAN1A2	6.79146	0.0977862	1.11006e-11	6.28742e-11	0.243854	0.199758	0.413077	0.31529
GCDH	4.22851	0.0976908	2.35246e-05	7.75105e-05	0.191824	0.168684	0.334401	0.23671
TMA16	5.67176	0.0976331	1.41338e-08	6.36944e-08	0.192967	0.159483	0.341879	0.244246
SKIL	-0.814956	0.0976302	0.415098	0.550108	0.487707	0.544956	1.10346	1.00583
AP001042.1	8.57429	0.097617	9.96974e-18	7.78217e-17	0.0783305	0.0429379	0.16073	0.0631126
CRYL1	0.0689732	0.0975486	0.945011	1	0.280732	0.300081	0.547103	0.449554
GTF2F1	2.96062	0.0975108	0.00307016	0.00722136	0.301601	0.293059	0.563559	0.466048
MICU1	-3.07333	0.097491	0.00211684	0.00509733	0.335334	0.382647	0.74103	0.643539
MAP1LC3B	-4.5429	0.0974172	5.54849e-06	1.95502e-05	0.688965	0.771429	1.74566	1.64825
B4GALT1	3.18969	0.0973686	0.00142425	0.00354145	0.385935	0.381114	0.737601	0.640232
SUFU	4.30831	0.0973442	1.64509e-05	5.51244e-05	0.113779	0.0912833	0.253163	0.155818
RASSF1	-0.214568	0.0972954	0.830104	0.977953	0.203259	0.215254	0.434231	0.336936
SMIM29	-1.02063	0.0972827	0.30743	0.426034	0.305031	0.331558	0.677203	0.579921
FAM13A	3.77992	0.0971181	0.000156881	0.000465029	0.148942	0.128329	0.324002	0.226883
SHPRH	3.54862	0.0970701	0.00038725	0.00107249	0.143796	0.125504	0.298254	0.201184
GHRL	21.2643	0.0970454	2.42926e-100	9.71893e-99	0.0543168	0.00427764	0.110157	0.0131111
METAP2	-0.344536	0.0970254	0.730443	0.880354	0.37936	0.410977	0.767166	0.67014
B3GNT8	12.7025	0.0969812	5.72711e-37	8.3437e-36	0.0680389	0.0242131	0.143549	0.0465677
HOPX	22.2487	0.0969759	1.16103e-109	5.26435e-108	0.0646083	0.00613398	0.119719	0.0227429
MARCKSL1	22.1492	0.0969724	1.06272e-108	4.75189e-107	0.157804	0.0456013	0.364218	0.267245
GAB2	0.496395	0.0969539	0.619616	0.767548	0.216409	0.221711	0.564056	0.467102
MCUR1	-0.460556	0.0969469	0.645117	0.792165	0.273013	0.291283	0.552681	0.455735
GRSF1	-0.826015	0.0969433	0.408795	0.54326	0.471984	0.518483	0.996128	0.899185
ZMYM3	3.06838	0.0968805	0.00215221	0.00517816	0.077187	0.0635997	0.189758	0.0928776
SETDB2	-1.43371	0.0968762	0.151654	0.232404	0.269583	0.297014	0.586851	0.489975
DUSP5	12.1593	0.0968591	5.12054e-34	6.98367e-33	0.140652	0.0744956	0.382373	0.285514
LDLRAD3	2.30864	0.0968588	0.0209635	0.0412362	0.149514	0.13753	0.366674	0.269816
PPP6R3	3.06466	0.0967587	0.00217914	0.00524003	0.240995	0.227119	0.471119	0.374361
FZD2	15.463	0.0966894	6.16955e-54	1.28074e-52	0.0869068	0.0280065	0.158537	0.0618473
GTF2H1	0.434149	0.0966127	0.66418	0.811082	0.261292	0.27159	0.509044	0.412432
LZTS2	4.68935	0.0965783	2.74078e-06	1.00248e-05	0.122642	0.0989508	0.222633	0.126055
CTNNB1	-1.86774	0.0965052	0.0617983	0.103744	0.509434	0.568684	1.13032	1.03381
TWSG1	4.59774	0.0964828	4.271e-06	1.5196e-05	0.139508	0.115738	0.245163	0.14868
PRKD3	5.40709	0.0964503	6.40573e-08	2.71359e-07	0.16781	0.135755	0.324314	0.227864
ZDHHC14	11.6411	0.0964418	2.54842e-31	3.24134e-30	0.072327	0.0297821	0.142955	0.0465132
DMXL1	-0.559637	0.0964343	0.575727	0.724001	0.241281	0.257385	0.511282	0.414848
BZW1	1.80057	0.0964313	0.0717713	0.118594	0.426244	0.448588	0.80914	0.712709
AC004817.3	12.5817	0.096373	2.66297e-36	3.81933e-35	0.0594626	0.0195319	0.151631	0.0552584
CAB39	-1.08837	0.0963383	0.276433	0.390896	0.407662	0.451009	0.846113	0.749775
PLAGL1	0.591493	0.0962995	0.55419	0.700497	0.173814	0.17732	0.368813	0.272514
SIGMAR1	0.787257	0.0962276	0.431132	0.568703	0.274728	0.286199	0.535585	0.439358
TSPAN4	-7.05066	0.0961605	1.78068e-12	1.05918e-11	0.408233	0.521308	1.17597	1.07981
UQCC3	2.10261	0.0961494	0.0355	0.0667952	0.190109	0.18184	0.388642	0.292492
CHSY1	8.29856	0.0961231	1.05379e-16	7.81051e-16	0.144082	0.0964487	0.293226	0.197103
AL021978.1	11.6324	0.0960951	2.82103e-31	3.58454e-30	0.0523156	0.0173527	0.155711	0.0596163
SMAD7	-0.843307	0.0960761	0.399057	0.531739	0.173242	0.188943	0.374624	0.278548
RHOF	10.8916	0.0959723	1.26365e-27	1.42678e-26	0.104917	0.0544794	0.202284	0.106312
RRP7A	1.89913	0.0959013	0.0575472	0.10088	0.290166	0.29314	0.55046	0.454559
CREB3	1.78338	0.0958747	0.0745252	0.122885	0.181246	0.174738	0.363669	0.267795
DHX34	5.02496	0.0957486	5.03532e-07	1.97808e-06	0.127787	0.0993543	0.308167	0.212419
TIMM13	-2.25754	0.0956936	0.023974	0.0466819	0.459977	0.517514	1.00805	0.912357
C16orf87	1.2078	0.0956913	0.227125	0.329945	0.159234	0.157869	0.332865	0.237173
ARHGAP27P1-BPTFP1-KPNA2P3	1.29441	0.0956163	0.195523	0.288578	0.157804	0.154479	0.337793	0.242177
PAPOLG	4.74362	0.095616	2.09934e-06	7.74333e-06	0.154374	0.127361	0.298274	0.202658
RPLP1	10.1834	0.0956074	2.35307e-24	2.38772e-23	0.970555	0.99427	4.74943	4.65383
TPP2	1.57235	0.0956034	0.115868	0.182454	0.294454	0.297417	0.57911	0.483507
MYBL1	18.3917	0.095566	1.52972e-75	4.51321e-74	0.049171	0.00581114	0.119513	0.0239466
TESPA1	21.8755	0.0955109	4.44438e-106	1.93375e-104	0.0511721	0.00282486	0.104464	0.00895286
NT5DC2	19.0191	0.095325	1.18411e-80	3.75039e-79	0.0717553	0.0134786	0.120004	0.0246789
SCRN1	8.20005	0.095284	2.40286e-16	1.75083e-15	0.0960549	0.0577885	0.194517	0.0992327
CUEDC2	-0.359753	0.0951224	0.719032	0.868139	0.277015	0.296126	0.557785	0.462663
AL138899.1	14.3192	0.0950934	1.66102e-46	2.99156e-45	0.0391652	0.00686037	0.136672	0.0415783
AREG	11.4915	0.0950879	1.45639e-30	1.81137e-29	0.275872	0.186118	1.7786	1.68352
ZNF638	-1.51496	0.0950164	0.129782	0.202269	0.403087	0.449556	0.885775	0.790759
CENPK	8.65834	0.0948763	4.7867e-18	3.79718e-17	0.0731847	0.0391445	0.152775	0.0578989
KCNE1	0.347229	0.09486	0.728419	0.878242	0.133791	0.136077	0.360207	0.265347
AC110995.1	19.3262	0.0948597	3.23591e-83	1.05998e-81	0.0454545	0.00371267	0.101962	0.00710233
AL355916.3	16.8738	0.0948305	7.01849e-64	1.74752e-62	0.0531732	0.00920097	0.11559	0.0207599
XRRA1	9.416	0.0947548	4.68621e-21	4.2171e-20	0.11235	0.0657789	0.196969	0.102214
PPHLN1	-0.215863	0.0946814	0.829095	0.977062	0.439108	0.478208	0.88866	0.793978
CLPX	2.73181	0.0945746	0.00629881	0.0141032	0.235277	0.22381	0.432333	0.337759
STK4	1.62849	0.0944877	0.103422	0.164955	0.449114	0.474253	0.934534	0.840047
STRBP	7.57007	0.0944677	3.7301e-14	2.43753e-13	0.12064	0.0812752	0.216164	0.121696
R3HDM1	0.311294	0.0944602	0.755577	0.903525	0.195254	0.200646	0.413885	0.319424
XRCC5	-1.03289	0.094192	0.301655	0.418907	0.658948	0.744149	1.55963	1.46544
BOLA3	-0.434815	0.0941914	0.663697	0.810909	0.256432	0.276675	0.507335	0.413144
DENND6B	9.61373	0.0941794	6.99644e-22	6.53263e-21	0.095769	0.0518967	0.199078	0.104899
METAP1	1.95054	0.0941569	0.0511115	0.0932761	0.158662	0.15109	0.305206	0.211049
UQCRQ	-1.06967	0.094134	0.284769	0.401454	0.755289	0.811703	2.03063	1.9365
FGGY	4.16533	0.094132	3.10901e-05	9.98041e-05	0.128359	0.106134	0.263432	0.1693
CRELD2	1.09263	0.0941172	0.274555	0.388496	0.236421	0.238902	0.453173	0.359056
DNAJB11	4.64106	0.0940418	3.4663e-06	1.25682e-05	0.151515	0.125262	0.275922	0.18188
RCN2	1.80983	0.0940187	0.0703219	0.11637	0.236707	0.233495	0.420071	0.326052
EID1	0.495947	0.0939224	0.619932	0.767895	0.606918	0.666263	1.34922	1.2553
PWWP3A	4.96861	0.0939141	6.74356e-07	2.59897e-06	0.126072	0.0999193	0.234815	0.140901
RAPH1	9.86538	0.0938844	5.88086e-23	5.70841e-22	0.118925	0.069088	0.218037	0.124152
MBNL2	2.39201	0.0936793	0.0167563	0.0334879	0.227844	0.21937	0.455828	0.362148
STK3	0.0359305	0.0936576	0.971338	1	0.200972	0.209282	0.461837	0.368179
EMILIN2	-2.58293	0.0936439	0.00979661	0.0203991	0.621212	0.701533	1.52353	1.42989
UGGT2	-2.46779	0.093544	0.0135949	0.0275814	0.144082	0.167312	0.347109	0.253565
CRADD	-0.694031	0.0934787	0.487663	0.629584	0.119497	0.127603	0.314327	0.220848
FBXW11	1.72679	0.0934191	0.0842053	0.137271	0.229846	0.225666	0.440143	0.346724
PCBP1-AS1	6.42964	0.0934065	1.27908e-10	6.73e-10	0.172956	0.134867	0.312267	0.218861
RPL35A	8.16165	0.093386	3.30491e-16	2.3946e-15	0.892224	0.955206	3.01889	2.9255
HCG20	18.5882	0.0933829	4.00557e-77	1.20517e-75	0.0548885	0.00758676	0.108766	0.0153834
LAIR1	-2.52087	0.0933561	0.0117065	0.0240236	0.671241	0.764084	1.87822	1.78487
LINC02163	9.96722	0.093344	2.12089e-23	2.08579e-22	0.00800457	0	0.093344	0
TRAF5	9.7816	0.0933278	1.35063e-22	1.29381e-21	0.0877644	0.0460048	0.180131	0.0868027
FAM135A	8.35185	0.0932661	6.72024e-17	5.02851e-16	0.1255	0.0812752	0.226563	0.133297
DBP	5.43034	0.0932481	5.62475e-08	2.39453e-07	0.113493	0.085795	0.232642	0.139394
POGZ	0.902161	0.0931618	0.366972	0.494004	0.162093	0.162873	0.353787	0.260625
ABL1	3.59987	0.0931238	0.000318381	0.000889861	0.136078	0.117353	0.289231	0.196107
PAAF1	4.98412	0.0930697	6.22431e-07	2.42599e-06	0.0969125	0.0731235	0.194568	0.101498
RBM5	4.58178	0.093058	4.61043e-06	1.6343e-05	0.261578	0.234705	0.477246	0.384188
LINC01480	12.4685	0.0930438	1.10851e-35	1.57155e-34	0.0548885	0.0173527	0.132221	0.0391771
EZH1	3.27886	0.0930238	0.00104227	0.00272922	0.135506	0.118886	0.286178	0.193154
ZBTB46	12.2604	0.0929789	1.47728e-34	2.04173e-33	0.0548885	0.0176755	0.134741	0.0417622
DOCK2	-0.826524	0.0928029	0.408507	0.542904	0.516009	0.566747	1.12322	1.03042
MPRIP	3.69265	0.0927877	0.000221928	0.000633643	0.14494	0.125101	0.281547	0.18876
TNRC18	3.37549	0.0927606	0.000736831	0.00197075	0.156089	0.138176	0.319893	0.227132
NAGA	-1.32412	0.0927067	0.185462	0.276412	0.526872	0.583293	1.16825	1.07554
LINC01094	-1.93547	0.0926994	0.0529325	0.0962189	0.233562	0.26473	0.498969	0.40627
STARD3NL	-1.06206	0.0926887	0.288209	0.403639	0.349057	0.383777	0.683141	0.590452
NUP50	0.955171	0.0926752	0.339491	0.464187	0.20669	0.20912	0.414029	0.321354
HSBP1L1	-1.7544	0.0926704	0.0793614	0.130071	0.141224	0.158031	0.331138	0.238468
EEPD1	2.77882	0.0926575	0.0054557	0.0123492	0.119783	0.105246	0.286949	0.194292
AC100810.1	0.0897481	0.0926412	0.928487	1	0.246712	0.258515	0.506435	0.413793
HIVEP1	3.11622	0.0926079	0.00183184	0.00445088	0.178959	0.164165	0.379467	0.286859
EPB41	8.93612	0.0924839	4.03074e-19	3.3529e-18	0.188965	0.132365	0.342911	0.250427
AC243829.1	10.8584	0.0924644	1.81905e-27	2.04673e-26	0.0874786	0.0422115	0.155464	0.0630001
PHYKPL	-0.247483	0.0924642	0.804534	0.952393	0.279302	0.297014	0.586404	0.49394
PIGC	1.05226	0.0924163	0.29268	0.408264	0.215552	0.215738	0.410432	0.318015
AGO3	4.2516	0.0923644	2.12253e-05	7.03471e-05	0.179531	0.156094	0.349887	0.257522
TMEM87B	3.10973	0.0923454	0.00187257	0.00454342	0.218125	0.203067	0.412881	0.320536
CCSER1	6.05013	0.0923437	1.44729e-09	7.06957e-09	0.155517	0.120904	0.339589	0.247245
NBN	-0.812115	0.0922746	0.416726	0.551928	0.537164	0.593624	1.28922	1.19695
AC023157.3	10.2971	0.0922547	7.26296e-25	7.48449e-24	0.0666095	0.0294592	0.146029	0.0537745
MGST2	-1.83441	0.0922439	0.0665938	0.110676	0.47713	0.532123	1.03502	0.942772
TMEM156	24.2723	0.0921986	3.84752e-130	2.25485e-128	0.0674671	0.00468119	0.106273	0.0140748
B3GNTL1	2.62131	0.0921813	0.00875933	0.0183665	0.113208	0.100646	0.263031	0.170849
YTHDC2	3.92068	0.0921043	8.82987e-05	0.000269304	0.160377	0.138822	0.321042	0.228938
USP9Y	6.61256	0.0920129	3.77721e-11	2.06346e-10	0.110063	0.0769169	0.207592	0.115579
CHAF1A	3.37628	0.0920117	0.000734729	0.00196574	0.0860492	0.0707829	0.202157	0.110146
IREB2	2.19032	0.0920092	0.028501	0.0546283	0.227844	0.219209	0.427674	0.335665
RAD51AP1	3.11892	0.0920058	0.00181518	0.00441204	0.0969125	0.0820016	0.222701	0.130696
CD74	1.63941	0.0919862	0.101128	0.161507	0.989423	0.998789	7.53954	7.44755
NR1D2	3.35458	0.0919214	0.000794866	0.00211612	0.0837621	0.0688458	0.189436	0.0975147
TUBGCP3	1.259	0.0919123	0.208032	0.305383	0.164951	0.162873	0.336501	0.244589
AL355881.2	9.09797	0.0918213	9.20359e-20	7.85298e-19	0.0305889	0.00984665	0.114881	0.0230595
SCFD2	0.0928755	0.0918034	0.926002	1	0.109205	0.112429	0.244742	0.152939
CERS6	-2.06956	0.0917986	0.0384937	0.0719668	0.268725	0.303551	0.580215	0.488416
PIKFYVE	5.00488	0.0917627	5.58969e-07	2.18954e-06	0.170097	0.141404	0.328669	0.236906
NAT10	1.48549	0.0917382	0.137415	0.21269	0.146083	0.141001	0.294782	0.203044
[truncated: 23,847 more rows]

## Sheet: RUNX3_Pos vs Control
Supplementary Table S9c. Differential analysis of gene expression between RUNX3_Pos cancer tissue and normal tissue
Symbol	Scores	avg_logFC	p_val	p_val_adj	pct.1	pct.2	RUNX3_Pos	Control
SPP1	87.2041	5.10103	0	0	0.664069	0.102421	7.29615	2.19512
MMP9	62.9464	3.63834	0	0	0.364096	0.0322034	3.87123	0.232889
IGHG4	38.5127	2.85906	0	0	0.118403	0.00112994	2.8616	0.00254003
HSPA1A	58.101	2.72477	0	0	0.803527	0.692736	4.51563	1.79085
MMP7	42.6379	2.66704	0	0	0.158053	0.00613398	2.76203	0.0949897
RGS1	65.317	2.41615	0	0	0.727235	0.390476	4.12529	1.70913
CHI3L1	26.7123	2.40331	3.38897e-157	1.36218e-155	0.26292	0.128006	3.33374	0.930429
MMP12	37.9788	2.37581	0	0	0.134126	0.00734463	2.46465	0.0888437
CCL3L3	39.8416	2.20227	0	0	0.482636	0.257385	3.35516	1.15289
IGLC2	30.143	2.17252	1.32402e-199	7.6725e-198	0.0741045	0.000807103	2.17427	0.00174893
CCL4	25.4703	2.10243	4.2033e-143	1.43317e-141	0.509571	0.425424	4.15444	2.05201
CCL4L2	28.7846	2.0605	3.34122e-182	1.71337e-180	0.487285	0.34996	3.77612	1.71562
CHIT1	36.6439	1.99299	5.73391e-294	6.52832e-292	0.167487	0.0251009	2.07753	0.0845393
DNAJB1	36.4138	1.95384	2.57887e-290	2.83621e-288	0.60432	0.481759	2.90922	0.955377
IGHG1	30.7245	1.87862	2.67653e-207	1.66286e-205	0.0757451	0.000484262	1.8798	0.00118777
GPR183	70.9899	1.78915	0	0	0.604867	0.119128	2.8741	1.08495
S100B	38.4993	1.71214	0	0	0.172272	0.0202583	2.18471	0.47257
CCL3	37.2517	1.68997	9.92707e-304	1.20453e-301	0.681296	0.544633	4.41551	2.72553
PLTP	53.2169	1.65946	0	0	0.501641	0.192817	2.06631	0.40685
IGHG3	30.4303	1.63757	2.18087e-203	1.30776e-201	0.0741045	0.000403551	1.63893	0.00135844
IER3	59.6733	1.56809	0	0	0.608559	0.201614	2.69434	1.12625
CTSK	21.9056	1.52685	2.29601e-106	5.24207e-105	0.169264	0.0751412	1.66685	0.139999
IGHA1	28.2306	1.49569	2.4661e-175	1.20031e-173	0.0716434	0.00274415	1.51645	0.0207684
ADAMDEC1	49.5938	1.47724	0	0	0.240908	0.0213075	1.54756	0.0703213
LGMN	31.8478	1.47401	1.41379e-222	9.79607e-221	0.600902	0.493624	2.94853	1.47452
FOLR2	39.1291	1.40453	0	0	0.357397	0.143099	1.82328	0.418748
CCL13	31.2104	1.37837	7.70699e-214	5.0047e-212	0.175007	0.0442292	1.64412	0.265751
CCL20	14.8567	1.36547	6.29759e-50	5.62215e-49	0.161471	0.0964487	1.80268	0.437201
SDS	42.4328	1.33878	0	0	0.341537	0.102906	1.92183	0.583045
APOE	41.3708	1.33782	0	0	0.862182	0.767958	6.24278	4.90496
G0S2	32.3315	1.31131	2.52748e-229	1.84008e-227	0.303664	0.119693	2.6386	1.32729
CD14	34.8413	1.28932	5.7684e-266	5.44103e-264	0.808176	0.837611	4.37373	3.08441
ARL4C	40.7665	1.27478	0	0	0.441345	0.216384	1.71468	0.439903
SELENOP	37.1944	1.24202	8.42087e-303	1.01227e-300	0.219716	0.0509282	1.69199	0.44997
CXCL8	4.5849	1.22986	4.54195e-06	1.17129e-05	0.459393	0.529379	3.66966	2.4398
IL4I1	35.8196	1.21856	5.46291e-281	5.62506e-279	0.402242	0.196529	1.77246	0.553899
PLAU	31.4264	1.20438	8.83287e-217	5.91414e-215	0.507383	0.380952	1.92434	0.719953
FCGBP	33.3313	1.20242	1.35885e-243	1.10439e-241	0.0895543	0.000807103	1.20777	0.00535719
FCER1A	27.3063	1.19719	3.57153e-164	1.56187e-162	0.0870932	0.00968523	1.40241	0.205221
HSPH1	-0.392965	1.17143	0.694345	0.835017	0.466366	0.542292	2.17239	1.00097
ID3	26.1413	1.15831	1.23789e-150	4.63001e-149	0.363139	0.226957	1.67144	0.513122
BAG3	22.6517	1.138	1.34342e-113	3.35464e-112	0.228739	0.120904	1.30697	0.168973
CTSB	44.9866	1.09972	0	0	0.967596	0.967797	5.91974	4.82001
MARCKS	43.9177	1.09881	0	0	0.591195	0.332203	2.23266	1.13385
SLC16A10	36.5611	1.08663	1.18981e-292	1.34282e-290	0.310227	0.114528	1.35572	0.269088
TMEM176B	39.0115	1.07917	0	0	0.73749	0.664891	3.0865	2.00733
C3	56.842	1.07051	0	0	0.301887	0.0251009	1.11888	0.0483751
IER5	8.1475	1.0615	3.71531e-16	1.43424e-15	0.559202	0.630266	2.32935	1.26785
F13A1	36.9131	1.04795	2.85174e-298	3.38088e-296	0.264014	0.0729621	1.5848	0.536854
CLEC5A	36.8719	1.04397	1.30254e-297	1.53019e-295	0.310774	0.10678	1.44166	0.397685
A2M	26.3357	1.04338	7.49292e-153	2.87321e-151	0.50752	0.410008	2.1557	1.11232
TMEM176A	35.4292	1.02929	6.0632e-275	6.09741e-273	0.638091	0.504439	2.40682	1.37752
HLA-DQB2	12.9927	1.02708	1.34653e-38	9.37529e-38	0.388707	0.349153	1.62543	0.598356
HSP90AA1	27.84	1.0253	1.42534e-170	6.60178e-169	0.884878	0.931477	4.09008	3.06479
CD1A	25.4024	1.019	2.37248e-142	8.00481e-141	0.0776593	0.00928168	1.12402	0.10502
ADM	24.4063	1.01007	1.46725e-131	4.41457e-130	0.340443	0.205327	1.82323	0.813159
ICAM1	41.4004	1.00866	0	0	0.598031	0.370783	1.94426	0.935599
RASSF4	28.9467	1.00806	3.09009e-184	1.6134e-182	0.570413	0.477159	1.93622	0.928159
GADD45B	32.6742	1.00447	3.63814e-234	2.77368e-232	0.698934	0.617111	2.82163	1.81716
PLA2G7	36.1962	0.992023	6.99034e-287	7.40431e-285	0.445174	0.223245	1.83141	0.839389
FMN1	26.918	0.98186	1.35257e-159	5.62918e-158	0.248154	0.11138	1.2259	0.244035
DUSP2	37.4729	0.980631	2.54908e-307	3.1522e-305	0.323899	0.110977	1.63084	0.650204
PMP22	28.3028	0.970238	3.19223e-176	1.56256e-174	0.524474	0.399274	1.9633	0.993059
STAB1	36.3695	0.954319	1.29037e-289	1.40715e-287	0.305989	0.104923	1.41521	0.460889
ID2	22.0986	0.953662	3.26206e-108	7.59531e-107	0.711102	0.746893	3.10905	2.15538
SLC40A1	25.7274	0.951721	5.77103e-146	2.04318e-144	0.213426	0.0907183	1.22562	0.273896
IER5L	41.2959	0.935223	0	0	0.342904	0.114205	1.16143	0.226205
MERTK	42.6779	0.934251	0	0	0.305578	0.0781275	1.1734	0.239144
CCL5	47.9491	0.932344	0	0	0.210008	0.0118644	0.996562	0.0642179
LPAR6	29.6109	0.916428	1.08181e-192	5.98699e-191	0.468007	0.314609	1.59691	0.680479
CXCL2	-0.079299	0.9133	0.936795	1	0.450916	0.533575	2.88839	1.97509
TNFAIP3	9.52944	0.908821	1.5813e-21	7.20027e-21	0.461991	0.482889	2.18775	1.27892
MALAT1	56.62	0.901465	0	0	0.996035	0.998951	7.1912	6.28974
SLC1A3	17.679	0.891213	6.08494e-70	7.86719e-69	0.379409	0.303067	1.48947	0.598254
CD83	10.437	0.86654	1.67985e-25	8.54135e-25	0.575062	0.632365	2.33989	1.47335
AC131944.1	51.7215	0.865203	0	0	0.250205	0.0190476	0.899086	0.0338829
IL2RA	45.1458	0.850282	0	0	0.199754	0.0163035	0.880333	0.0300507
CXCR4	23.3574	0.850076	1.15924e-120	3.12742e-119	0.523517	0.422922	2.1329	1.28282
CD207	24.0453	0.849808	9.35103e-128	2.72466e-126	0.0533224	0.00225989	0.867458	0.0176494
CD1C	22.8865	0.849267	6.33608e-116	1.61814e-114	0.105824	0.0277643	1.19364	0.344374
JUND	32.7127	0.846101	1.0304e-234	7.87893e-233	0.73872	0.719209	2.42802	1.58192
MAFB	18.5743	0.84605	5.18989e-77	7.56103e-76	0.665983	0.689023	2.92001	2.07396
HSPD1	-0.734244	0.845494	0.4628	0.585294	0.585589	0.685391	2.19145	1.34595
IL1B	-7.90076	0.838084	2.77208e-15	1.04119e-14	0.364233	0.491203	2.85371	2.01563
NRP1	16.1478	0.837376	1.17744e-58	1.25127e-57	0.465546	0.441727	1.59871	0.761336
ZNF331	16.4703	0.830197	5.99956e-61	6.63211e-60	0.39773	0.330508	1.62557	0.795372
TGFBI	15.9301	0.828735	3.91839e-57	4.06057e-56	0.790812	0.92042	3.82905	3.00031
CSF1R	21.6461	0.827701	6.61499e-104	1.45131e-102	0.621138	0.614286	2.1613	1.3336
METRNL	32.06	0.821001	1.59399e-225	1.14435e-223	0.573831	0.431961	1.73332	0.912314
CTSL	32.195	0.819341	2.07609e-227	1.5072e-225	0.802434	0.809766	4.40583	3.58649
GPNMB	19.8489	0.817915	1.12662e-87	1.96475e-86	0.757588	0.767554	4.08013	3.26222
MS4A6A	17.4135	0.815561	6.51688e-68	8.09753e-67	0.719852	0.823729	3.46282	2.64726
HSPB1	7.39221	0.813381	1.44403e-13	5.11037e-13	0.769893	0.775545	3.47464	2.66126
ENPP2	41.0808	0.812115	0	0	0.294367	0.0798224	1.01108	0.198968
COL4A2-AS2	28.332	0.805523	1.3967e-176	6.87578e-175	0.107602	0.0168684	0.873348	0.0678246
PEA15	25.1932	0.794561	4.75269e-140	1.56277e-138	0.563713	0.480952	1.70576	0.911196
TIMP1	17.5822	0.78714	3.36947e-69	4.30895e-68	0.710145	0.69209	3.67705	2.88991
IGHGP	27.2133	0.778858	4.52669e-163	1.94987e-161	0.0596117	0.000322841	0.781068	0.00220935
FCGR2B	20.8385	0.777841	1.93975e-96	3.82109e-95	0.389937	0.269572	1.85759	1.07975
ATF3	9.59437	0.774315	8.44334e-22	3.88496e-21	0.533634	0.576675	2.41137	1.63705
CD84	27.1198	0.77148	5.75801e-162	2.45166e-160	0.536369	0.426715	1.63938	0.8679
SERPINH1	13.4297	0.771247	4.05215e-41	2.9871e-40	0.179929	0.118967	0.920054	0.148808
ZFP36L1	27.9069	0.768449	2.19802e-171	1.02913e-169	0.640142	0.566667	2.27558	1.50713
MMP14	27.8172	0.761315	2.68981e-170	1.23918e-168	0.440525	0.303793	1.24874	0.48742
NPC2	44.1758	0.756621	0	0	0.922888	0.962954	4.26541	3.50878
NEAT1	27.8099	0.755707	3.28909e-170	1.50989e-168	0.722587	0.734948	2.56037	1.80466
PLD3	11.2689	0.749803	1.86871e-29	1.05107e-28	0.70536	0.775464	3.35897	2.60917
DOCK4	19.2877	0.74953	6.81745e-83	1.10261e-81	0.301887	0.202583	1.17118	0.421655
GPR34	22.5799	0.747578	6.82417e-113	1.69099e-111	0.388023	0.276513	1.26582	0.518247
IGHG2	26.0518	0.742599	1.28505e-149	4.76502e-148	0.0561936	0.000726392	0.746321	0.00372195
ABCA1	18.983	0.738099	2.35876e-80	3.6417e-79	0.398277	0.308555	1.35246	0.614359
SDC2	7.64103	0.73506	2.15492e-14	7.85307e-14	0.295597	0.278854	1.5056	0.770542
NFKBIA	14.2898	0.732208	2.5337e-46	2.1151e-45	0.790129	0.904116	3.83205	3.09984
C3AR1	18.63	0.728868	1.83374e-77	2.69432e-76	0.573284	0.564245	1.97854	1.24967
SGK1	16.4795	0.725832	5.15349e-61	5.70905e-60	0.697156	0.765779	2.98802	2.26218
ADAM28	47.9451	0.723753	0	0	0.238447	0.0230024	0.823153	0.0993993
FAM20A	39.9186	0.722213	0	0	0.320618	0.0987893	0.964667	0.242454
PLEKHO1	24.5876	0.720026	1.71496e-133	5.30816e-132	0.538009	0.421792	1.71394	0.993911
TTYH3	26.6161	0.719731	4.42351e-156	1.75346e-154	0.415915	0.273446	1.22569	0.505961
RNASE1	12.4081	0.718556	2.36062e-35	1.52335e-34	0.347006	0.284262	2.57312	1.85456
LGALS1	24.623	0.718347	7.16636e-134	2.22882e-132	0.907438	0.970944	4.69171	3.97336
CD4	21.3535	0.714821	3.61424e-101	7.65029e-100	0.593793	0.57837	1.78405	1.06923
ADAP2	17.4814	0.71072	1.98419e-68	2.49302e-67	0.486191	0.437692	1.52382	0.813098
ATF5	19.6402	0.702554	7.0128e-86	1.19319e-84	0.34974	0.246731	1.19851	0.495954
GADD45G	15.6309	0.702344	4.48087e-55	4.44731e-54	0.361362	0.288297	1.36709	0.664745
LTB	12.9886	0.701911	1.41983e-38	9.88029e-38	0.125376	0.0725585	0.911444	0.209532
GAPDH	39.622	0.700389	0	0	0.932185	0.983132	4.66871	3.96832
ALCAM	13.6658	0.699335	1.62597e-42	1.24329e-41	0.557698	0.560856	1.86172	1.16238
IL1RN	-14.0609	0.694951	6.60827e-45	5.33555e-44	0.322669	0.47732	2.19784	1.50289
AL078590.2	16.819	0.689065	1.77224e-63	2.04206e-62	0.18157	0.104116	0.959676	0.270611
HMOX1	-0.571779	0.686882	0.567472	0.700899	0.549904	0.666344	2.23488	1.548
VEGFB	25.5779	0.683634	2.6892e-144	9.34173e-143	0.46117	0.338418	1.25308	0.569444
CXCL5	-16.0184	0.680574	9.51079e-58	9.97591e-57	0.0586546	0.134625	1.17438	0.493804
HLA-DRB1	33.0893	0.670833	4.23976e-240	3.36125e-238	0.973612	0.993301	6.31837	5.64754
CREG1	17.8693	0.670218	2.04695e-71	2.71998e-70	0.731884	0.837692	2.85719	2.18698
GNAS	31.7331	0.669339	5.4335e-221	3.71505e-219	0.812551	0.855609	2.71411	2.04477
CHST11	9.53684	0.664075	1.47258e-21	6.70875e-21	0.435876	0.428087	1.42662	0.762545
PPP1R15A	9.87411	0.662771	5.39114e-23	2.55941e-22	0.634673	0.731154	2.28754	1.62477
CALR	26.7148	0.659928	3.16859e-157	1.27757e-155	0.788761	0.821308	2.93808	2.27815
SMPDL3A	26.4723	0.650878	2.01863e-154	7.85715e-153	0.325403	0.182889	0.971225	0.320347
TMEM51	19.5418	0.649262	4.84034e-85	8.11275e-84	0.382417	0.288701	1.10817	0.458904
ADAM8	36.2379	0.648974	1.5392e-287	1.64383e-285	0.290402	0.0882163	1.03167	0.382696
FOSB	11.9767	0.645766	4.70457e-33	2.87446e-32	0.460077	0.432042	1.93974	1.29398
IL18	13.9828	0.642323	1.98647e-44	1.58506e-43	0.536642	0.542292	1.69547	1.05315
BASP1	36.8552	0.642289	2.41309e-297	2.80929e-295	0.414411	0.18071	1.32368	0.681393
PLXND1	13.884	0.641743	7.9228e-44	6.23333e-43	0.423298	0.387571	1.26917	0.627425
BMP2K	19.132	0.641389	1.36784e-81	2.15692e-80	0.434099	0.35109	1.28029	0.638896
SDC3	23.8836	0.632828	4.53012e-126	1.29658e-124	0.226142	0.111461	0.802238	0.16941
BCAT1	21.7384	0.62605	8.88899e-105	1.98562e-103	0.304485	0.186764	0.963308	0.337259
CXCL1	19.6137	0.619923	1.18112e-85	2.0004e-84	0.112387	0.0405973	0.803601	0.183678
PLD4	32.1483	0.619574	9.33451e-227	6.75771e-225	0.150807	0.0279257	0.748654	0.12908
AMPD3	35.8399	0.619543	2.63939e-281	2.7286e-279	0.216708	0.0510896	0.736579	0.117036
GAL3ST4	35.9573	0.616841	3.89546e-283	4.0596e-281	0.207547	0.047619	0.737816	0.120975
PHLDA1	5.80775	0.61672	6.33181e-09	1.87603e-08	0.248975	0.237853	1.14882	0.532096
C1orf54	18.3761	0.610564	2.04122e-75	2.90503e-74	0.382281	0.294027	1.35433	0.743765
SPRED1	11.2619	0.608746	2.02391e-29	1.13688e-28	0.355756	0.323648	1.20136	0.592613
FPR3	12.5051	0.60697	6.99754e-36	4.56465e-35	0.522286	0.516788	1.80795	1.20098
CALM3	10.742	0.605745	6.46625e-27	3.42319e-26	0.583812	0.638579	1.83026	1.22452
SMIM3	30.4965	0.603193	2.89867e-204	1.7463e-202	0.277687	0.115496	0.857697	0.254504
MEF2C	27.5293	0.602432	7.8251e-167	3.47491e-165	0.318157	0.160452	1.07817	0.475733
HIF1A	30.4568	0.600943	9.74573e-204	5.85764e-202	0.349604	0.168523	1.05005	0.449112
HTRA1	38.8794	0.600878	0	0	0.138365	0.00694108	0.636465	0.0355865
CAMK1	25.9426	0.60017	2.20447e-148	8.04724e-147	0.267296	0.12954	0.895544	0.295374
IFI6	-6.69083	0.59819	2.21905e-11	7.26977e-11	0.736943	0.857385	3.81227	3.21408
SLC8A1	4.03369	0.597407	5.49086e-05	0.000131871	0.451326	0.490718	1.57115	0.973747
FRMD4B	15.3316	0.597254	4.69922e-53	4.47973e-52	0.35603	0.28975	1.09564	0.498383
TSC22D1	5.8488	0.596835	4.95123e-09	1.4768e-08	0.29382	0.286683	1.11392	0.517084
CTSZ	22.9088	0.596589	3.79255e-116	9.7048e-115	0.868745	0.93067	3.78964	3.19305
GALM	24.5489	0.595638	4.43966e-133	1.36274e-131	0.295597	0.167958	0.865417	0.269779
OLFML2B	40.9894	0.589005	0	0	0.22915	0.039548	0.749459	0.160455
LILRB4	5.28133	0.587459	1.28248e-07	3.59032e-07	0.542795	0.578289	2.06028	1.47282
COLEC12	13.829	0.584418	1.70358e-43	1.33219e-42	0.367788	0.29887	1.313	0.728584
PTGS1	31.786	0.58265	1.01012e-221	6.96173e-220	0.287667	0.117595	0.80585	0.223199
ELANE	26.186	0.582137	3.83947e-151	1.44441e-149	0.0641236	0.00306699	0.594213	0.0120758
CD86	8.57288	0.579783	1.0093e-17	4.09054e-17	0.654498	0.748023	2.18385	1.60407
CLDN1	37.3798	0.577948	8.30731e-306	1.02239e-303	0.117309	0.00274415	0.590261	0.0123137
LRMDA	2.92826	0.576862	0.00340862	0.00691436	0.354936	0.374334	1.25937	0.682504
LHFPL2	14.372	0.57574	7.75306e-47	6.53335e-46	0.442713	0.401695	1.34758	0.771842
IGLC3	25.1585	0.574436	1.14116e-139	3.73807e-138	0.0518184	0.000484262	0.575878	0.00144269
CD163	7.66645	0.571619	1.76822e-14	6.46115e-14	0.582855	0.661017	2.22443	1.65281
LYZ	-14.7179	0.570848	4.94997e-49	4.33667e-48	0.88857	0.985069	6.25498	5.68414
PKIB	34.3526	0.570785	1.28854e-258	1.16036e-256	0.131665	0.0138015	0.634162	0.0633764
ARID5B	18.0032	0.567446	1.83985e-72	2.48958e-71	0.30886	0.214528	1.01952	0.452075
EIF4A3	4.01339	0.564558	5.98522e-05	0.000143535	0.476347	0.532203	1.52766	0.963101
IRF2BP2	19.9888	0.562778	6.88794e-89	1.22098e-87	0.504102	0.436642	1.34302	0.780238
MYO1E	13.2955	0.554654	2.45693e-40	1.7777e-39	0.303664	0.244471	0.939502	0.384848
CREM	16.2186	0.554267	3.72894e-59	3.99397e-58	0.390347	0.321469	1.26628	0.712013
PLAUR	11.6754	0.55036	1.70353e-31	1.0052e-30	0.773038	0.882405	3.29159	2.74123
NPL	8.60508	0.544032	7.62614e-18	3.10732e-17	0.470741	0.509685	1.5105	0.966472
SERPINE1	9.6687	0.542993	4.09552e-22	1.89966e-21	0.130572	0.0916868	0.768814	0.225821
TREM2	8.36787	0.541283	5.8668e-17	2.32736e-16	0.631255	0.683697	2.94325	2.40197
DDIT4	26.715	0.539253	3.15188e-157	1.27282e-155	0.342631	0.177401	1.31594	0.776688
EPB41L2	17.2374	0.539194	1.39203e-66	1.68906e-65	0.27714	0.191122	0.848772	0.309578
HS3ST2	25.109	0.537874	3.96164e-139	1.29278e-137	0.096117	0.0182405	0.588967	0.0510938
SRGN	22.6221	0.537475	2.62941e-113	6.54694e-112	0.910856	0.98636	4.824	4.28653
UBC	27	0.534286	1.47674e-160	6.19584e-159	0.885015	0.962712	3.58897	3.05469
NINJ1	15.2826	0.531258	9.98953e-53	9.4884e-52	0.528165	0.490638	1.83152	1.30027
PPIF	10.4869	0.530421	9.92286e-26	5.07734e-25	0.383648	0.345924	1.3259	0.795483
ITGB2	25.9629	0.526787	1.29997e-148	4.7589e-147	0.853705	0.944149	3.4885	2.96171
OSM	24.0585	0.526501	6.79578e-128	1.9846e-126	0.228466	0.101937	1.1347	0.608203
DNMT1	10.0072	0.520276	1.41684e-23	6.8356e-23	0.418512	0.406215	1.23715	0.716877
PRDM1	34.3615	0.516999	9.49568e-259	8.58098e-257	0.204266	0.0489104	0.676361	0.159362
AZU1	21.4144	0.514656	9.81203e-102	2.0889e-100	0.0865463	0.0216303	0.564607	0.0499501
C15orf48	12.2577	0.51465	1.52859e-34	9.64984e-34	0.576702	0.580307	2.60657	2.09192
LDHA	11.5487	0.512352	7.4921e-31	4.35817e-30	0.738037	0.83301	2.57592	2.06356
DOCK10	9.59964	0.511864	8.02238e-22	3.69455e-21	0.457616	0.453592	1.39136	0.879501
TPI1	15.8709	0.510702	1.00721e-56	1.03176e-55	0.786027	0.908555	2.99096	2.48026
CCL22	7.02051	0.510302	2.21058e-12	7.52041e-12	0.0366421	0.0202583	0.761234	0.250932
ARRDC3	17.2558	0.509504	1.01251e-66	1.23087e-65	0.341537	0.254157	1.01607	0.506562
HSPA5	7.70225	0.505413	1.33687e-14	4.90996e-14	0.726005	0.811622	2.63857	2.13316
CRYAB	19.2335	0.504664	1.93998e-82	3.11809e-81	0.0295324	0	0.504664	0
MKI67	18.1591	0.504592	1.08715e-73	1.50495e-72	0.0675417	0.017837	0.604983	0.100391
MFSD12	4.84764	0.501996	1.2494e-06	3.32175e-06	0.449959	0.486037	1.39294	0.890949
LINC00910	12.5063	0.501688	6.89524e-36	4.49905e-35	0.265108	0.202986	0.954841	0.453153
ELL2	3.7582	0.499678	0.000171141	0.000396551	0.372573	0.394027	1.21623	0.716553
GNPTAB	13.3602	0.497174	1.03345e-40	7.55148e-40	0.4516	0.425424	1.18654	0.689369
CEBPD	26.0556	0.496609	1.16318e-149	4.3193e-148	0.744463	0.731235	3.31249	2.81588
QKI	5.55679	0.4925	2.74785e-08	7.92348e-08	0.496582	0.535755	1.47321	0.980708
RGS2	27.7971	0.489669	4.70863e-170	2.1577e-168	0.601586	0.46134	2.8308	2.34113
IDH2	13.5329	0.488806	9.99318e-42	7.48402e-41	0.375034	0.319532	1.034	0.545195
CD1E	21.8236	0.487384	1.38519e-105	3.13213e-104	0.0797101	0.0164649	0.682543	0.195158
SAT1	26.6637	0.487241	1.24252e-156	4.94805e-155	0.931228	0.98975	4.77298	4.28574
SLC2A5	34.3069	0.48571	6.19189e-258	5.51825e-256	0.138912	0.0174334	0.515688	0.0299783
SNX9	10.0035	0.483269	1.47095e-23	7.09003e-23	0.356166	0.326069	1.02674	0.543476
ATP8B4	33.928	0.4764	2.57357e-252	2.18078e-250	0.186492	0.0410008	0.585578	0.109179
HERPUD1	4.99792	0.473514	5.79531e-07	1.56739e-06	0.583675	0.663358	1.95614	1.48263
NR4A1	5.87153	0.473189	4.31789e-09	1.29102e-08	0.401422	0.407587	1.60504	1.13185
SLC35F1	22.8632	0.472438	1.07989e-115	2.74162e-114	0.499043	0.383939	1.14273	0.670288
RALA	12.7064	0.469116	5.44832e-37	3.65366e-36	0.435056	0.400161	1.27374	0.80462
LNCAROD	34.0545	0.466313	3.48446e-254	3.04243e-252	0.110473	0.00653753	0.47886	0.0125476
AP1B1	8.85844	0.46624	8.11446e-19	3.41783e-18	0.424528	0.426957	1.16484	0.698598
CTSH	15.577	0.465675	1.04344e-54	1.02628e-53	0.827181	0.922437	3.22592	2.76024
MGAT4A	9.86157	0.465031	6.10889e-23	2.89537e-22	0.373393	0.348749	1.04187	0.576844
NRP2	12.6327	0.464329	1.39498e-36	9.25391e-36	0.314192	0.260371	0.918852	0.454523
NR4A2	4.26788	0.463974	1.97338e-05	4.88665e-05	0.40525	0.432365	1.59583	1.13186
JUN	9.47533	0.463819	2.65918e-21	1.20446e-20	0.870249	0.952542	4.26732	3.8035
ITSN1	13.3147	0.462433	1.90104e-40	1.37896e-39	0.237216	0.172801	0.766062	0.303629
FAM20C	14.2262	0.458623	6.30546e-46	5.21654e-45	0.259229	0.189104	0.80288	0.344257
IER2	7.40616	0.456898	1.30005e-13	4.61411e-13	0.6828	0.775222	2.86723	2.41033
PLXDC2	-1.17926	0.456117	0.238296	0.325567	0.65942	0.801695	2.31817	1.86205
DNAJA4	5.93494	0.455491	2.93947e-09	8.85644e-09	0.12688	0.105488	0.594259	0.138768
CLK1	17.626	0.455175	1.55694e-69	2.00095e-68	0.410719	0.328087	1.06034	0.605166
PHC2	14.6251	0.454267	1.94394e-48	1.69162e-47	0.354115	0.285956	0.98408	0.529813
ANKH	20.5629	0.454229	5.90566e-94	1.12977e-92	0.216844	0.118402	0.628523	0.174294
OLFML3	30.9673	0.453983	1.48805e-210	9.5431e-209	0.0978944	0.00750605	0.482616	0.0286327
SLAMF9	28.0585	0.453944	3.14878e-173	1.49596e-171	0.111704	0.0193705	0.490471	0.0365276
CAPG	17.218	0.45182	1.94665e-66	2.35649e-65	0.854115	0.906618	3.6828	3.23098
FRMD4A	2.01717	0.451128	0.043678	0.0738926	0.312004	0.33414	0.98866	0.537532
RCAN1	12.4816	0.449343	9.40625e-36	6.11584e-35	0.2137	0.156739	0.706273	0.25693
H2BC8	22.4609	0.448735	1.00208e-111	2.44099e-110	0.153815	0.0590799	0.613169	0.164434
TNS3	-2.7053	0.448385	0.00682429	0.0132632	0.425485	0.510977	1.38142	0.933039
EGR1	3.35533	0.447627	0.000792714	0.00172426	0.432185	0.454479	1.87094	1.42331
P2RY6	29.2178	0.447405	1.15339e-187	6.18449e-186	0.17528	0.0489911	0.594539	0.147133
FLT1	14.7254	0.447011	4.42929e-49	3.88445e-48	0.167897	0.101372	0.680057	0.233046
CD72	14.4916	0.44427	1.36939e-47	1.16998e-46	0.259639	0.186844	0.774358	0.330088
ZFAND2A	4.51927	0.443812	6.2052e-06	1.58896e-05	0.168307	0.154237	0.678121	0.234309
ST6GAL1	35.3364	0.442038	1.62067e-273	1.59871e-271	0.212059	0.0498789	0.573442	0.131404
TCF4	24.8837	0.440079	1.11832e-136	3.55948e-135	0.228329	0.103632	0.668946	0.228867
GPR82	23.2312	0.438063	2.20211e-119	5.8553e-118	0.128521	0.0405165	0.532188	0.0941255
CD109	14.559	0.436681	5.12347e-48	4.41828e-47	0.210555	0.142615	0.630169	0.193488
CCL8	13.6497	0.435884	2.02757e-42	1.54626e-41	0.104731	0.052381	1.56673	1.13085
HCST	-9.77458	0.435653	1.44753e-22	6.7922e-22	0.647662	0.819774	2.67126	2.23561
LCP2	6.27013	0.433226	3.60746e-10	1.12725e-09	0.575198	0.656336	1.7618	1.32857
ADAM9	13.5607	0.432849	6.8443e-42	5.15416e-41	0.440115	0.403874	1.10211	0.669259
PAPSS2	12.2399	0.432566	1.90309e-34	1.19847e-33	0.272081	0.210977	0.853837	0.421271
CADM1	39.5017	0.42945	0	0	0.167897	0.0158999	0.53245	0.102999
PLAC8	-10.9268	0.429103	8.58679e-28	4.64766e-27	0.224228	0.324132	1.63944	1.21034
GPR84	23.2024	0.426044	4.30453e-119	1.1422e-117	0.188269	0.0783697	0.674754	0.248711
ECM1	32.1206	0.42592	2.27258e-226	1.64064e-224	0.153815	0.0300242	0.470923	0.0450027
GM2A	1.7687	0.425233	0.0769431	0.12153	0.562893	0.65109	1.8912	1.46596
LAIR1	5.08578	0.424361	3.66114e-07	1.00098e-06	0.647799	0.764084	2.20923	1.78487
IL22RA2	17.8727	0.42336	1.926e-71	2.56188e-70	0.0370522	0.00387409	0.438854	0.0154931
EPB41L3	1.53365	0.422135	0.125116	0.188957	0.441892	0.49096	1.31931	0.897173
IL10	21.0294	0.421127	3.52757e-98	7.12824e-97	0.11895	0.0402744	0.609881	0.188755
TEX14	1.81526	0.42047	0.0694844	0.110451	0.339076	0.363358	1.31444	0.893971
TIMP2	11.4332	0.420273	2.85408e-30	1.63738e-29	0.687722	0.746247	2.31707	1.89679
SLC25A19	6.92916	0.419577	4.23337e-12	1.42334e-11	0.311184	0.294835	0.905054	0.485477
FLOT1	17.0287	0.419507	5.03385e-65	5.94878e-64	0.496445	0.43414	1.29582	0.87631
NECTIN2	18.0121	0.417482	1.56695e-72	2.12253e-71	0.377085	0.282405	0.904992	0.48751
BTG1	1.37378	0.415722	0.16951	0.249586	0.729696	0.883535	2.96391	2.54819
CKS2	14.9636	0.41512	1.27012e-50	1.15261e-49	0.215751	0.143099	0.701731	0.286611
H1-2	4.03367	0.414833	5.4912e-05	0.000131871	0.369155	0.366182	1.53359	1.11876
ITPR2	3.66773	0.414561	0.000244716	0.00055847	0.356713	0.37837	1.07078	0.65622
FMNL2	-7.28049	0.413984	3.32604e-13	1.16211e-12	0.496035	0.610492	1.66199	1.248
OGFRL1	1.07452	0.413971	0.282588	0.378399	0.481542	0.558918	1.51913	1.10515
CD180	20.6279	0.413844	1.54053e-94	2.96906e-93	0.222177	0.116707	0.657726	0.243882
PDE4B	12.0414	0.413407	2.15194e-33	1.32674e-32	0.346049	0.288055	1.16526	0.75185
TMIGD3	25.3037	0.412061	2.9071e-141	9.6947e-140	0.121138	0.0307506	0.479852	0.0677911
TCEAL9	13.5477	0.411899	8.1755e-42	6.13341e-41	0.265928	0.202421	0.696798	0.284899
TUBA1C	6.27573	0.411631	3.48008e-10	1.08863e-09	0.591332	0.644471	1.83686	1.42523
HAVCR2	8.42788	0.409668	3.51991e-17	1.40411e-16	0.557151	0.589992	1.58363	1.17396
SNAI1	22.3997	0.407157	3.96675e-111	9.59932e-110	0.0940662	0.0226796	0.512475	0.105318
PLXNC1	23.7171	0.406487	2.4006e-124	6.77331e-123	0.306809	0.162389	0.895361	0.488874
PDPN	38.7237	0.405773	0	0	0.124282	0.00250202	0.415206	0.00943346
CMKLR1	20.7446	0.405184	1.37224e-95	2.68271e-94	0.224638	0.120016	0.643517	0.238333
FCHO2	-0.639097	0.404089	0.52276	0.650242	0.425349	0.491929	1.3024	0.898312
P4HB	14.1443	0.403881	2.02446e-45	1.65472e-44	0.701805	0.788216	2.17097	1.76709
SERPINB9	25.0213	0.400773	3.58636e-138	1.15573e-136	0.275636	0.125182	1.05648	0.655704
PLEK	3.88134	0.399723	0.000103883	0.000244456	0.626743	0.751816	2.19722	1.7975
HMGB2	3.45437	0.398514	0.00055158	0.0012224	0.419606	0.447619	1.45148	1.05296
SIPA1L1	6.3701	0.397989	1.88908e-10	5.96933e-10	0.273995	0.2523	0.996174	0.598185
SLC20A1	9.30675	0.397545	1.31807e-20	5.84213e-20	0.268253	0.226957	0.811921	0.414376
DRAM1	5.09389	0.396449	3.50782e-07	9.60378e-07	0.379409	0.392252	1.0979	0.701447
PLEK2	24.7383	0.39462	4.14438e-135	1.30306e-133	0.117446	0.0307506	0.438772	0.0441518
FUCA1	-4.66948	0.393558	3.0197e-06	7.86023e-06	0.412223	0.522599	1.32245	0.928889
PTPRJ	11.9809	0.392922	4.47448e-33	2.73646e-32	0.307082	0.252462	0.808935	0.416012
NPC1	7.36871	0.390191	1.72286e-13	6.08132e-13	0.3105	0.291768	0.843512	0.453321
PPBP	2.68319	0.38992	0.00729233	0.0141335	0.010391	0.00686037	0.437724	0.0478038
RAPGEF1	0.0328332	0.38973	0.973808	1	0.427263	0.484988	1.25493	0.8652
UCP2	8.31955	0.389431	8.82957e-17	3.48185e-16	0.650123	0.743503	2.09343	1.704
INSIG1	11.8153	0.388062	3.254e-32	1.94901e-31	0.201531	0.145117	0.773891	0.38583
FCHSD2	6.86222	0.38681	6.77999e-12	2.2616e-11	0.256358	0.230024	0.830119	0.443309
SCARB1	19.7599	0.383255	6.59226e-87	1.13964e-85	0.27003	0.167151	0.634451	0.251196
SLC37A2	13.0219	0.382648	9.18656e-39	6.41521e-38	0.283839	0.219128	0.740216	0.357568
PIK3IP1	12.076	0.380075	1.415e-33	8.76155e-33	0.226962	0.171994	0.644695	0.26462
RHBDF2	5.77678	0.379451	7.61437e-09	2.24701e-08	0.325677	0.310331	0.960916	0.581465
FNIP2	12.9155	0.378408	3.67904e-38	2.53694e-37	0.321575	0.252785	0.981927	0.603519
INPP5D	14.4006	0.378301	5.13098e-47	4.33934e-46	0.307903	0.232607	0.852029	0.473727
LIMS1	9.03702	0.37766	1.61007e-19	6.90773e-19	0.636587	0.69661	1.89828	1.52062
ST8SIA4	20.9666	0.376877	1.32382e-97	2.65431e-96	0.27796	0.159161	0.786413	0.409536
RGS10	4.03613	0.375939	5.43405e-05	0.000130572	0.606508	0.699516	1.91303	1.53709
ABHD12	3.27753	0.375793	0.00104721	0.00225299	0.490156	0.556981	1.39342	1.01762
TMEM37	27.8545	0.373624	9.50546e-171	4.41057e-169	0.188816	0.0643261	0.476944	0.10332
RB1	5.58043	0.373581	2.39929e-08	6.93777e-08	0.402106	0.413801	1.14225	0.768665
GRASP	21.6801	0.372715	3.16172e-104	6.99012e-103	0.168034	0.0712672	0.554542	0.181827
TCF12	6.33424	0.372191	2.3852e-10	7.51317e-10	0.261827	0.241162	0.79254	0.420349
CD80	7.99947	0.370206	1.24955e-15	4.74364e-15	0.163932	0.130993	0.592413	0.222207
H2AZ2	2.48911	0.369919	0.0128063	0.0237312	0.557561	0.650444	1.62648	1.25656
MS4A4A	3.14359	0.368685	0.00166888	0.0034956	0.666667	0.740517	2.68312	2.31444
REL	4.41827	0.363976	9.94951e-06	2.5102e-05	0.406344	0.421469	1.18804	0.824065
HLA-DQA1	-3.81671	0.363337	0.000135241	0.000315831	0.720263	0.847458	4.02041	3.65707
CFD	-18.8548	0.3601	2.68129e-79	4.05725e-78	0.490429	0.739064	2.29844	1.93834
MFSD1	6.30746	0.360045	2.83648e-10	8.90209e-10	0.703445	0.823487	2.30035	1.94031
SLAMF8	3.57286	0.358508	0.000353107	0.000795369	0.49125	0.535997	1.54079	1.18228
RUNX3	14.8068	0.356066	1.32312e-49	1.17472e-48	0.156686	0.091929	0.547972	0.191906
GLA	2.97933	0.355987	0.0028888	0.00592124	0.464588	0.505569	1.29061	0.934626
HM13	7.67406	0.355919	1.6663e-14	6.09906e-14	0.611977	0.673688	1.78887	1.43295
SLAMF7	9.43841	0.35591	3.78489e-21	1.70717e-20	0.228876	0.180226	1.03673	0.680822
MIR155HG	12.2646	0.355615	1.40347e-34	8.87082e-34	0.169538	0.114447	0.544124	0.18851
FYB1	9.45077	0.35528	3.36345e-21	1.51946e-20	0.62647	0.705408	2.17567	1.82039
CMTM3	5.10536	0.350869	3.30165e-07	9.05283e-07	0.480448	0.519128	1.33164	0.980771
RAP2B	6.56394	0.350436	5.24047e-11	1.69385e-10	0.395953	0.396772	1.02043	0.66999
RETN	-31.0419	0.349906	1.46645e-211	9.45145e-210	0.282745	0.574253	2.27412	1.92421
ZFP36	17.7004	0.349192	4.16009e-70	5.39206e-69	0.825267	0.917595	3.702	3.3528
ARHGAP15	4.07594	0.348779	4.58292e-05	0.000110655	0.290265	0.290476	0.877778	0.528999
SLC29A1	8.79032	0.348522	1.49131e-18	6.22264e-18	0.284933	0.251493	0.70213	0.353608
TPRG1	-0.163065	0.348288	0.870467	1	0.220673	0.237853	0.817155	0.468867
NFKBIE	15.8314	0.347897	1.88868e-56	1.92404e-55	0.264151	0.181759	0.655094	0.307197
PFKFB3	14.9798	0.347621	9.95242e-51	9.05386e-50	0.266065	0.182244	0.871844	0.524224
RHOC	5.44428	0.347379	5.20164e-08	1.48172e-07	0.39691	0.401614	1.10741	0.760032
CD69	9.93602	0.346411	2.90186e-23	1.38886e-22	0.268936	0.219048	1.0468	0.700384
AIF1	12.1882	0.345998	3.59378e-34	2.25221e-33	0.855619	0.965133	3.9169	3.5709
ARHGAP18	3.20243	0.34532	0.00136274	0.002899	0.637134	0.722841	2.01701	1.67169
MACF1	4.49463	0.345045	6.96907e-06	1.77629e-05	0.381597	0.391525	1.04714	0.702091
PLA2G2D	19.1942	0.34482	4.14013e-82	6.6132e-81	0.0393765	0.00322841	0.352755	0.00793498
CD81	18.661	0.344636	1.02781e-77	1.51706e-76	0.866421	0.827441	3.99456	3.64992
ETV6	4.84882	0.343446	1.242e-06	3.30276e-06	0.362866	0.365617	1.06256	0.719115
LY86	4.3585	0.343066	1.30956e-05	3.28439e-05	0.58723	0.628087	1.87616	1.5331
CHKA	14.2278	0.342969	6.15957e-46	5.0991e-45	0.18157	0.113398	0.563543	0.220574
GNB4	4.07855	0.342573	4.53182e-05	0.000109462	0.371479	0.384423	1.02908	0.686509
KLF6	-3.8737	0.342044	0.000107196	0.000252115	0.721083	0.914931	3.11581	2.77377
NFKB1	5.19335	0.341225	2.0654e-07	5.72994e-07	0.322532	0.315012	0.972924	0.6317
TPM4	8.65131	0.340326	5.09135e-18	2.08767e-17	0.743642	0.830186	2.47773	2.13741
TOP2A	14.8681	0.340146	5.31116e-50	4.74643e-49	0.0581077	0.0189669	0.434646	0.0944993
SLC2A1	28.362	0.338819	5.95689e-177	2.93809e-175	0.116762	0.020904	0.384099	0.0452799
GSDME	22.5098	0.338813	3.32817e-112	8.16096e-111	0.184714	0.0814366	0.471872	0.133058
SFMBT2	5.1619	0.338606	2.4445e-07	6.75412e-07	0.127974	0.109282	0.516217	0.177611
TAGAP	6.53583	0.338366	6.3257e-11	2.03799e-10	0.296418	0.275626	0.939759	0.601393
CD40	-0.784193	0.338293	0.432927	0.553993	0.368335	0.415819	1.11913	0.780842
GATM	25.5257	0.337837	1.02333e-143	3.52641e-142	0.133306	0.0372881	0.39515	0.0573129
SLC4A7	20.6066	0.337707	2.39292e-94	4.5879e-93	0.213016	0.111703	0.531758	0.194051
ANKRD22	19.1558	0.337383	8.66523e-82	1.3731e-80	0.252529	0.141808	0.884943	0.54756
RSRP1	10.2825	0.335339	8.45051e-25	4.21222e-24	0.439978	0.423406	1.11416	0.77882
AC020916.1	10.6885	0.335261	1.1523e-26	6.05923e-26	0.209051	0.157304	0.698672	0.363411
CLEC11A	20.1256	0.335101	4.40122e-90	7.93233e-89	0.175964	0.0836965	0.492412	0.157311
PKM	11.5745	0.3349	5.55163e-31	3.23887e-30	0.825677	0.920016	2.96193	2.62704
PTGS2	15.773	0.334326	4.77248e-56	4.81252e-55	0.132622	0.0670702	0.579464	0.245138
ATOX1	-1.65243	0.333767	0.0984464	0.152147	0.613481	0.731477	2.0147	1.68093
RASGRP3	20.8316	0.33285	2.23977e-96	4.40875e-95	0.177605	0.0824859	0.474213	0.141363
PRCP	7.23138	0.332437	4.78101e-13	1.66172e-12	0.447498	0.443906	1.20469	0.872257
CD36	-4.64242	0.331398	3.44355e-06	8.94547e-06	0.256905	0.306295	1.33574	1.00435
ITGB7	11.1598	0.331376	6.41714e-29	3.57129e-28	0.139732	0.0932203	0.487649	0.156273
KPNA2	3.04512	0.331114	0.00232584	0.00480429	0.259502	0.259968	0.761131	0.430017
YWHAH	-3.61266	0.330602	0.000303073	0.000686437	0.629204	0.76134	2.3022	1.97159
ME2	-0.021668	0.330386	0.982713	1	0.446814	0.513721	1.29131	0.960925
GSN	1.27535	0.330008	0.202185	0.280066	0.687722	0.75004	2.55337	2.22337
AC084871.2	-1.26097	0.329884	0.20732	0.286719	0.131529	0.144471	0.879663	0.549779
TYMS	15.8994	0.329384	6.3981e-57	6.59852e-56	0.0702762	0.0242131	0.401458	0.0720732
LUCAT1	18.2601	0.329103	1.71869e-74	2.41542e-73	0.132622	0.05682	0.563157	0.234054
LTC4S	35.075	0.32748	1.62293e-269	1.55928e-267	0.128247	0.0106538	0.381043	0.0535633
AC093895.2	26.488	0.327414	1.33349e-154	5.19818e-153	0.0679519	0.0039548	0.334901	0.00748759
KIAA0930	5.23926	0.326927	1.61223e-07	4.49543e-07	0.3481	0.341889	0.921686	0.594759
NME4	20.1223	0.326671	4.7061e-90	8.4759e-89	0.247744	0.141082	0.55755	0.230878
AL390957.1	13.1155	0.32622	2.68528e-39	1.89568e-38	0.192508	0.130347	0.57982	0.2536
RAB42	4.21679	0.326169	2.478e-05	6.09943e-05	0.208914	0.198063	0.617997	0.291828
GNA13	2.46624	0.326093	0.0136538	0.025242	0.378589	0.405327	1.06224	0.736146
GAS6	24.6213	0.325973	7.47055e-134	2.32063e-132	0.214657	0.0922518	0.556326	0.230352
TNFSF14	20.3413	0.325747	5.54881e-92	1.03172e-90	0.0622095	0.011138	0.357026	0.0312796
TLR2	11.1635	0.324835	6.14912e-29	3.42508e-28	0.450096	0.407103	1.39777	1.07294
MMP19	-13.4755	0.32391	2.1805e-41	1.61893e-40	0.297375	0.429136	1.41824	1.09433
UGCG	6.8222	0.323367	8.9658e-12	2.97689e-11	0.289582	0.26481	0.794224	0.470857
PRKAG2	6.11966	0.323052	9.37738e-10	2.88247e-09	0.228466	0.204036	0.716896	0.393843
SPRY2	24.7198	0.323039	6.55535e-135	2.0561e-133	0.128247	0.0364003	0.384882	0.0618431
TNF	-4.24961	0.322945	2.14147e-05	5.29427e-05	0.196062	0.236723	0.962057	0.639112
FHAD1	0.442605	0.322557	0.658052	0.794624	0.191277	0.202502	0.632359	0.309802
ZFAND5	-5.52034	0.322083	3.38341e-08	9.70633e-08	0.682253	0.833172	2.45615	2.13407
SH3PXD2B	2.28092	0.32206	0.0225533	0.0404533	0.170358	0.166667	0.618099	0.296039
RAP2A	9.56403	0.321877	1.13261e-21	5.18921e-21	0.261553	0.222195	0.640491	0.318614
STARD13	12.2625	0.321848	1.44061e-34	9.10112e-34	0.104047	0.0582728	0.444374	0.122526
PSAP	16.3374	0.321719	5.35143e-60	5.80881e-59	0.965956	0.993382	5.51105	5.18933
AL590385.2	3.91092	0.321326	9.19441e-05	0.000217789	0.323216	0.330347	0.936948	0.615622
SOAT1	-2.03793	0.320917	0.041557	0.070591	0.502871	0.600807	1.4767	1.15579
ITGA4	17.201	0.319567	2.6077e-66	3.14641e-65	0.328001	0.224536	1.02466	0.705089
P4HA1	0.162496	0.318132	0.870915	1	0.363823	0.411864	0.954581	0.63645
FSCN1	24.7388	0.316951	4.09354e-135	1.29179e-133	0.0873667	0.0142857	0.480516	0.163565
CACYBP	-7.22698	0.314587	4.93863e-13	1.71558e-12	0.434646	0.545924	1.26365	0.949064
IDH1	-0.42641	0.314367	0.669809	0.807803	0.48414	0.569814	1.38305	1.06868
NDRG2	19.1678	0.314276	6.87572e-82	1.09288e-80	0.106098	0.0384988	0.408133	0.0938572
BCL2	28.4088	0.313317	1.57472e-177	7.79665e-176	0.132075	0.0274415	0.407537	0.0942203
KCNE1	1.15273	0.313288	0.249019	0.33916	0.13604	0.136077	0.578635	0.265347
NFIL3	1.3487	0.313077	0.177433	0.260029	0.342767	0.366667	1.07269	0.759617
RNF145	15.8059	0.312487	2.8315e-56	2.87206e-55	0.316653	0.231477	0.743026	0.430539
TYMP	7.7618	0.311821	8.37327e-15	3.09418e-14	0.490566	0.504116	1.34973	1.03791
H1-10	3.57949	0.31172	0.000344265	0.000776399	0.528302	0.578854	1.68919	1.37747
C1QC	3.00304	0.311183	0.00267297	0.00549455	0.748838	0.712349	4.72458	4.41339
MRC2	23.4383	0.310788	1.74002e-121	4.7588e-120	0.134263	0.0432607	0.395612	0.0848234
CAPZB	11.4799	0.310628	1.66517e-30	9.61062e-30	0.771534	0.890073	2.47378	2.16315
IL18BP	15.2726	0.31037	1.16399e-52	1.10397e-51	0.241318	0.159726	0.638395	0.328025
UBALD2	3.8164	0.310213	0.000135414	0.000316207	0.414547	0.436965	1.1092	0.798985
H1-3	14.0216	0.309579	1.14941e-44	9.22848e-44	0.129751	0.072155	0.474835	0.165256
PALM2AKAP2	21.8185	0.307945	1.55003e-105	3.5018e-104	0.175417	0.0749798	0.518791	0.210847
SLCO2B1	-5.80912	0.30746	6.28015e-09	1.86114e-08	0.523927	0.651574	1.81707	1.50961
H2AX	14.1819	0.307212	1.18603e-45	9.75587e-45	0.15149	0.0904762	0.443736	0.136524
AC025164.2	18.0812	0.307052	4.47866e-73	6.12115e-72	0.155592	0.0756255	0.52778	0.220728
SLC39A8	14.1346	0.306401	2.32324e-45	1.89474e-44	0.218759	0.14431	0.66762	0.361218
FBXL14	1.24266	0.305885	0.213995	0.294562	0.151627	0.153592	0.518175	0.21229
MATK	10.5348	0.304937	5.97179e-26	3.08004e-25	0.113071	0.0722357	0.432527	0.12759
ARHGAP22	6.97176	0.30472	3.12991e-12	1.05825e-11	0.144654	0.115577	0.515351	0.210631
SIGLEC12	18.1442	0.30431	1.42674e-73	1.97188e-72	0.1586	0.0805488	0.423863	0.119553
SIGLEC1	-11.3146	0.304127	1.11123e-29	6.28579e-29	0.403199	0.542373	1.35942	1.05529
TUBGCP2	4.55446	0.304025	5.25213e-06	1.35053e-05	0.369839	0.371429	0.944306	0.640281
HPGDS	-6.98535	0.303574	2.8414e-12	9.61958e-12	0.190457	0.251574	0.749453	0.445879
PRKCH	18.2587	0.303299	1.76427e-74	2.47678e-73	0.112114	0.045117	0.386731	0.0834322
ELMO1	-3.32603	0.303291	0.000880931	0.00190709	0.24501	0.289831	0.792243	0.488952
H4C3	-5.80108	0.301331	6.58888e-09	1.95062e-08	0.328958	0.402583	1.15221	0.850881
RBPJ	-7.73444	0.301228	1.03857e-14	3.82688e-14	0.501641	0.630024	1.54394	1.24271
JDP2	5.5864	0.3012	2.31828e-08	6.70951e-08	0.220946	0.199516	0.63966	0.338459
OSBPL8	-5.00194	0.301176	5.67565e-07	1.53599e-06	0.41359	0.50791	1.25483	0.953652
CENPF	8.89684	0.300729	5.74575e-19	2.42804e-18	0.064397	0.0374496	0.41395	0.113221
MYO5A	-2.75545	0.300661	0.00586109	0.0114773	0.363002	0.425989	1.00527	0.704613
KCTD12	-5.3779	0.300291	7.53582e-08	2.12879e-07	0.573147	0.722276	1.8264	1.52611
NABP1	4.7252	0.300228	2.2989e-06	6.03382e-06	0.314739	0.310412	0.829446	0.529218
PLA2G4C	12.7329	0.29886	3.8837e-37	2.61391e-36	0.145748	0.0905569	0.433198	0.134339
PDE8A	-5.58896	0.298635	2.2844e-08	6.61221e-08	0.214247	0.269411	0.718163	0.419528
PAK1	3.25815	0.298538	0.00112141	0.00240641	0.342084	0.351977	0.993808	0.695269
NR4A3	9.10148	0.298511	8.91132e-20	3.84946e-19	0.175007	0.133898	0.720737	0.422226
AP2A2	2.40765	0.297411	0.0160556	0.0294025	0.289035	0.299435	0.758839	0.461428
RGL1	14.8725	0.297369	4.974e-50	4.45282e-49	0.191414	0.116384	0.608122	0.310753
H1-4	6.66322	0.296076	2.67892e-11	8.74311e-11	0.224501	0.197498	0.692386	0.39631
DNPH1	5.60377	0.295962	2.09741e-08	6.07913e-08	0.334701	0.326634	0.858451	0.562489
TPCN1	21.3018	0.295876	1.09189e-100	2.30367e-99	0.148072	0.0583535	0.423042	0.127166
NUCKS1	2.047	0.29576	0.0406586	0.0691784	0.577112	0.656416	1.56991	1.27415
FUS	5.24767	0.295614	1.54034e-07	4.29776e-07	0.525431	0.575061	1.39603	1.10041
AC103591.3	6.32339	0.295274	2.55882e-10	8.04924e-10	0.288761	0.263035	0.936585	0.641311
PDIA3	8.89559	0.295227	5.81091e-19	2.45437e-18	0.756905	0.85117	2.43216	2.13693
ABI3	-3.98707	0.295214	6.68951e-05	0.000159847	0.362045	0.43414	1.11305	0.817836
AZIN1-AS1	14.2383	0.294911	5.30233e-46	4.39508e-45	0.0724638	0.0293785	0.36053	0.0656186
MAF	2.74074	0.294346	0.00613016	0.0119799	0.249248	0.254802	0.671837	0.377491
DUSP5	17.4854	0.293871	1.84961e-68	2.32505e-67	0.151217	0.0744956	0.579384	0.285514
ERO1A	2.01322	0.293781	0.0440912	0.0745234	0.344545	0.369492	0.88136	0.587579
FAM107B	3.72253	0.293022	0.00019724	0.000455516	0.360952	0.375868	0.902826	0.609804
DLEU2	5.14155	0.290981	2.7248e-07	7.50132e-07	0.210145	0.19088	0.716395	0.425414
DMXL2	-1.98918	0.289854	0.0466815	0.0786802	0.431365	0.500242	1.2942	1.00434
GEM	28.9423	0.289762	3.50553e-184	1.82662e-182	0.0828548	0.00532688	0.316805	0.0270431
SWAP70	6.00588	0.289492	1.90292e-09	5.77988e-09	0.39609	0.393785	0.981474	0.691982
LINC01010	2.52036	0.289258	0.0117234	0.021801	0.186218	0.181195	0.665252	0.375994
HIF1A-AS3	19.3152	0.289098	4.00067e-83	6.49073e-82	0.109379	0.0398709	0.375071	0.0859733
BNIP3	17.6433	0.287844	1.14589e-69	1.47782e-68	0.131665	0.0615819	0.373488	0.0856432
TBC1D14	6.98487	0.287748	2.85115e-12	9.65133e-12	0.21329	0.181921	0.622772	0.335024
HLA-DPA1	5.99984	0.287698	1.97517e-09	5.99581e-09	0.926853	0.97732	5.30269	5.01499
JARID2	7.39857	0.287664	1.37663e-13	4.8792e-13	0.199617	0.165052	0.640118	0.352455
TMEM163	26.9064	0.287575	1.84642e-159	7.64756e-158	0.115122	0.0235674	0.335417	0.0478412
ATP6AP2	5.50532	0.287024	3.68508e-08	1.056e-07	0.702215	0.821711	2.25806	1.97104
LINC01094	2.80562	0.286232	0.005022	0.00990714	0.259229	0.26473	0.692502	0.40627
PREX1	4.9992	0.285317	5.75678e-07	1.55746e-06	0.354936	0.351493	0.950031	0.664714
DAPK1	-4.09029	0.28523	4.30838e-05	0.000104221	0.38105	0.458596	1.0518	0.766568
SH3KBP1	12.8168	0.285136	1.32046e-37	8.99505e-37	0.318704	0.24657	0.883166	0.598031
RGS16	25.4479	0.2847	7.44511e-143	2.5285e-141	0.0611157	0.00298628	0.300196	0.0154962
FAM49B	4.29979	0.284304	1.70961e-05	4.25019e-05	0.565491	0.646086	1.52193	1.23762
CD68	-10.9825	0.282475	4.64164e-28	2.53034e-27	0.473339	0.63301	1.47608	1.19361
DPP4	30.243	0.281648	6.4478e-201	3.78735e-199	0.0877769	0.00492333	0.301691	0.0200435
SAMSN1	8.62692	0.281563	6.30277e-18	2.57541e-17	0.554826	0.580226	1.92124	1.63968
RRAD	22.1927	0.281233	4.03647e-109	9.48388e-108	0.0497676	0.00330912	0.297303	0.0160705
BEX3	13.8395	0.2812	1.47145e-43	1.15206e-42	0.211102	0.138983	0.564367	0.283167
ZSWIM6	1.09034	0.280829	0.275564	0.371516	0.257588	0.26933	0.806186	0.525356
FKBP4	-2.44471	0.280136	0.014497	0.0267224	0.191824	0.221227	0.606064	0.325928
KCNN4	13.6899	0.279548	1.16658e-42	8.95999e-42	0.141509	0.0820823	0.449112	0.169563
GLMP	0.570778	0.279536	0.56815	0.701636	0.397867	0.453672	1.05486	0.775328
TSPYL2	16.8231	0.279529	1.6535e-63	1.9061e-62	0.109789	0.0477805	0.379881	0.100352
BLNK	9.49637	0.279509	2.17325e-21	9.86263e-21	0.200984	0.158676	0.51414	0.234631
MPP1	1.3698	0.279435	0.17075	0.251227	0.533087	0.624859	1.53656	1.25713
TUBB	-8.6145	0.278816	7.02453e-18	2.8649e-17	0.631802	0.781195	2.22188	1.94306
UBE2C	13.6879	0.278562	1.19967e-42	9.20866e-42	0.0522286	0.0177563	0.363843	0.0852812
DENND3	13.2673	0.278002	3.58227e-40	2.58469e-39	0.217255	0.14778	0.602815	0.324813
CDK1	13.7162	0.27789	8.11869e-43	6.2579e-42	0.0715067	0.0301856	0.355261	0.0773708
ITGAX	-10.1959	0.27702	2.06827e-24	1.01993e-23	0.435466	0.581517	1.50315	1.22613
RIPK2	-5.45369	0.2765	4.93343e-08	1.40671e-07	0.391988	0.485634	1.28115	1.00465
CDK2AP1	7.91757	0.276199	2.42202e-15	9.10901e-15	0.326634	0.297175	0.78191	0.505712
C20orf194	-2.4304	0.275512	0.015082	0.0277062	0.284249	0.325504	0.805932	0.53042
MAPK13	10.4851	0.275229	1.01108e-25	5.17147e-25	0.223544	0.175061	0.514912	0.239684
SMC4	2.68539	0.27512	0.00724455	0.014043	0.202488	0.200404	0.608441	0.333321
BNC2	24.6515	0.274405	3.54778e-134	1.10606e-132	0.0654908	0.00573043	0.289051	0.0146463
TNFRSF21	12.9424	0.273669	2.59482e-38	1.79409e-37	0.204129	0.141808	0.493352	0.219683
ALOX15B	13.266	0.273666	3.64573e-40	2.62975e-39	0.0980312	0.0497982	0.391078	0.117412
CD300A	6.93542	0.273483	4.05025e-12	1.36389e-11	0.340306	0.319532	0.936598	0.663115
AP2S1	2.28084	0.273219	0.0225578	0.0404585	0.728603	0.870379	2.60665	2.33343
PTPN7	30.5138	0.27223	1.70991e-204	1.03496e-202	0.131939	0.0218725	0.355329	0.0830993
HLA-DPB1	5.21456	0.272225	1.84256e-07	5.12716e-07	0.906207	0.966021	4.97878	4.70655
PEAK1	10.0051	0.271818	1.4469e-23	6.97799e-23	0.137408	0.0952381	0.434199	0.162381
FNDC3B	-4.27753	0.27152	1.88979e-05	4.68774e-05	0.505332	0.624213	1.53805	1.26653
PNRC1	2.57127	0.270966	0.0101326	0.0189986	0.696062	0.855529	2.58183	2.31086
ATG7	-6.5855	0.270672	4.53353e-11	1.46847e-10	0.30216	0.379419	0.900189	0.629518
SIL1	2.70496	0.270291	0.00683136	0.0132749	0.342904	0.354802	0.830561	0.56027
ACSL3	1.73916	0.270234	0.0820072	0.12915	0.412633	0.443584	1.05965	0.789416
SLC1A4	10.1651	0.26928	2.83906e-24	1.39523e-23	0.157369	0.112591	0.451259	0.18198
NAGA	-1.27384	0.268912	0.20272	0.280762	0.494121	0.583293	1.34445	1.07554
PPIB	2.2881	0.268398	0.0221317	0.0397742	0.740088	0.863438	2.43906	2.17066
CTSA	6.18813	0.268138	6.0883e-10	1.88717e-09	0.716298	0.824294	2.55098	2.28285
KLHL5	13.4341	0.267625	3.81755e-41	2.81577e-40	0.218759	0.149395	0.548749	0.281124
CBLB	10.8712	0.267603	1.58061e-27	8.49466e-27	0.151627	0.104762	0.435019	0.167415
TNFAIP8	2.50133	0.267234	0.0123728	0.0229459	0.364506	0.388701	0.979868	0.712634
TRPM2	19.0606	0.265615	5.36944e-81	8.38508e-80	0.146705	0.0648103	0.406856	0.141241
DHRS3	0.881284	0.265433	0.378164	0.491534	0.301613	0.330024	0.755177	0.489744
CH25H	-4.92179	0.264344	8.57554e-07	2.30031e-06	0.108832	0.137853	0.761012	0.496669
GASK1B	17.4978	0.263739	1.49013e-68	1.87865e-67	0.242138	0.142454	0.606736	0.342997
WIPF1	-0.588965	0.26326	0.555885	0.688273	0.53883	0.655609	1.48421	1.22095
SGPL1	11.8553	0.262262	2.01987e-32	1.2146e-31	0.208504	0.15109	0.498441	0.236179
GPR137B	-3.69006	0.261236	0.000224202	0.0005158	0.356987	0.428168	0.975244	0.714008
SERPINF1	4.76609	0.259619	1.87838e-06	4.95072e-06	0.236806	0.22276	0.822824	0.563205
KCNMB1	9.45141	0.259439	3.34286e-21	1.51069e-20	0.135357	0.0955609	0.425971	0.166532
MTSS1	21.8531	0.259134	7.25561e-106	1.64492e-104	0.159147	0.0612591	0.54752	0.288386
HSP90AB1	-2.42579	0.258671	0.0152752	0.0280269	0.818294	0.911461	3.10547	2.8468
SLC39A11	3.09652	0.258417	0.00195808	0.00407986	0.210282	0.202906	0.599087	0.34067
AFDN	10.0809	0.257837	6.71277e-24	3.26419e-23	0.205223	0.160291	0.50268	0.244843
SLC8B1	2.93843	0.257732	0.0032988	0.00669894	0.249795	0.248668	0.648822	0.39109
PRKCA	17.0619	0.257192	2.85073e-65	3.38124e-64	0.109106	0.0464891	0.352688	0.0954961
MMP2-AS1	7.5394	0.257119	4.72128e-14	1.6997e-13	0.169675	0.137127	0.476351	0.219232
CST7	18.1965	0.256879	5.50415e-74	7.63989e-73	0.104047	0.0377724	0.591137	0.334259
FTX	6.34167	0.256741	2.27289e-10	7.16376e-10	0.149166	0.123567	0.481917	0.225177
MARCHF1	-6.02271	0.256606	1.71522e-09	5.22141e-09	0.523517	0.65795	1.63855	1.38194
MS4A4E	17.6995	0.256597	4.22758e-70	5.47678e-69	0.0650807	0.017272	0.30878	0.0521836
TNFSF15	24.2838	0.256141	2.90618e-130	8.60368e-129	0.069866	0.00799031	0.273945	0.0178043
CD276	2.48047	0.255825	0.0131209	0.024295	0.27796	0.285795	0.671059	0.415233
ETV5	32.6426	0.255133	1.02104e-233	7.73868e-232	0.114575	0.0106538	0.27722	0.0220871
SLC9A9	13.0645	0.253348	5.25271e-39	3.68103e-38	0.116899	0.064891	0.409492	0.156144
SRGAP1	17.4333	0.252918	4.61278e-68	5.75373e-67	0.0820345	0.0274415	0.360412	0.107494
HNMT	-5.90103	0.252909	3.61236e-09	1.08408e-08	0.583675	0.708475	1.80218	1.54927
SSR4	-5.15192	0.252058	2.57839e-07	7.11342e-07	0.694969	0.81364	2.11953	1.86747
AL136987.1	23.7124	0.251823	2.68523e-124	7.56812e-123	0.0844955	0.0153349	0.296395	0.044572
H2AC8	15.6489	0.249214	3.38046e-55	3.3616e-54	0.1102	0.0516546	0.346144	0.0969296
AFF1	0.722654	0.24921	0.469893	0.593422	0.260459	0.27385	0.747666	0.498456
DBI	1.1755	0.249086	0.239794	0.32758	0.768526	0.879419	2.80061	2.55153
CLECL1	8.79502	0.249082	1.43021e-18	5.97055e-18	0.172546	0.131881	0.485981	0.236899
DEGS1	-2.37224	0.248807	0.0176804	0.0321977	0.594887	0.708797	1.69797	1.44917
MIR181A1HG	14.3432	0.248532	1.17446e-46	9.86474e-46	0.106645	0.0525424	0.395903	0.147371
CYFIP1	-0.864457	0.247772	0.387337	0.502395	0.425485	0.485069	1.07466	0.826892
CCND1	31.3253	0.246833	2.11011e-215	1.38768e-213	0.11854	0.0144471	0.310157	0.063324
TK1	9.59305	0.246793	8.55223e-22	3.93366e-21	0.0891441	0.0551251	0.386568	0.139774
ANGPTL4	19.8993	0.246645	4.12313e-88	7.24913e-87	0.0509981	0.00686037	0.273679	0.0270334
DOCK5	11.1145	0.246587	1.06669e-28	5.90209e-28	0.168171	0.115093	0.518497	0.27191
SYTL3	4.05118	0.246412	5.09597e-05	0.000122688	0.143424	0.128491	0.509244	0.262832
EAF2	5.93028	0.246388	3.02427e-09	9.10557e-09	0.178698	0.152623	0.553283	0.306896
ITGAV	9.37342	0.246317	7.02177e-21	3.13867e-20	0.253076	0.210815	0.586546	0.340229
ATF7IP2	6.72744	0.246289	1.72675e-11	5.68362e-11	0.110473	0.0851493	0.374363	0.128074
SLC7A5	22.3173	0.245499	2.50834e-110	6.0026e-109	0.112114	0.0322034	0.356706	0.111207
TNFRSF11A	27.903	0.245392	2.45504e-171	1.14739e-169	0.0783429	0.00532688	0.275769	0.0303773
IL7R	-16.5047	0.244874	3.39323e-61	3.77359e-60	0.302707	0.465214	1.30741	1.06253
TNFSF9	17.7939	0.244677	7.88633e-71	1.03621e-69	0.0901012	0.0319613	0.304605	0.0599284
LAPTM5	18.0011	0.244615	1.90969e-72	2.58273e-71	0.923024	0.98063	4.1571	3.91248
VOPP1	-5.24959	0.24436	1.52442e-07	4.25379e-07	0.343451	0.420581	0.955712	0.711352
CFLAR	1.01191	0.244347	0.311582	0.411488	0.520782	0.601614	1.43672	1.19237
ATXN1	1.52756	0.243945	0.126621	0.191108	0.226005	0.233414	0.654904	0.410958
MT1H	4.3697	0.243507	1.24417e-05	3.12464e-05	0.0306262	0.0208232	0.37556	0.132054
TRPS1	7.7293	0.243225	1.08142e-14	3.98364e-14	0.198934	0.163923	0.576788	0.333563
SDSL	1.33286	0.243186	0.182578	0.266482	0.295871	0.310977	0.770203	0.527018
LSP1	-4.89486	0.242869	9.8376e-07	2.63202e-06	0.50752	0.646166	1.87732	1.63445
EBI3	24.7261	0.242788	5.60683e-135	1.76073e-133	0.0814876	0.0117837	0.360306	0.117518
SNX29	-0.493672	0.2425	0.621538	0.757897	0.168991	0.180468	0.553787	0.311286
PLEKHM2	4.37963	0.242166	1.18883e-05	2.98738e-05	0.310227	0.30226	0.739837	0.49767
SEMA4A	10.8447	0.24192	2.11258e-27	1.13301e-26	0.226005	0.169976	0.599895	0.357975
CSTB	-9.14688	0.241783	5.86011e-20	2.54888e-19	0.918512	0.957224	4.79857	4.55679
TMEM106A	10.4604	0.24141	1.31257e-25	6.69498e-25	0.173503	0.124294	0.460724	0.219314
PTTG1	5.97393	0.241158	2.3161e-09	7.01425e-09	0.115669	0.0930589	0.432989	0.191831
TGFBR1	7.42127	0.240483	1.16003e-13	4.12222e-13	0.221356	0.191283	0.546489	0.306006
SEPTIN6	1.25778	0.239895	0.20847	0.28817	0.300246	0.320178	0.771275	0.531379
MYO9B	-7.88845	0.237553	3.05965e-15	1.14737e-14	0.478944	0.607506	1.36835	1.1308
DDX39A	4.49296	0.237261	7.02407e-06	1.78942e-05	0.299836	0.291929	0.734006	0.496745
HSP90B1	2.22524	0.236554	0.0260651	0.0456034	0.799973	0.883293	2.96419	2.72764
H2AW	7.84737	0.236389	4.24847e-15	1.58604e-14	0.0855893	0.0585149	0.334635	0.0982462
ITGB5	-2.02907	0.235356	0.0424515	0.0718977	0.240771	0.276271	0.634848	0.399492
GNG7	19.6131	0.235145	1.19597e-85	2.02422e-84	0.104731	0.0356739	0.336685	0.10154
GNA12	6.77499	0.235056	1.24412e-11	4.11339e-11	0.222587	0.19209	0.555081	0.320024
HES1	20.6246	0.234412	1.65172e-94	3.1786e-93	0.121958	0.0434221	0.450882	0.21647
SPHK1	20.8019	0.234121	4.15649e-96	8.16915e-95	0.155592	0.0634383	0.439282	0.205161
HBEGF	-14.5312	0.234113	7.68553e-48	6.60567e-47	0.415778	0.586199	1.92699	1.69287
DNM2	-3.45139	0.23405	0.000557712	0.00123546	0.40566	0.481517	1.03292	0.798871
CD1B	11.349	0.233678	7.49811e-30	4.26284e-29	0.0563303	0.0250202	0.398058	0.164381
OSBPL3	7.66474	0.233627	1.79187e-14	6.54572e-14	0.168718	0.136077	0.448906	0.215279
ANKRD37	15.3526	0.233622	3.40084e-53	3.25415e-52	0.127837	0.066021	0.350448	0.116826
SYNE1	25.6069	0.233574	1.27661e-144	4.45863e-143	0.131529	0.0346247	0.330736	0.0971623
TAB2	2.85415	0.233491	0.00431515	0.00857226	0.239814	0.237611	0.621359	0.387868
HAMP	12.3893	0.23282	2.98733e-35	1.92011e-34	0.146705	0.0899112	0.923958	0.691138
RBKS	20.6486	0.232616	1.00396e-94	1.93927e-93	0.146978	0.0573043	0.577494	0.344878
RELB	13.6804	0.232612	1.32938e-42	1.01952e-41	0.201531	0.131235	0.526054	0.293442
SLC28A3	12.8128	0.232372	1.38995e-37	9.45596e-37	0.0825814	0.0402744	0.303969	0.0715965
ARHGAP26	-2.32295	0.231615	0.0201819	0.0364629	0.305852	0.348023	0.989133	0.757518
PTPN1	-5.1951	0.231579	2.04612e-07	5.67706e-07	0.455565	0.556094	1.2787	1.04712
TBC1D22A	-3.22694	0.230804	0.00125122	0.00267189	0.248701	0.288055	0.706079	0.475274
NASP	3.85533	0.230566	0.000115576	0.000271304	0.241455	0.233172	0.620499	0.389933
ATP13A3	3.22815	0.230543	0.00124592	0.00266144	0.242549	0.234302	0.732356	0.501813
ZNF385A	1.45754	0.230071	0.144968	0.215774	0.411403	0.438579	1.02184	0.791764
SLC11A2	1.30936	0.229753	0.190411	0.268254	0.26292	0.272962	0.655078	0.425325
SLC44A1	8.56212	0.228865	1.10812e-17	4.48469e-17	0.216434	0.175787	0.53856	0.309695
SRSF7	-3.78663	0.228003	0.000152703	0.000355038	0.58053	0.711299	1.67187	1.44387
TSPAN33	24.8816	0.227909	1.17807e-136	3.74505e-135	0.139185	0.0409201	0.373586	0.145677
GRAMD1A	3.75562	0.227253	0.000172911	0.000400473	0.246514	0.23866	0.621849	0.394596
DDX3Y	3.71793	0.227128	0.000200858	0.000463623	0.221903	0.208878	0.613722	0.386594
DAB2	-1.2692	0.226514	0.204371	0.282882	0.22956	0.255771	0.570416	0.343902
H2BC21	5.7974	0.226229	6.73507e-09	1.99299e-08	0.222177	0.197498	0.628828	0.402598
SDF2L1	-2.99962	0.226193	0.00270317	0.00555485	0.384468	0.452704	1.04689	0.820699
CACNA2D4	17.7843	0.225603	9.35772e-71	1.22767e-69	0.133033	0.0603713	0.342212	0.116609
CSF1	-5.69324	0.225573	1.24649e-08	3.648e-08	0.125376	0.162631	0.548796	0.323223
CYBRD1	16.4475	0.225313	8.73844e-61	9.64326e-60	0.153131	0.0799839	0.376397	0.151084
DNAJC9	2.79482	0.225233	0.00519293	0.0102256	0.158053	0.15109	0.431308	0.206075
ATP1B3	-4.21801	0.225089	2.46465e-05	6.06887e-05	0.639595	0.779096	1.99355	1.76846
SNN	6.14048	0.224799	8.22708e-10	2.53552e-09	0.212196	0.183939	0.564537	0.339739
TANC2	-8.96625	0.224335	3.06796e-19	1.30413e-18	0.185535	0.257304	0.616802	0.392467
CD163L1	2.54298	0.224248	0.0109911	0.0205027	0.0977577	0.0899112	0.389798	0.16555
H3C12	17.0738	0.224225	2.32564e-65	2.76732e-64	0.0751982	0.0243745	0.288026	0.0638007
UBAC2	5.94657	0.224186	2.7382e-09	8.26159e-09	0.327044	0.308313	0.826141	0.601955
ZNF710	10.5916	0.223703	3.26008e-26	1.69326e-25	0.164616	0.116223	0.43356	0.209857
PLGRKT	0.00855743	0.223396	0.993172	1	0.319114	0.346812	0.782211	0.558816
ANKRD36B	15.8131	0.223326	2.52601e-56	2.56522e-55	0.0861362	0.0348668	0.270502	0.0471752
CEP170	-3.70189	0.223268	0.000214002	0.000493036	0.378999	0.452139	1.03516	0.811888
AC022217.4	-7.63256	0.22325	2.30134e-14	8.37837e-14	0.273448	0.354641	0.886398	0.663149
STK38L	7.52682	0.222862	5.19902e-14	1.86935e-13	0.191004	0.156981	0.526696	0.303834
LINC02345	-9.69136	0.222182	3.28124e-22	1.52607e-21	0.148482	0.213801	0.582469	0.360287
LINC00278	1.8847	0.221316	0.0594697	0.0987596	0.121001	0.115093	0.477271	0.255955
NDRG1	12.7176	0.22122	4.72297e-37	3.17217e-36	0.203309	0.138983	0.481099	0.259879
NFAT5	10.2272	0.220978	1.49738e-24	7.41661e-24	0.130845	0.0878935	0.408226	0.187248
SORL1	1.09169	0.220063	0.274969	0.370752	0.261006	0.27732	0.701803	0.48174
ARHGAP9	2.46161	0.220018	0.0138315	0.0255613	0.2379	0.239225	0.596621	0.376603
RFTN1	10.8323	0.219856	2.41892e-27	1.29515e-26	0.197566	0.14431	0.499235	0.279379
LRRC23	4.84528	0.21939	1.26431e-06	3.36071e-06	0.143424	0.124455	0.413709	0.194319
YIF1B	-2.37444	0.219369	0.0175757	0.0320183	0.369839	0.426634	0.938942	0.719572
PPFIBP2	2.12319	0.219096	0.0337375	0.0580253	0.165163	0.161501	0.460909	0.241814
H2BC5	3.62532	0.218203	0.000288607	0.000654877	0.160924	0.148103	0.501707	0.283503
PIK3R1	-0.600407	0.217903	0.548235	0.679543	0.288488	0.313236	0.7767	0.558797
MPZL1	4.95511	0.217889	7.22906e-07	1.9466e-06	0.266339	0.249798	0.599996	0.382107
KIF1B	-2.05184	0.217826	0.0401857	0.0684459	0.178151	0.2	0.556165	0.33834
IL6R	13.7606	0.217721	4.39647e-43	3.39996e-42	0.207547	0.134948	0.532586	0.314865
LPP	-3.15037	0.217675	0.00163064	0.00341827	0.295187	0.343422	0.859151	0.641477
TRA2B	-5.46586	0.217096	4.60664e-08	1.31527e-07	0.430818	0.530347	1.15993	0.942829
PSD3	-2.552	0.216948	0.0107106	0.0200374	0.134537	0.155367	0.469337	0.252388
ANP32E	3.15996	0.216927	0.00157791	0.00331472	0.267296	0.26586	0.638954	0.422027
CD93	19.0351	0.216678	8.73914e-81	1.35898e-79	0.218075	0.110654	0.696752	0.480073
ATP6V1C1	0.172547	0.216309	0.863007	1	0.327728	0.353027	0.817487	0.601178
ERRFI1	11.7319	0.21628	8.74703e-32	5.18979e-31	0.155865	0.103632	0.364392	0.148112
HLA-DQB1	-3.07085	0.215969	0.00213453	0.00442611	0.835658	0.9318	4.20067	3.9847
LAMP3	17.4406	0.214792	4.06077e-68	5.07744e-67	0.057971	0.01364	0.519634	0.304842
NR1H3	-9.18717	0.214511	4.03301e-20	1.76218e-19	0.314876	0.41816	1.06561	0.8511
MANF	1.50093	0.213983	0.133373	0.200391	0.276183	0.286279	0.684382	0.470399
MB21D2	8.41428	0.213747	3.95303e-17	1.57372e-16	0.112661	0.0805488	0.331085	0.117338
ANKRD9	13.1492	0.213238	1.72083e-39	1.22184e-38	0.161334	0.102179	0.358009	0.144772
AL159141.1	-4.6818	0.213161	2.84369e-06	7.41251e-06	0.453651	0.548426	1.24731	1.03415
TSPAN4	-5.83543	0.212888	5.36512e-09	1.59767e-08	0.423161	0.521308	1.2927	1.07981
GPAT3	12.7932	0.212687	1.7895e-37	1.21422e-36	0.106098	0.0571429	0.360426	0.147739
RCSD1	14.1899	0.212524	1.05744e-45	8.70644e-45	0.238994	0.157062	0.6415	0.428975
ABCC5	9.82639	0.212386	8.66734e-23	4.09595e-22	0.145611	0.103551	0.36585	0.153464
TNFSF8	17.3749	0.211569	1.27915e-67	1.57878e-66	0.133306	0.0606941	0.398881	0.187311
AGAP3	6.03693	0.211518	1.57069e-09	4.78935e-09	0.213973	0.187813	0.505442	0.293923
UTS2	11.2089	0.211368	3.68666e-29	2.06238e-28	0.100629	0.0587571	0.32365	0.112282
ENO1	6.64006	0.211333	3.13557e-11	1.0209e-10	0.811184	0.925908	2.91458	2.70325
PXDC1	7.15612	0.211118	8.299e-13	2.86289e-12	0.178425	0.148345	0.425427	0.214309
ATP6V0D2	4.30656	0.211118	1.65813e-05	4.12657e-05	0.0883238	0.0740113	0.332456	0.121338
FHIT	2.24678	0.210974	0.024654	0.0432369	0.121684	0.116061	0.401193	0.190219
RPS6KA2	5.47807	0.210881	4.29987e-08	1.22945e-07	0.124692	0.103148	0.368246	0.157365
RNASE2	6.32958	0.210234	2.45834e-10	7.73882e-10	0.14233	0.110815	0.631997	0.421763
ZNF267	2.62267	0.21001	0.00872434	0.0167214	0.287531	0.289427	0.738995	0.528985
FCMR	22.4397	0.209778	1.61262e-111	3.92451e-110	0.0593383	0.00653753	0.228343	0.0185649
SAP30	0.619788	0.209454	0.535398	0.664363	0.303527	0.324939	1.10796	0.898501
PIM1	2.58633	0.208686	0.00970032	0.0182397	0.287804	0.292736	0.83393	0.625244
ANKRD11	-1.46046	0.208381	0.144165	0.214628	0.324446	0.361905	0.838186	0.629805
EMILIN2	-5.63017	0.20798	1.80027e-08	5.23198e-08	0.565491	0.701533	1.63787	1.42989
SIGLEC9	-4.44269	0.207974	8.88402e-06	2.25017e-05	0.410309	0.492897	1.10668	0.898708
GAS2L3	-6.86005	0.207512	6.88368e-12	2.2956e-11	0.192644	0.250605	0.616851	0.409339
GNA15	-2.15252	0.207442	0.0313564	0.0541246	0.316516	0.360613	0.829142	0.6217
CSF2RA	-10.6389	0.207384	1.96459e-26	1.0272e-25	0.426989	0.576029	1.31257	1.10518
IGHA2	17.1178	0.20731	1.09308e-65	1.3073e-64	0.0287121	0.00161421	0.236141	0.0288313
CCR2	9.40522	0.207179	5.19213e-21	2.33132e-20	0.057971	0.0305892	0.340632	0.133453
TRAF1	20.6243	0.207141	1.66025e-94	3.19026e-93	0.0920153	0.025343	0.308759	0.101618
RHOH	17.8267	0.206807	4.38577e-71	5.79797e-70	0.142056	0.0655367	0.386559	0.179752
TET2	0.867769	0.206724	0.385521	0.500115	0.317337	0.335997	0.910286	0.703562
AC023157.3	10.8794	0.205824	1.44543e-27	7.77948e-27	0.0605688	0.0294592	0.259599	0.0537745
SNX8	3.58466	0.205613	0.000337524	0.000761395	0.301613	0.296852	0.706707	0.501094
SPAG9	-1.0026	0.2056	0.316055	0.416778	0.354389	0.396368	0.926017	0.720417
CMTM6	-4.23505	0.205464	2.28504e-05	5.63734e-05	0.51627	0.647377	1.42712	1.22166
IL21R	25.8777	0.205036	1.18709e-147	4.30298e-146	0.0898277	0.0133979	0.239035	0.0339987
RRBP1	-4.31552	0.204817	1.5923e-05	3.96388e-05	0.52379	0.625747	1.39389	1.18907
ABR	-5.73655	0.204755	9.66222e-09	2.83773e-08	0.337982	0.412349	0.892671	0.687916
EPHB2	14.435	0.204377	3.11652e-47	2.6452e-46	0.107739	0.0531073	0.319597	0.11522
GNAQ	-6.69007	0.203895	2.23059e-11	7.30573e-11	0.332923	0.418563	0.956484	0.75259
ERCC1	2.2988	0.203887	0.0215161	0.0387379	0.353568	0.368765	0.844751	0.640864
RRM2	13.5608	0.203093	6.83712e-42	5.15026e-41	0.0462127	0.0144471	0.25301	0.0499176
CIITA	-7.52419	0.202979	5.30493e-14	1.90663e-13	0.323626	0.416868	0.951425	0.748446
CA2	-2.59438	0.202605	0.00947609	0.0178324	0.212606	0.235997	0.998502	0.795897
WDR91	8.2503	0.20259	1.57991e-16	6.17277e-16	0.144928	0.109524	0.363903	0.161313
CRABP2	15.5898	0.202245	8.54036e-55	8.41501e-54	0.0269346	0.00242131	0.214409	0.0121645
STX4	-4.29316	0.202118	1.76148e-05	4.37744e-05	0.385152	0.459161	0.98496	0.782842
SDC4	2.04756	0.201716	0.0406027	0.0690926	0.243095	0.241969	0.602762	0.401046
AC120193.1	21.1066	0.201619	6.91711e-99	1.41546e-97	0.0534591	0.00613398	0.219045	0.0174259
CDH20	17.3935	0.201565	9.2392e-68	1.14526e-66	0.0242002	0	0.201565	0
CD74	4.6796	0.201535	2.87428e-06	7.49151e-06	0.995215	0.998789	7.64909	7.44755
NFKBIZ	-1.9171	0.20142	0.0552254	0.092072	0.39691	0.457869	1.33293	1.13151
CCNH	-5.87965	0.20139	4.11134e-09	1.23083e-08	0.330052	0.406215	0.902619	0.701229
LDLRAD4	-8.78442	0.201349	1.57175e-18	6.55296e-18	0.314465	0.41251	1.00573	0.804381
MAML2	-9.15441	0.201109	5.46574e-20	2.37895e-19	0.239404	0.323567	0.790309	0.5892
TACC1	-4.38077	0.200876	1.18262e-05	2.97207e-05	0.383921	0.469169	0.991891	0.791015
CORO1A	20.7281	0.200654	1.9335e-95	3.77713e-94	0.355756	0.203551	1.13509	0.934438
ACSL4	-0.994418	0.200354	0.320019	0.421211	0.421247	0.474011	1.06129	0.860935
KIFC3	11.1466	0.200334	7.43769e-29	4.13125e-28	0.178835	0.124052	0.436731	0.236396
GNPDA1	-1.55145	0.200202	0.120793	0.184002	0.350287	0.399435	0.871209	0.671007
OAZ2	6.17798	0.199832	6.49267e-10	2.01034e-09	0.291222	0.265779	0.694183	0.494351
SMOX	21.4472	0.199678	4.8465e-102	1.03604e-100	0.0661745	0.0110573	0.225655	0.0259779
MYL9	8.59549	0.199524	8.29088e-18	3.37392e-17	0.0559202	0.0316384	0.247346	0.0478229
CD38	0.438546	0.199221	0.66099	0.797875	0.132896	0.13632	0.429194	0.229974
MYLIP	11.1585	0.198726	6.50632e-29	3.61937e-28	0.146978	0.0977401	0.388682	0.189956
CYB561A3	3.41395	0.198519	0.000640285	0.00140298	0.195652	0.184988	0.498746	0.300227
DUSP10	4.26768	0.198484	1.97513e-05	4.89053e-05	0.197293	0.181195	0.491328	0.292844
FDX1	-17.4437	0.198014	3.84502e-68	4.81e-67	0.408805	0.583697	1.38493	1.18692
ASPH	0.0934844	0.197889	0.925519	1	0.383921	0.424213	0.940741	0.742852
RLF	2.72487	0.197382	0.00643259	0.0125491	0.167624	0.159564	0.483035	0.285653
WTAP	-2.32454	0.196591	0.0200967	0.0363191	0.377905	0.436965	0.944946	0.748354
DDIT3	-3.19271	0.196368	0.00140945	0.00299319	0.233251	0.268927	0.676681	0.480313
PLCL1	6.5407	0.196243	6.12313e-11	1.97371e-10	0.0639869	0.043745	0.27312	0.0768771
TRAF3	5.67884	0.195788	1.35612e-08	3.96527e-08	0.155319	0.131477	0.432361	0.236572
ERN1	12.0662	0.195732	1.59307e-33	9.85944e-33	0.148346	0.0940274	0.402069	0.206337
GGA1	-0.868609	0.195591	0.385061	0.499607	0.312825	0.345682	0.75215	0.556559
TRPM4	10.0225	0.195347	1.21348e-23	5.87092e-23	0.108422	0.0701372	0.290815	0.0954681
RAB20	-4.74953	0.19522	2.0389e-06	5.36559e-06	0.389527	0.475141	1.09097	0.895754
DPYD	-9.72438	0.194955	2.37344e-22	1.10785e-21	0.448045	0.590799	1.41402	1.21906
ACAT2	2.92551	0.194903	0.00343888	0.00697408	0.145201	0.136158	0.403183	0.20828
CD82	-4.36519	0.194839	1.27015e-05	3.18741e-05	0.370796	0.443987	1.05473	0.859887
MAFF	-6.68978	0.19468	2.23507e-11	7.31949e-11	0.162428	0.216142	0.585338	0.390658
GMDS-DT	9.24522	0.194191	2.3475e-20	1.03358e-19	0.0977577	0.0633575	0.32575	0.131559
SELENOK	-6.21632	0.193989	5.08935e-10	1.58265e-09	0.518184	0.638741	1.40496	1.21097
RSAD2	-7.48872	0.193313	6.95489e-14	2.49098e-13	0.134263	0.181921	0.830027	0.636714
PPARD	1.31397	0.193249	0.188855	0.268254	0.232841	0.239629	0.579072	0.385823
TAF7	-1.62916	0.193095	0.103279	0.15933	0.347279	0.392978	0.884762	0.691667
IGKV4-1	15.6513	0.192901	3.25561e-55	3.23869e-54	0.0207821	0.000322841	0.195529	0.00262821
SREBF1	6.41164	0.1925	1.43964e-10	4.57096e-10	0.21411	0.186764	0.47469	0.28219
CYSTM1	-9.06244	0.192497	1.27567e-19	5.48763e-19	0.446951	0.580872	1.30983	1.11734
MAPRE2	0.112468	0.192453	0.910453	1	0.224501	0.23745	0.55627	0.363817
DEF6	5.82494	0.19245	5.71334e-09	1.69804e-08	0.216161	0.193543	0.518148	0.325698
TSPAN15	2.22683	0.19229	0.0259588	0.0454266	0.20536	0.205811	0.471741	0.279451
GPR132	12.838	0.192002	1.00488e-37	6.86885e-37	0.136861	0.0807103	0.387493	0.195491
ENO2	27.6339	0.191942	4.35971e-168	1.94942e-166	0.0665846	0.00185634	0.198565	0.00662292
RAB32	-2.26382	0.191926	0.0235852	0.0422454	0.453377	0.53067	1.28289	1.09096
NFKB2	11.0195	0.191191	3.07611e-28	1.68437e-27	0.161471	0.109443	0.41906	0.227868
IGFBP4	30.5891	0.191166	1.70887e-205	1.04907e-203	0.083265	0.00298628	0.201405	0.0102393
IL15RA	4.84041	0.190902	1.2957e-06	3.4413e-06	0.171179	0.150202	0.446186	0.255284
STMN1	-17.7204	0.190444	2.92012e-70	3.79249e-69	0.318567	0.47837	1.34756	1.15712
PPP1R14B	2.15464	0.190389	0.0311904	0.0538992	0.279737	0.285795	0.631006	0.440617
FXYD5	-1.20255	0.190331	0.229151	0.314003	0.77085	0.905973	2.60355	2.41322
H2BC11	9.99597	0.189967	1.58727e-23	7.64071e-23	0.0630298	0.0335755	0.24588	0.0559125
PGK1	-2.7128	0.189534	0.00667172	0.0129823	0.719579	0.866586	2.37954	2.19001
PPT1	0.824971	0.188947	0.409388	0.527791	0.726825	0.879015	2.54008	2.35114
TMEM109	-4.69051	0.188835	2.72523e-06	7.11163e-06	0.324173	0.392575	0.795377	0.606542
CDC42SE2	3.70723	0.188749	0.000209536	0.000483012	0.252119	0.243584	0.618515	0.429766
ENTPD1	14.2125	0.188671	7.65999e-46	6.32298e-45	0.0739677	0.0298628	0.291758	0.103087
IFRD1	-3.60346	0.188251	0.000314007	0.000709832	0.209598	0.247377	0.594893	0.406642
MILR1	4.96324	0.188226	6.93268e-07	1.86952e-06	0.242685	0.22276	0.556995	0.368769
HPRT1	1.65821	0.188224	0.0972753	0.150445	0.311047	0.325666	0.709998	0.521775
ENG	-9.24061	0.188069	2.45101e-20	1.07842e-19	0.500957	0.638015	1.471	1.28293
ARL8B	-2.41827	0.187909	0.0155946	0.0285786	0.453377	0.525343	1.13001	0.942099
ZEB2	-7.6674	0.187588	1.75514e-14	6.41787e-14	0.604867	0.763519	1.93071	1.74313
ACTB	11.4869	0.187527	1.53504e-30	8.86748e-30	0.991933	0.998709	6.37607	6.18854
BST2	-5.37879	0.187508	7.49874e-08	2.11855e-07	0.571507	0.710896	1.62655	1.43905
MZT2A	1.96117	0.187328	0.0498595	0.083606	0.234892	0.23753	0.567161	0.379833
HMG20B	-5.63013	0.187064	1.80071e-08	5.23268e-08	0.291359	0.359806	0.748273	0.561209
TNFRSF9	24.6264	0.187036	6.59226e-134	2.05273e-132	0.0605688	0.00387409	0.201326	0.0142899
PLD1	-1.31012	0.186885	0.190156	0.268254	0.137955	0.149718	0.421963	0.235077
CARD19	3.58913	0.186377	0.000331778	0.000748957	0.246377	0.236642	0.637092	0.450715
TPX2	14.1593	0.186278	1.63685e-45	1.34086e-44	0.0530489	0.0173527	0.232738	0.0464595
MRPL18	-10.8691	0.186265	1.61723e-27	8.68786e-27	0.384605	0.511057	1.05073	0.864468
DDX3X	-7.8186	0.186224	5.34151e-15	1.98664e-14	0.456385	0.582728	1.2472	1.06097
KLHL6	-11.4547	0.186083	2.22657e-30	1.28135e-29	0.27673	0.386764	0.83106	0.644977
ATP1A1	-2.34027	0.185466	0.0192698	0.0348734	0.5309	0.622357	1.3568	1.17134
AKR1B1	-5.31968	0.185292	1.03951e-07	2.91865e-07	0.494804	0.580065	1.48833	1.30304
CLIC4	-5.81501	0.185171	6.06295e-09	1.79781e-08	0.341947	0.416142	0.879277	0.694106
ZFAND3	-5.22425	0.18506	1.74861e-07	4.8694e-07	0.250205	0.3046	0.729137	0.544076
LILRB1	-12.2774	0.185011	1.19859e-34	7.58698e-34	0.311184	0.432768	1.03122	0.846208
SLC18B1	16.6596	0.184835	2.579e-62	2.91321e-61	0.0972108	0.0393059	0.255642	0.0708074
CELF2	-9.11055	0.184662	8.19684e-20	3.54607e-19	0.461717	0.602663	1.33599	1.15132
EEPD1	5.97736	0.184563	2.26782e-09	6.87286e-09	0.130435	0.105246	0.378855	0.194292
ITGB2-AS1	18.2148	0.18426	3.93627e-74	5.48426e-73	0.114712	0.0442292	0.370928	0.186668
IGSF21	21.6783	0.184078	3.28584e-104	7.25213e-103	0.0545529	0.00573043	0.225367	0.0412889
OTOA	10.477	0.183798	1.10176e-25	5.62968e-25	0.0977577	0.0590799	0.270029	0.0862309
IVNS1ABP	-2.63563	0.183706	0.00839807	0.0161242	0.416598	0.483858	1.12755	0.94384
EIF2AK3	4.6451	0.18357	3.39905e-06	8.83077e-06	0.109516	0.0921711	0.332812	0.149242
TOR3A	-0.547995	0.183354	0.583696	0.718838	0.251025	0.272962	0.596323	0.412969
HNRNPU	-2.88548	0.183255	0.00390819	0.00780642	0.648482	0.795561	1.85566	1.67241
L3MBTL4	8.74013	0.182958	2.32841e-18	9.64697e-18	0.0657643	0.0389023	0.264547	0.0815888
HIVEP2	8.86364	0.182899	7.7446e-19	3.26311e-18	0.1277	0.0902341	0.363777	0.180879
DOP1B	3.36596	0.182872	0.000762774	0.0016611	0.185398	0.173446	0.464117	0.281245
MCOLN2	9.9617	0.182753	2.24191e-23	1.07559e-22	0.0884605	0.0531073	0.289777	0.107023
CD209	11.4725	0.182485	1.81275e-30	1.0453e-29	0.0791632	0.0414044	0.258053	0.0755681
CDK6	21.0687	0.181427	1.5412e-98	3.12901e-97	0.0853158	0.0208232	0.24926	0.0678329
MMP2	14.4785	0.181392	1.65597e-47	1.41156e-46	0.109106	0.0543987	0.280718	0.0993254
PIK3R6	16.4379	0.181342	1.02335e-60	1.12739e-59	0.105278	0.0452785	0.262678	0.0813363
FADS1	6.97999	0.181226	2.95205e-12	9.99027e-12	0.163795	0.131558	0.46407	0.282844
LIPA	-4.16607	0.181103	3.099e-05	7.5839e-05	0.633853	0.740436	2.53067	2.34956
SLC38A6	-9.4127	0.181065	4.8357e-21	2.1743e-20	0.314192	0.417272	0.862329	0.681264
SULT1C2	11.8143	0.180905	3.2939e-32	1.97245e-31	0.0794367	0.0407587	0.230663	0.0497589
AC007384.1	9.17427	0.1808	4.54629e-20	1.98444e-19	0.100492	0.0652139	0.346356	0.165556
ZMYM2	2.58893	0.180404	0.00962742	0.0181066	0.215204	0.210815	0.540113	0.359709
CD63	6.70812	0.180302	1.97142e-11	6.47164e-11	0.905934	0.945924	3.95983	3.77953
DLEU1	-5.66262	0.180293	1.49076e-08	4.3437e-08	0.210555	0.264649	0.55798	0.377687
AOAH	0.774694	0.180062	0.438521	0.56054	0.288214	0.298144	0.938164	0.758101
CLEC10A	1.15656	0.180045	0.247453	0.33724	0.163932	0.160613	0.798941	0.618896
NFIC	-0.567383	0.179601	0.570454	0.704266	0.287394	0.311784	0.67038	0.490779
MESD	-7.30708	0.179424	2.73009e-13	9.56993e-13	0.434509	0.544229	1.11544	0.936015
IFNGR1	-5.09827	0.179389	3.42779e-07	9.38964e-07	0.66694	0.840274	2.10732	1.92793
EXOC4	-2.89438	0.179304	0.00379907	0.00760079	0.197156	0.226392	0.553394	0.374091
CD99	-2.65498	0.178864	0.00793137	0.0152599	0.678015	0.799274	2.19967	2.02081
KBTBD8	7.92984	0.178828	2.19425e-15	8.26683e-15	0.0973476	0.0682002	0.292861	0.114033
PDIA6	-2.50525	0.178755	0.0122365	0.0227063	0.617993	0.745198	1.80832	1.62956
TPD52L2	1.74611	0.178487	0.0807925	0.12733	0.307903	0.318886	0.698651	0.520164
AC004687.1	2.80136	0.17845	0.00508881	0.0100328	0.178151	0.170056	0.492953	0.314503
WNT5A	21.1604	0.177657	2.21365e-99	4.58429e-98	0.0847689	0.0208232	0.211633	0.0339766
RAI14	22.2674	0.17747	7.65181e-110	1.821e-108	0.0456658	0.00185634	0.186266	0.00879647
CREB3L2	-2.53255	0.177426	0.0113236	0.0210955	0.256631	0.291283	0.606498	0.429072
PPP1R18	-4.35136	0.177002	1.35297e-05	3.38899e-05	0.449959	0.544794	1.14275	0.965749
TUBA1B	-5.27171	0.176873	1.35156e-07	3.78084e-07	0.821438	0.923406	3.71592	3.53905
SLC41A2	7.46328	0.176862	8.43951e-14	3.01519e-13	0.134947	0.102583	0.370264	0.193402
BANP	8.58989	0.176831	8.70509e-18	3.54025e-17	0.121821	0.0865214	0.321843	0.145012
MAP3K2	-3.27075	0.176669	0.00107264	0.00230654	0.323489	0.376271	0.848648	0.671979
CTTNBP2NL	0.984589	0.176632	0.324826	0.42719	0.240498	0.248265	0.594151	0.417519
NAV1	8.34776	0.176199	6.9568e-17	2.75258e-16	0.111704	0.0788539	0.311448	0.13525
HGF	19.0203	0.17612	1.15849e-80	1.80043e-79	0.104047	0.0360775	0.287976	0.111856
HK2	-11.8991	0.176111	1.1964e-32	7.24146e-32	0.202215	0.298547	0.634553	0.458441
SIGLEC7	-5.14219	0.175352	2.7155e-07	7.47653e-07	0.340716	0.40912	0.884007	0.708655
CYP19A1	9.95148	0.175248	2.48452e-23	1.19133e-22	0.0343177	0.0133979	0.197061	0.0218129
ITSN2	-4.35196	0.175029	1.34923e-05	3.37995e-05	0.383101	0.459645	1.01099	0.835963
HLA-DMB	-0.624745	0.174734	0.532139	0.660776	0.765518	0.885634	3.12344	2.9487
FNBP4	-0.203787	0.174595	0.83852	0.983282	0.33429	0.36594	0.840985	0.66639
ADAMTSL4-AS1	3.20005	0.174498	0.00137406	0.00292188	0.0888707	0.0778047	0.366433	0.191935
SRSF2	0.237438	0.174474	0.812317	0.956375	0.608696	0.709685	1.60808	1.43361
GLS	-1.77287	0.174385	0.0762506	0.120576	0.273448	0.307264	0.649771	0.475386
SPATS2	16.684	0.174185	1.71226e-62	1.94093e-61	0.105141	0.0446328	0.257241	0.0830559
TBC1D2B	2.25449	0.174085	0.0241654	0.0424217	0.150807	0.144794	0.388417	0.214332
PRXL2A	-1.27768	0.173669	0.201362	0.279015	0.190183	0.208232	0.485587	0.311919
FGD4	-8.72643	0.173558	2.62841e-18	1.08777e-17	0.28466	0.372397	0.865787	0.69223
RAD51AP1	7.35048	0.173304	1.9749e-13	6.96143e-13	0.110883	0.0820016	0.304	0.130696
LFNG	6.38454	0.173224	1.71914e-10	5.44232e-10	0.184304	0.156981	0.440117	0.266894
WIPI1	5.56739	0.173038	2.5858e-08	7.46786e-08	0.215067	0.19088	0.498968	0.32593
STK17A	9.7801	0.173016	1.37081e-22	6.43686e-22	0.176784	0.128329	0.428069	0.255052
AC012447.1	4.82655	0.172905	1.38916e-06	3.6831e-06	0.144517	0.124213	0.4687	0.295795
PRDX4	-1.82454	0.172888	0.0680708	0.108478	0.378726	0.431477	0.902128	0.72924
FGD2	-14.3001	0.172741	2.18361e-46	1.8258e-45	0.30134	0.441727	0.942223	0.769482
H1-0	-2.10361	0.172723	0.0354123	0.0606877	0.261553	0.28749	0.91026	0.737537
DPP7	-3.33326	0.172683	0.000858355	0.00186031	0.61225	0.734221	1.71019	1.53751
RNASE6	-6.57709	0.172621	4.79756e-11	1.55224e-10	0.469784	0.577885	1.66277	1.49015
CXorf21	1.83601	0.172399	0.0663563	0.106	0.212879	0.212914	0.564405	0.392006
C1S	11.3254	0.17209	9.81882e-30	5.5602e-29	0.068362	0.0338176	0.221723	0.0496326
SMURF2	5.87565	0.172053	4.2119e-09	1.26006e-08	0.139322	0.115738	0.335513	0.16346
SNCA	10.3322	0.171538	5.03996e-25	2.5278e-24	0.135083	0.0899112	0.352405	0.180867
RAB31	-5.01605	0.171263	5.2745e-07	1.42937e-06	0.693601	0.836723	2.1854	2.01413
GZF1	10.54	0.170835	5.64804e-26	2.91597e-25	0.134263	0.088862	0.352589	0.181754
IFFO1	-3.00907	0.170627	0.00262053	0.00539103	0.246514	0.285069	0.618939	0.448312
SLC17A5	-5.67478	0.170506	1.38868e-08	4.05358e-08	0.256084	0.315981	0.641302	0.470795
BCL2L1	-5.78792	0.170483	7.1265e-09	2.10593e-08	0.278644	0.343906	0.686353	0.51587
BCAS2	-8.13279	0.17009	4.19523e-16	1.61588e-15	0.3105	0.399516	0.807828	0.637738
ANKRD10	-0.07282	0.169728	0.941949	1	0.310637	0.338418	0.713366	0.543638
GAB2	-3.23794	0.169455	0.00120395	0.00257542	0.191824	0.221711	0.636557	0.467102
CCDC112	1.43406	0.169415	0.151554	0.224555	0.192644	0.193059	0.496965	0.327549
NLN	1.83015	0.169384	0.0672268	0.107199	0.162838	0.160129	0.410229	0.240845
ST18	17.9019	0.169336	1.13877e-71	1.52258e-70	0.0488105	0.00879742	0.188747	0.0194112
NLRP3	8.23706	0.168998	1.76496e-16	6.88432e-16	0.184851	0.140194	0.646919	0.477921
FOXN3	-3.89935	0.168494	9.645e-05	0.000227379	0.284386	0.333414	0.738037	0.569543
SLC16A3	-7.63555	0.16844	2.24857e-14	8.18973e-14	0.586136	0.732688	1.68905	1.52061
LY9	24.2722	0.168172	3.85823e-130	1.14091e-128	0.0582445	0.00355125	0.183151	0.014979
CHD3	20.6496	0.168068	9.84924e-95	1.90392e-93	0.143424	0.0558515	0.327049	0.158981
CST6	16.2662	0.167785	1.71385e-59	1.84637e-58	0.0575608	0.0158999	0.209223	0.0414386
NUBP1	-3.2964	0.167291	0.000979316	0.00211008	0.255264	0.295642	0.620099	0.452809
PHACTR2	-0.159938	0.167087	0.87293	1	0.200301	0.211703	0.496128	0.329041
BIRC5	13.9038	0.167045	6.00756e-44	4.74383e-43	0.0427946	0.0119451	0.197577	0.0305312
CEP55	12.9538	0.166525	2.23531e-38	1.5505e-37	0.0497676	0.0176755	0.209141	0.0426155
MUC20-OT1	3.41945	0.166438	0.000627467	0.0013763	0.156412	0.144875	0.382674	0.216236
ZMIZ1-AS1	12.3238	0.166383	6.74565e-35	4.29624e-34	0.0797101	0.0390638	0.242069	0.0756867
STAT4	21.2511	0.166267	3.21823e-100	6.72395e-99	0.065901	0.0110573	0.206378	0.0401113
IGHM	17.538	0.166214	7.34268e-69	9.32996e-68	0.0299426	0.00161421	0.185216	0.0190018
PXN	17.3813	0.165623	1.14355e-67	1.41411e-66	0.128521	0.0555287	0.378639	0.213016
HTRA4	1.92109	0.165494	0.0547202	0.091271	0.124419	0.119209	0.372171	0.206677
APPL2	4.4036	0.165469	1.06471e-05	2.68227e-05	0.154635	0.138095	0.380501	0.215032
GNG2	17.2885	0.165179	5.74651e-67	7.01221e-66	0.104731	0.0405973	0.331571	0.166391
TENT2	-4.00397	0.164989	6.22873e-05	0.000149167	0.260733	0.309766	0.652042	0.487053
SLC23A2	6.86307	0.16468	6.73955e-12	2.24869e-11	0.0984413	0.072155	0.294329	0.129649
SNHG5	-0.148509	0.164554	0.881941	1	0.460897	0.507829	1.12998	0.965425
FGL2	4.14481	0.164378	3.401e-05	8.30175e-05	0.567815	0.608232	2.10814	1.94376
HES4	16.7523	0.164283	5.45217e-63	6.2295e-62	0.0821712	0.0287328	0.306896	0.142613
PLK3	-1.58158	0.164058	0.113744	0.174157	0.263331	0.29088	0.725039	0.56098
NHSL1	7.00831	0.164053	2.41212e-12	8.19416e-12	0.0694558	0.0469734	0.252994	0.0889413
ITGB1BP1	-5.45503	0.164032	4.89632e-08	1.39675e-07	0.259776	0.315577	0.656313	0.492281
EDF1	-2.12497	0.163662	0.0335889	0.057785	0.615258	0.729136	1.59042	1.42675
DEXI	10.0244	0.163633	1.19095e-23	5.76409e-23	0.108285	0.0689266	0.259691	0.0960584
RAD51B	-0.0209594	0.163563	0.983278	1	0.107739	0.111461	0.356039	0.192475
WDR11	1.95129	0.163509	0.0510229	0.0854403	0.206453	0.205246	0.477752	0.314243
AC025580.2	7.17519	0.163391	7.22088e-13	2.49597e-12	0.0656276	0.0430993	0.255511	0.0921195
DNAJB6	-7.64406	0.162681	2.10478e-14	7.67574e-14	0.374897	0.47272	0.909302	0.746621
GRAMD4	10.798	0.162622	3.51726e-27	1.87585e-26	0.129478	0.0838579	0.319525	0.156902
RASA3	7.45467	0.162495	9.00921e-14	3.21429e-13	0.125376	0.0939467	0.321827	0.159332
PLBD2	-5.27485	0.162302	1.32863e-07	3.7183e-07	0.34017	0.411864	0.841124	0.678822
IRAK2	15.1625	0.161856	6.26529e-52	5.85841e-51	0.0791632	0.030912	0.251611	0.0897549
MCTP1	-4.68564	0.16183	2.79092e-06	7.27791e-06	0.257725	0.302341	0.758712	0.596882
CYTH4	1.84194	0.161418	0.0654845	0.104981	0.225595	0.223406	0.607315	0.445897
ARHGAP31	-10.7493	0.161413	5.97247e-27	3.16568e-26	0.221766	0.314689	0.657245	0.495832
SUSD6	-5.05747	0.161403	4.24845e-07	1.15739e-06	0.245283	0.293785	0.654056	0.492653
MEF2A	-10.099	0.161397	5.58216e-24	2.72158e-23	0.421247	0.550686	1.2071	1.04571
CD28	22.1054	0.161005	2.80418e-108	6.53508e-107	0.0422477	0.000968523	0.16416	0.00315461
ABL2	0.168573	0.160804	0.866133	1	0.168307	0.174092	0.476876	0.316072
TMEM87B	1.9917	0.160445	0.0464038	0.078248	0.20618	0.203067	0.48098	0.320536
PIK3R5	-10.1553	0.16044	3.13854e-24	1.5392e-23	0.246103	0.336158	0.755086	0.594645
MCRIP2	-1.66714	0.160356	0.0954859	0.147863	0.192918	0.212914	0.491474	0.331118
NFKBID	2.36653	0.160233	0.0179555	0.0326527	0.141783	0.135351	0.409473	0.24924
KDM2A	-4.23311	0.159941	2.30486e-05	5.68353e-05	0.243506	0.289185	0.660724	0.500784
CPEB4	-3.285	0.159784	0.00101982	0.00219533	0.318977	0.371025	0.776042	0.616258
BTG3	2.02074	0.159714	0.0433066	0.0732883	0.218485	0.217191	0.508231	0.348517
TNS1	-6.11532	0.159638	9.63651e-10	2.96072e-09	0.140005	0.183051	0.447246	0.287608
THBD	-9.67904	0.159636	3.70167e-22	1.71882e-21	0.318977	0.414931	1.34587	1.18624
HMMR	10.5501	0.159464	5.07185e-26	2.62217e-25	0.0441619	0.0187248	0.20578	0.0463153
RAPH1	12.3635	0.159398	4.11842e-35	2.63728e-34	0.11895	0.069088	0.28355	0.124152
HLA-DOA	-8.30516	0.159371	9.96888e-17	3.92215e-16	0.333333	0.442211	0.946286	0.786915
CCL7	10.1473	0.159244	3.408e-24	1.66976e-23	0.0866831	0.0495561	0.84456	0.685316
H2BC15	12.3973	0.158945	2.70411e-35	1.74067e-34	0.067405	0.0304278	0.220835	0.0618903
ITPR1	1.74414	0.158823	0.0811348	0.12783	0.158463	0.154157	0.400595	0.241772
PHTF2	0.443134	0.158195	0.657669	0.794199	0.19948	0.20904	0.49098	0.332785
MAX	-3.53489	0.158163	0.000407952	0.00091468	0.377495	0.443019	0.886877	0.728714
NRIP3	17.5965	0.158159	2.61965e-69	3.35505e-68	0.0751982	0.0231638	0.202562	0.0444022
CDKN3	7.04212	0.156996	1.89342e-12	6.45418e-12	0.0535958	0.0336562	0.226568	0.0695724
MALT1	1.81478	0.156776	0.0695583	0.110548	0.173229	0.170218	0.501563	0.344787
FOXO3	-8.65181	0.156736	5.06876e-18	2.07907e-17	0.233798	0.307829	0.693382	0.536646
CHORDC1	-1.88008	0.156695	0.0600978	0.0993239	0.208094	0.231073	0.516358	0.359663
EMB	22.1409	0.15667	1.27645e-108	2.98281e-107	0.171725	0.0661017	0.454908	0.298239
VMP1	1.21937	0.156312	0.222705	0.305689	0.598852	0.720823	1.90967	1.75336
RPN2	-3.32526	0.156272	0.000883356	0.00191177	0.661471	0.79774	1.95941	1.80314
PALD1	17.9386	0.156152	5.8901e-72	7.90393e-71	0.0617993	0.0150121	0.20063	0.0444776
GPX3	-6.52744	0.156107	6.69038e-11	2.15414e-10	0.417008	0.507667	1.34466	1.18855
CD48	13.9236	0.155887	4.55188e-44	3.59986e-43	0.370112	0.271025	1.15205	0.996167
TNFRSF14	-6.28099	0.155206	3.36421e-10	1.05264e-09	0.41277	0.505892	1.05085	0.89564
IL32	25.9899	0.155175	6.44872e-149	2.37417e-147	0.0903746	0.0129944	0.227133	0.0719579
TLR7	1.13576	0.154932	0.256058	0.347575	0.165299	0.167474	0.425975	0.271044
SIAH2	3.04314	0.154655	0.0023412	0.00483332	0.168307	0.157708	0.427531	0.272875
PRKCB	13.1182	0.154651	2.58954e-39	1.82859e-38	0.193465	0.11937	0.638801	0.48415
ANKRD36C	13.4012	0.154614	5.95196e-41	4.36517e-40	0.0861362	0.0410815	0.223658	0.0690439
LRRK1	1.34362	0.154525	0.179072	0.262275	0.148209	0.146328	0.421778	0.267254
SMIM4	-3.72993	0.154514	0.000191536	0.000442539	0.280421	0.329056	0.700067	0.545553
PMAIP1	17.3784	0.154433	1.20212e-67	1.48584e-66	0.157506	0.0767554	0.474928	0.320495
ARSB	-4.08572	0.15443	4.39402e-05	0.000106223	0.226415	0.266747	0.537582	0.383151
CREB5	0.809904	0.154247	0.417995	0.537279	0.205086	0.21025	0.603296	0.449049
GALNT1	-3.1831	0.154238	0.00145705	0.00307258	0.427673	0.499274	1.01046	0.856224
CREBL2	-3.89772	0.154236	9.71035e-05	0.000228898	0.319934	0.378128	0.778828	0.624592
VAC14	-5.48835	0.154033	4.05695e-08	1.16076e-07	0.27085	0.331396	0.692083	0.538049
B4GALT1	-6.08472	0.153672	1.16695e-09	3.57173e-09	0.312278	0.381114	0.793904	0.640232
H1-5	15.7658	0.153425	5.35241e-56	5.3931e-55	0.0531857	0.0144471	0.186744	0.033319
RBM6	-4.43182	0.153386	9.34405e-06	2.36183e-05	0.25458	0.302986	0.647275	0.493889
CLEC2D	9.86493	0.153359	5.90727e-23	2.80134e-22	0.15149	0.107425	0.320294	0.166935
SIGLEC15	12.7448	0.153316	3.33444e-37	2.24833e-36	0.0451189	0.0152542	0.179048	0.0257326
TMEM86A	4.75672	0.153141	1.96765e-06	5.18283e-06	0.140689	0.122357	0.30769	0.154549
ARHGAP25	-8.44648	0.153009	3.00219e-17	1.20092e-16	0.267706	0.34996	0.708436	0.555426
NEK6	-6.84238	0.152922	7.78883e-12	2.59076e-11	0.402379	0.500242	1.02161	0.868687
CLSPN	8.81716	0.152899	1.17404e-18	4.91705e-18	0.0507246	0.0271186	0.198507	0.0456073
RERE	0.521137	0.152722	0.602272	0.737746	0.175964	0.180307	0.464737	0.312015
TOP1	-3.78966	0.152652	0.000150852	0.000350894	0.447635	0.524617	1.17154	1.01889
TWSG1	2.5723	0.152458	0.0101025	0.0189449	0.123188	0.115738	0.301138	0.14868
VAV3	4.25738	0.15236	2.06836e-05	5.11792e-05	0.171589	0.152946	0.504842	0.352482
OLMALINC	-0.0864767	0.152217	0.931087	1	0.117719	0.12276	0.335442	0.183224
NCAPH	10.6999	0.15215	1.01915e-26	5.36343e-26	0.0456658	0.0194512	0.182378	0.0302281
TPRA1	-0.336063	0.1521	0.736824	0.878579	0.207957	0.22163	0.494478	0.342379
KCNMA1	-17.5025	0.152069	1.37087e-68	1.72915e-67	0.265245	0.419451	0.920095	0.768026
MCM5	-3.778	0.151432	0.000158092	0.000367205	0.203445	0.239952	0.531673	0.380241
DCXR	-4.38356	0.150815	1.16753e-05	2.93502e-05	0.347416	0.411299	0.858535	0.70772
ZMIZ2	4.12525	0.150595	3.70327e-05	9.02423e-05	0.16735	0.150605	0.389784	0.239189
ARHGEF10L	-13.443	0.150225	3.38409e-41	2.50105e-40	0.223817	0.335513	0.661208	0.510983
KIF20B	6.57649	0.14981	4.81681e-11	1.55827e-10	0.096117	0.0717514	0.279205	0.129395
PDLIM4	5.07889	0.149427	3.79651e-07	1.03722e-06	0.0824446	0.0644875	0.269613	0.120186
CCDC170	7.83866	0.148898	4.55362e-15	1.698e-14	0.120591	0.0882163	0.321375	0.172477
TBC1D8	6.10811	0.148822	1.00817e-09	3.09455e-09	0.114165	0.0891848	0.340691	0.191869
MKLN1	-2.51346	0.148627	0.0119554	0.0222102	0.193601	0.219128	0.50439	0.355764
SERINC5	-2.01484	0.148564	0.0439213	0.0742606	0.168991	0.189992	0.454461	0.305897
KLHL24	0.365735	0.148551	0.714562	0.854519	0.169264	0.174253	0.419344	0.270792
AFF4	-0.70948	0.148547	0.478026	0.602222	0.218759	0.237288	0.552742	0.404194
C1orf21	23.6187	0.14843	2.47889e-123	6.91867e-122	0.0775226	0.0120258	0.200485	0.0520544
CCNB1	2.62654	0.148332	0.00862585	0.0165382	0.0538693	0.0466505	0.229449	0.0811164
SLC12A5	26.076	0.148029	6.81644e-150	2.54215e-148	0.0669948	0.00419693	0.153872	0.0058436
PNISR	-0.659947	0.14791	0.509288	0.63661	0.380366	0.424939	0.920599	0.772689
RIN2	-1.50561	0.147808	0.132168	0.198702	0.212469	0.230831	0.562384	0.414576
AP1S2	2.68293	0.147675	0.00729794	0.0141433	0.473065	0.500565	1.33493	1.18725
ZDHHC14	12.3214	0.147046	6.94818e-35	4.42414e-34	0.0660377	0.0297821	0.193559	0.0465132
GRK3	-8.26806	0.146503	1.36159e-16	5.33107e-16	0.280558	0.360129	0.756375	0.609872
IGKV3-15	9.55534	0.146293	1.23177e-21	5.6375e-21	0.0101176	0.000887813	0.147957	0.00166345
KDM7A	11.9687	0.146017	5.18525e-33	3.16441e-32	0.137544	0.0841001	0.376133	0.230116
MYO7A	19.7681	0.145937	5.6006e-87	9.68858e-86	0.0847689	0.0237288	0.185954	0.0400171
NFATC2	19.236	0.145909	1.85006e-82	2.9754e-81	0.0820345	0.0231638	0.219834	0.0739241
CENPM	12.7712	0.145808	2.37588e-37	1.60745e-36	0.0481269	0.0170299	0.176326	0.0305181
VAMP8	-6.03086	0.145787	1.63088e-09	4.97053e-09	0.773038	0.896126	2.80936	2.66358
CENPP	4.97364	0.14511	6.57072e-07	1.77376e-06	0.065901	0.0502018	0.222416	0.0773063
TLE5	-3.22818	0.144923	0.00124581	0.00266143	0.449686	0.531154	1.07404	0.92912
AL138720.1	-1.99309	0.144877	0.0462514	0.0779961	0.133169	0.147377	0.528842	0.383965
TBC1D5	-9.09067	0.144817	9.84329e-20	4.24637e-19	0.253897	0.338741	0.70721	0.562392
OTULINL	-5.06583	0.144269	4.06616e-07	1.10889e-06	0.33388	0.399596	0.86543	0.721161
PHF21A	1.59196	0.143699	0.111394	0.17088	0.156549	0.153349	0.448368	0.304669
SNAP23	-4.02478	0.143656	5.70276e-05	0.000136825	0.37271	0.43866	0.901003	0.757347
LPAR5	16.0812	0.143366	3.45579e-58	3.64699e-57	0.105278	0.0465698	0.220229	0.0768633
CASS4	14.1554	0.143352	1.73059e-45	1.41631e-44	0.0769757	0.0317191	0.244859	0.101507
TM2D2	-1.41128	0.143138	0.158161	0.233876	0.284249	0.3159	0.62713	0.483992
RBP1	9.78293	0.142789	1.33291e-22	6.26461e-22	0.0704129	0.039548	0.207292	0.0645034
PNKD	-4.99673	0.142353	5.831e-07	1.57671e-06	0.350287	0.417756	0.850486	0.708133
SUSD1	-2.8887	0.14212	0.0038684	0.0077341	0.24583	0.278935	0.595341	0.453221
MARCHF9	9.99511	0.142013	1.60109e-23	7.70438e-23	0.121411	0.0803874	0.253669	0.111656
CIAO2A	-9.35145	0.141991	8.64536e-21	3.85307e-20	0.627427	0.780872	1.93147	1.78948
BABAM2	-4.04091	0.141695	5.32451e-05	0.000127987	0.231611	0.272236	0.57196	0.430265
PDE6G	2.09236	0.141422	0.0364066	0.0622842	0.0818977	0.0756255	0.250314	0.108893
JAZF1	-4.18608	0.141404	2.83817e-05	6.95877e-05	0.183484	0.219451	0.510701	0.369297
CLCN7	-5.76109	0.141333	8.35736e-09	2.46121e-08	0.243506	0.296933	0.626799	0.485466
ETNK1	-3.04105	0.141277	0.00235756	0.00486671	0.29259	0.334948	0.668493	0.527216
HNRNPLL	0.871873	0.140978	0.383278	0.49788	0.195242	0.200242	0.433672	0.292694
ANKRD12	-9.40694	0.140851	5.10784e-21	2.29427e-20	0.349877	0.462066	0.961682	0.820831
B3GNT2	-5.41059	0.140762	6.28163e-08	1.78268e-07	0.304758	0.375061	0.724775	0.584013
SDCCAG8	-10.7848	0.140738	4.06165e-27	2.16262e-26	0.449002	0.584262	1.22431	1.08357
SNX5	-8.59697	0.140337	8.18507e-18	3.33139e-17	0.452283	0.57837	1.15352	1.01318
FAM49A	-2.85196	0.140255	0.00434511	0.00863045	0.29259	0.332526	0.803938	0.663683
CCDC200	0.957949	0.140206	0.338088	0.443706	0.115669	0.113882	0.376078	0.235871
RAB7B	-5.42654	0.140173	5.7456e-08	1.63361e-07	0.146432	0.183697	0.415228	0.275055
SMC2	-4.39121	0.139998	1.12723e-05	2.83619e-05	0.149439	0.181921	0.412425	0.272427
RSRC1	-6.98598	0.13997	2.82868e-12	9.58031e-12	0.263467	0.330266	0.673623	0.533652
AL138899.1	13.3183	0.139613	1.81122e-40	1.31455e-39	0.0315833	0.00686037	0.181192	0.0415783
SLC48A1	5.42421	0.139594	5.8212e-08	1.65456e-07	0.105141	0.0842615	0.251216	0.111621
PARP1	-3.9945	0.139255	6.4832e-05	0.00015506	0.335384	0.397175	0.779185	0.639931
AC243829.1	9.73444	0.139246	2.15004e-22	1.00484e-21	0.073831	0.0422115	0.202246	0.0630001
CCL19	8.93867	0.139168	3.93882e-19	1.67185e-18	0.0149029	0.00338983	0.201691	0.0625226
GFOD1	5.27155	0.13905	1.35278e-07	3.78384e-07	0.0773858	0.0591606	0.235845	0.0967948
BNIP3L	-9.27512	0.13902	1.77416e-20	7.83814e-20	0.476073	0.615254	1.28306	1.14404
SMS	-7.28017	0.138986	3.3339e-13	1.1647e-12	0.397047	0.506134	1.00036	0.861375
PADI2	10.0835	0.138837	6.53577e-24	3.17991e-23	0.07137	0.0391445	0.212897	0.0740603
PFDN1	-8.22354	0.138725	1.97583e-16	7.69288e-16	0.397594	0.499354	0.976421	0.837696
RDX	-6.57899	0.138633	4.7364e-11	1.53322e-10	0.347553	0.429217	0.871673	0.733039
ANKRD29	12.6657	0.13861	9.1562e-37	6.10374e-36	0.0765655	0.0359968	0.194139	0.0555293
CBX5	8.25196	0.138548	1.55821e-16	6.09072e-16	0.139459	0.103632	0.302613	0.164065
ZNF804A	-1.19155	0.138501	0.233437	0.319317	0.0806672	0.0871671	0.304541	0.166041
PARVB	-10.4327	0.138312	1.75808e-25	8.93386e-25	0.311457	0.415093	0.812139	0.673828
ZNF292	-2.28048	0.138105	0.0225794	0.0404906	0.178151	0.200807	0.468656	0.330551
IKBIP	-2.85044	0.138103	0.00436592	0.00866978	0.243779	0.277805	0.60491	0.466806
AKR1A1	-5.39263	0.137947	6.94329e-08	1.96485e-07	0.641646	0.768281	1.95352	1.81558
LINC01480	14.1129	0.137617	3.16236e-45	2.57097e-44	0.0529122	0.0173527	0.176794	0.0391771
ZNF618	13.7884	0.137499	2.99408e-43	2.32588e-42	0.0690457	0.0281679	0.186307	0.0488076
TIMM17A	-2.50857	0.137422	0.0121222	0.0225086	0.362729	0.413559	0.829597	0.692176
ZMYND8	-4.5039	0.137412	6.67163e-06	1.70199e-05	0.228466	0.272639	0.567414	0.430002
USP12	-1.75622	0.137302	0.0790504	0.124706	0.206727	0.229621	0.498876	0.361574
PSTPIP2	0.986016	0.137278	0.324125	0.426311	0.207684	0.206376	0.637473	0.500195
GPATCH2L	-0.572365	0.137241	0.567074	0.700688	0.175144	0.185876	0.432343	0.295103
PSME4	-4.54214	0.137176	5.5687e-06	1.42894e-05	0.174323	0.210089	0.463338	0.326162
MZT2B	-6.8825	0.137104	5.88098e-12	1.96629e-11	0.447361	0.557546	1.11821	0.981102
TNFRSF10D	2.7298	0.137085	0.00633736	0.0123708	0.0835384	0.0745763	0.289867	0.152782
YTHDC2	1.90967	0.136855	0.0561754	0.0935713	0.144107	0.138822	0.365793	0.228938
UBA6	-4.82861	0.136773	1.3749e-06	3.64604e-06	0.248154	0.298547	0.612167	0.475394
CYP27B1	10.5575	0.136456	4.68796e-26	2.42612e-25	0.0417008	0.0169492	0.184239	0.0477822
CUX1	0.439621	0.136434	0.660212	0.796972	0.310364	0.326796	0.787831	0.651397
ASPM	12.1054	0.136272	9.88796e-34	6.15053e-33	0.0367788	0.0113801	0.170362	0.0340901
AC083837.1	8.72165	0.136258	2.74166e-18	1.13373e-17	0.0509981	0.0274415	0.192079	0.0558212
ITGA9	17.0592	0.136233	2.98606e-65	3.5385e-64	0.0358217	0.00427764	0.148065	0.0118321
CLASP1	2.28296	0.136193	0.0224329	0.0402624	0.0892808	0.0822437	0.264002	0.127809
SCAMP2	-6.67753	0.135964	2.43e-11	7.94576e-11	0.500547	0.620662	1.24642	1.11046
KMO	-11.1545	0.135922	6.80818e-29	3.78566e-28	0.233798	0.32615	0.708206	0.572284
FUT8	11.384	0.135806	5.02241e-30	2.86543e-29	0.0965272	0.0552865	0.217367	0.08156
MITF	-14.6476	0.135205	1.39647e-48	1.21808e-47	0.295871	0.432849	0.840565	0.70536
PHF19	12.2811	0.135203	1.14455e-34	7.25198e-34	0.0996719	0.0535916	0.263976	0.128773
AL031777.2	9.12743	0.13519	7.01421e-20	3.04267e-19	0.0795734	0.0483454	0.234637	0.0994466
USF2	-6.69042	0.135021	2.22531e-11	7.28936e-11	0.429997	0.526392	1.05097	0.915945
VTI1A	-3.06357	0.134906	0.00218714	0.00452864	0.171862	0.19774	0.474001	0.339095
ELL	1.69057	0.134898	0.0909196	0.14119	0.123325	0.11937	0.332298	0.1974
TPST2	-3.50652	0.13487	0.000454009	0.00101372	0.271124	0.315577	0.626821	0.491951
AL021978.1	10.6664	0.134791	1.46123e-26	7.66343e-26	0.0427946	0.0173527	0.194408	0.0596163
FAF1	-4.54647	0.134317	5.45543e-06	1.40099e-05	0.174733	0.212026	0.468626	0.334309
NARF	1.21693	0.134306	0.22363	0.306896	0.139869	0.138418	0.343281	0.208976
ELAVL4	20.7565	0.134192	1.07013e-95	2.09845e-94	0.0407438	0.00193705	0.1396	0.00540758
RAB12	4.4408	0.134094	8.96236e-06	2.26912e-05	0.128247	0.110654	0.298568	0.164474
FAH	2.13173	0.134059	0.033029	0.0568521	0.180886	0.175464	0.392786	0.258727
KLF4	-22.5122	0.133825	3.15224e-112	7.74426e-111	0.551272	0.806699	2.19297	2.05914
PHACTR1	-13.9983	0.133662	1.59738e-44	1.27776e-43	0.242685	0.36707	0.796852	0.66319
SIRPA	-6.4317	0.133638	1.26188e-10	4.01788e-10	0.564534	0.696529	1.52267	1.38904
TBL1XR1	2.74928	0.133597	0.00597255	0.0116825	0.173366	0.16473	0.386379	0.252782
HAGHL	2.54147	0.133397	0.0110388	0.0205843	0.117173	0.108394	0.291603	0.158206
NXF1	-4.59561	0.133338	4.31489e-06	1.11407e-05	0.255537	0.305569	0.63803	0.504693
GTF3C1	3.7901	0.133262	0.000150587	0.00035034	0.116899	0.103067	0.283502	0.15024
CCR5AS	0.0538657	0.133244	0.957042	1	0.163112	0.168119	0.453582	0.320338
EXT1	11.31	0.133173	1.17034e-29	6.61727e-29	0.0969374	0.0548023	0.267824	0.134651
MCF2L2	-9.93201	0.133147	3.021e-23	1.44428e-22	0.150533	0.217676	0.499621	0.366474
ANKRD13D	-0.395967	0.133015	0.692129	0.832701	0.187175	0.198628	0.45473	0.321716
ACOT11	14.8295	0.132879	9.4484e-50	8.40888e-49	0.0574241	0.0186441	0.15904	0.0261605
RELCH	-0.129688	0.132806	0.896813	1	0.152311	0.159887	0.394393	0.261587
MPC2	-8.1837	0.132688	2.7525e-16	1.06638e-15	0.386246	0.483697	0.990468	0.85778
AKT1	-0.457529	0.132551	0.647291	0.784305	0.24706	0.26481	0.528102	0.395551
DUSP1	0.229755	0.132517	0.818282	0.961295	0.873667	0.97724	4.18836	4.05584
H2AC20	5.98341	0.132353	2.18508e-09	6.62368e-09	0.116352	0.0920097	0.28879	0.156437
LINC00342	11.848	0.13233	2.20485e-32	1.3246e-31	0.0650807	0.0301856	0.18414	0.0518091
KCNJ5	13.424	0.132315	4.37692e-41	3.221e-40	0.0750615	0.0330912	0.184116	0.0518004
HERC1	-8.69468	0.132249	3.47799e-18	1.43386e-17	0.203992	0.275626	0.577061	0.444812
FUBP1	-0.864662	0.132221	0.387225	0.502274	0.258135	0.279177	0.585211	0.45299
SLC38A7	3.16426	0.13222	0.00155477	0.0032693	0.150943	0.139306	0.347509	0.21529
HSD17B12	-2.34491	0.132121	0.0190316	0.0345003	0.352065	0.401695	0.77294	0.640819
TPMT	-5.92866	0.132077	3.05414e-09	9.19229e-09	0.324856	0.398467	0.785211	0.653134
GPR155	6.37561	0.132014	1.82236e-10	5.76062e-10	0.0948865	0.0711864	0.26818	0.136166
FAM13A	-1.3191	0.131957	0.187137	0.268254	0.118403	0.128329	0.35884	0.226883
ANXA6	9.12092	0.131885	7.44881e-20	3.22794e-19	0.219032	0.168684	0.533823	0.401938
COL22A1	13.1015	0.131865	3.22616e-39	2.27318e-38	0.0303527	0.00661824	0.143905	0.0120395
LRP12	5.89538	0.131827	3.73816e-09	1.12119e-08	0.127153	0.102986	0.272913	0.141086
MRPL52	-7.76463	0.131813	8.18865e-15	3.02726e-14	0.402516	0.508232	1.01519	0.883381
MZB1	15.8846	0.131454	8.10282e-57	8.32012e-56	0.0205086	8.07103e-05	0.132568	0.00111383
CD200R1	22.246	0.131408	1.23238e-109	2.92747e-108	0.0568772	0.00581114	0.15217	0.0207626
LINC02611	6.48918	0.13131	8.63025e-11	2.76632e-10	0.0712333	0.0498789	0.204963	0.0736535
BHLHE40	-10.1242	0.131206	4.31599e-24	2.10943e-23	0.506836	0.658031	1.64798	1.51678
GIMAP6	4.47968	0.131173	7.4755e-06	1.90087e-05	0.1344	0.116626	0.32416	0.192986
SATB1-AS1	11.0641	0.130935	1.87388e-28	1.03065e-27	0.0623462	0.0299435	0.207799	0.0768645
LBR	2.65057	0.130738	0.00803565	0.0154536	0.228056	0.220662	0.5503	0.419562
LINC01857	4.88532	0.130523	1.03261e-06	2.75987e-06	0.0894176	0.07159	0.247267	0.116744
TSC22D2	-3.75951	0.130507	0.000170247	0.000394515	0.14233	0.169411	0.415062	0.284555
BAIAP2	-2.68346	0.13049	0.00728642	0.0141231	0.166803	0.190557	0.404726	0.274237
TFEB	8.36032	0.130446	6.25474e-17	2.47821e-16	0.149713	0.111138	0.347208	0.216763
IGKV3-20	18.995	0.130435	1.87484e-80	2.90326e-79	0.0336341	0.00145278	0.132054	0.00161835
UPP1	-13.2923	0.130426	2.56518e-40	1.85498e-39	0.622368	0.80904	2.13905	2.00862
ARHGAP12	7.31173	0.130245	2.63729e-13	9.24841e-13	0.103637	0.0747377	0.258094	0.12785
TNIP1	0.236668	0.130153	0.812914	0.956947	0.271534	0.282889	0.656363	0.52621
AHSA1	-6.11534	0.130129	9.63489e-10	2.96057e-09	0.279054	0.344875	0.651251	0.521122
BTG2	0.049545	0.130078	0.960485	1	0.429177	0.476271	1.33946	1.20938
CDV3	-5.80597	0.130061	6.39932e-09	1.89516e-08	0.564944	0.69209	1.47062	1.34056
TPM1	6.28852	0.129979	3.20501e-10	1.00368e-09	0.16612	0.137288	0.347711	0.217733
MORF4L2	-3.60486	0.129484	0.000312323	0.00070621	0.431091	0.506053	0.978229	0.848745
MPEG1	-0.367897	0.129427	0.71295	0.852828	0.417145	0.457062	1.32372	1.1943
DENND1A	0.191645	0.129399	0.84802	0.990789	0.134673	0.137288	0.398063	0.268664
AMZ1	1.88536	0.129293	0.059381	0.0986185	0.102543	0.0967716	0.285811	0.156518
MYO1D	20.6202	0.129278	1.80846e-94	3.46991e-93	0.0552365	0.00750605	0.155727	0.0264486
AC100849.1	-0.607236	0.12912	0.543694	0.674205	0.0511348	0.0540759	0.221659	0.0925392
ADGRE2	4.94348	0.129117	7.67392e-07	2.06403e-06	0.224091	0.198467	0.652081	0.522964
AC022966.1	-0.591037	0.129064	0.554495	0.686874	0.13563	0.144149	0.372634	0.24357
SH3TC1	-8.43248	0.12903	3.38431e-17	1.35106e-16	0.179519	0.24092	0.533082	0.404052
H2BC9	11.9354	0.129014	7.7416e-33	4.7067e-32	0.0470331	0.0179177	0.162315	0.0333015
TOMM40	-7.65627	0.128939	1.9141e-14	6.98925e-14	0.274815	0.351251	0.714994	0.586055
HNRNPM	-4.23826	0.128685	2.2526e-05	5.55997e-05	0.473065	0.56481	1.20341	1.07473
SBF2-AS1	8.8139	0.12867	1.2087e-18	5.05894e-18	0.0552365	0.0303471	0.174346	0.0456757
CCDC88A	-14.1057	0.128656	3.50123e-45	2.84558e-44	0.622778	0.781033	1.97934	1.85069
ST3GAL6	-6.06449	0.128606	1.32375e-09	4.04498e-09	0.238857	0.296126	0.607179	0.478573
LRCH1	1.87543	0.128572	0.0607331	0.100156	0.11143	0.106295	0.290226	0.161655
KIF2C	10.8422	0.12849	2.17199e-27	1.16439e-26	0.0374624	0.0138822	0.157611	0.0291204
SNRNP25	-2.54237	0.128311	0.0110104	0.0205358	0.189363	0.213479	0.440345	0.312034
RBBP6	-9.8775	0.128165	5.21166e-23	2.47602e-22	0.261006	0.351412	0.748688	0.620523
LIMK1	-9.15457	0.128137	5.45748e-20	2.37575e-19	0.216024	0.291364	0.547744	0.419607
AC253572.2	3.85636	0.128003	0.000115088	0.000270208	0.0947498	0.0803874	0.294337	0.166334
CXCL9	-4.33997	0.127885	1.42502e-05	3.5636e-05	0.125239	0.152623	1.37012	1.24224
ARIH1	-2.7743	0.127711	0.00553202	0.0108619	0.197019	0.224778	0.51356	0.385848
TCTEX1D1	16.9847	0.127624	1.06626e-64	1.25375e-63	0.0458026	0.00871671	0.145908	0.0182837
GLUL	-1.75224	0.127605	0.0797329	0.125721	0.883238	0.936804	4.21672	4.08912
CPEB2	1.22502	0.127605	0.220567	0.302818	0.123188	0.121388	0.323788	0.196184
XYLT1	14.5753	0.127515	4.03458e-48	3.48858e-47	0.0602953	0.0204197	0.211236	0.0837211
LINC00243	17.0362	0.127366	4.42566e-65	5.23483e-64	0.0313098	0.00258273	0.135889	0.00852317
PIM3	1.76332	0.127341	0.0778459	0.122881	0.361635	0.376998	0.946752	0.819411
MANBA	-14.962	0.12729	1.3004e-50	1.17884e-49	0.418923	0.57611	1.17341	1.04612
CREB3	0.987542	0.127282	0.323377	0.425392	0.17364	0.174738	0.395076	0.267795
ADAM19	10.3038	0.127197	6.77474e-25	3.38213e-24	0.0542795	0.0256659	0.239692	0.112495
ATP5F1D	-7.12461	0.127156	1.04373e-12	3.58854e-12	0.574925	0.708232	1.55501	1.42785
SLC9A7	0.123915	0.126784	0.901383	1	0.0847689	0.0858757	0.269588	0.142804
HS3ST1	16.0511	0.126676	5.61491e-58	5.90868e-57	0.123735	0.0573043	0.401775	0.275099
DAZAP2	-0.72562	0.1266	0.468072	0.591238	0.678562	0.858676	2.10225	1.97565
DISC1	5.66984	0.126398	1.42931e-08	4.16888e-08	0.0626196	0.0449556	0.214171	0.0877726
SCARF1	7.6032	0.126241	2.88904e-14	1.04767e-13	0.0928357	0.0644875	0.245408	0.119167
SHISAL2A	17.1253	0.126196	9.61941e-66	1.15152e-64	0.0581077	0.01477	0.147592	0.0213965
RBM25	-4.5858	0.126186	4.52252e-06	1.16651e-05	0.438748	0.522599	1.0938	0.967618
C12orf45	-5.10252	0.125896	3.3516e-07	9.18775e-07	0.228056	0.273366	0.646295	0.520399
RAB3IL1	20.1517	0.125805	2.59869e-90	4.70478e-89	0.0764288	0.0183212	0.165061	0.0392557
HELZ	0.588677	0.125694	0.556078	0.688439	0.195926	0.200888	0.474409	0.348715
SNTB1	-15.158	0.125683	6.70717e-52	6.26932e-51	0.265108	0.395157	0.778035	0.652352
MOB1B	5.01329	0.125639	5.35072e-07	1.44942e-06	0.131802	0.11138	0.30664	0.181001
CISH	-5.69154	0.125237	1.25895e-08	3.68322e-08	0.247197	0.310977	0.642026	0.516789
GUK1	-5.1989	0.125114	2.00468e-07	5.56269e-07	0.612524	0.751977	1.65262	1.5275
THADA	-2.32379	0.124981	0.0201366	0.0363887	0.140826	0.158354	0.401681	0.2767
SMAD7	-3.28365	0.124949	0.00102473	0.00220555	0.161061	0.188943	0.403497	0.278548
LAP3	-6.30675	0.124829	2.84958e-10	8.94104e-10	0.64233	0.79201	2.08173	1.9569
CEP350	-9.35625	0.12481	8.26165e-21	3.68587e-20	0.415778	0.537772	1.15094	1.02613
ACSM3	-4.5058	0.124718	6.61233e-06	1.68736e-05	0.106918	0.135351	0.322765	0.198047
TET3	-0.81929	0.124341	0.412621	0.531429	0.120317	0.128087	0.357785	0.233444
ETV3	1.49073	0.124237	0.136031	0.20361	0.108832	0.105408	0.325037	0.2008
HSD17B14	-5.78396	0.124088	7.29609e-09	2.15456e-08	0.18362	0.229701	0.446689	0.322602
WDFY2	-4.27239	0.124077	1.93392e-05	4.79399e-05	0.197566	0.235109	0.533659	0.409581
ACIN1	-5.16014	0.123937	2.46763e-07	6.81731e-07	0.353295	0.4205	0.850692	0.726755
PCNX2	6.81162	0.12392	9.65026e-12	3.20127e-11	0.0751982	0.0523002	0.211533	0.0876127
MAP3K8	-9.04007	0.123877	1.56572e-19	6.71969e-19	0.440252	0.562712	1.38232	1.25844
CENPE	-1.09719	0.123808	0.272558	0.368192	0.0628931	0.0686037	0.231927	0.108119
UBTD1	2.32777	0.123567	0.0199245	0.0360154	0.134673	0.126392	0.314317	0.19075
TFDP1	-2.01455	0.123566	0.043952	0.0743076	0.238857	0.265698	0.553807	0.430241
NCOR2	-1.95098	0.123534	0.0510593	0.0854957	0.289035	0.32389	0.680294	0.556761
ZNF266	3.08867	0.123516	0.00201053	0.00418442	0.0895543	0.0792575	0.241317	0.1178
DTNB	1.31544	0.123505	0.188361	0.268254	0.110473	0.107587	0.292629	0.169125
MGAT5	-8.18769	0.123438	2.66277e-16	1.03286e-15	0.166667	0.227522	0.456068	0.33263
UTY	4.01184	0.123294	6.02479e-05	0.000144444	0.108012	0.0928168	0.303956	0.180662
SAE1	-1.88538	0.123272	0.0593788	0.0986185	0.186355	0.207345	0.433917	0.310644
EZH2	2.88564	0.123189	0.00390621	0.00780306	0.100766	0.090799	0.287529	0.164339
MREG	4.75135	0.123142	2.02062e-06	5.31911e-06	0.0935193	0.0753027	0.253778	0.130636
SLC15A4	-0.941649	0.12306	0.346372	0.453495	0.196199	0.210169	0.436848	0.313789
ERC1	-5.73627	0.122926	9.67869e-09	2.84224e-08	0.16735	0.210412	0.465804	0.342878
ARHGDIB	0.599555	0.122814	0.548803	0.68018	0.819251	0.951009	3.17696	3.05414
PRMT2	-4.95149	0.122799	7.3647e-07	1.9821e-06	0.429997	0.518079	1.04018	0.917386
TMEM138	-2.63105	0.122755	0.00851218	0.0163324	0.205496	0.233172	0.483975	0.36122
STAG1	-5.98131	0.12263	2.21353e-09	6.70912e-09	0.201805	0.250605	0.539668	0.417038
NT5DC2	17.9812	0.1224	2.73365e-72	3.69129e-71	0.0587914	0.0134786	0.147079	0.0246789
AC242426.2	-5.20122	0.122201	1.97986e-07	5.49854e-07	0.332513	0.398063	0.732726	0.610525
CHSY1	5.83128	0.122138	5.50038e-09	1.63644e-08	0.121274	0.0964487	0.319241	0.197103
PRKCE	-6.90447	0.122092	5.03897e-12	1.68891e-11	0.100902	0.139548	0.373004	0.250913
LXN	2.27054	0.121889	0.023175	0.0415252	0.121138	0.113882	0.280901	0.159012
MGME1	-3.00793	0.121855	0.00263036	0.00541041	0.179519	0.205408	0.426637	0.304782
SRGAP3	19.0794	0.121812	3.74459e-81	5.86183e-80	0.043615	0.00492333	0.135753	0.0139408
UVRAG	-5.12707	0.121777	2.94279e-07	8.09283e-07	0.242002	0.291687	0.63812	0.516343
ESCO2	8.7584	0.121767	1.98037e-18	8.22607e-18	0.0378726	0.017837	0.154837	0.0330704
CHST15	14.2133	0.121695	7.57559e-46	6.2573e-45	0.131118	0.0674738	0.408565	0.28687
HMGN2	-10.7292	0.121658	7.42748e-27	3.92483e-26	0.363823	0.495077	0.930308	0.80865
NQO2	-5.58555	0.121637	2.32963e-08	6.74087e-08	0.22245	0.269492	0.580949	0.459311
CHCHD6	-0.209361	0.121534	0.834167	0.978444	0.0883238	0.0915254	0.269018	0.147485
SLBP	-4.42755	0.121479	9.53107e-06	2.40769e-05	0.290129	0.343019	0.649624	0.528146
TBL2	3.78932	0.121442	0.000151061	0.000351347	0.131529	0.116868	0.288084	0.166642
OTULIN	0.672343	0.121329	0.501366	0.628226	0.133853	0.135028	0.33244	0.211111
DBP	4.43137	0.121175	9.36355e-06	2.36629e-05	0.10268	0.085795	0.260569	0.139394
CXCL12	18.5704	0.121157	5.57842e-77	8.1225e-76	0.0300793	0.000726392	0.124829	0.003672
CARD11	22.8511	0.121115	1.42623e-115	3.61737e-114	0.061936	0.00686037	0.149377	0.028262
ARHGAP21	-2.96485	0.12109	0.00302831	0.00617585	0.180476	0.20686	0.440212	0.319122
APLP2	-2.18529	0.121023	0.0288674	0.0501936	0.789308	0.91937	2.88115	2.76013
SH3RF3	14.1143	0.120991	3.10105e-45	2.52192e-44	0.0354115	0.00774818	0.141588	0.0205969
AF117829.1	5.44246	0.120921	5.25506e-08	1.49677e-07	0.0746514	0.0560936	0.23572	0.114799
H2BC18	7.97022	0.1209	1.58394e-15	5.99017e-15	0.064397	0.0396287	0.190043	0.0691433
ANTXR2	5.30023	0.120877	1.15658e-07	3.24205e-07	0.153268	0.128249	0.439117	0.31824
TMEM156	19.9235	0.120852	2.54743e-88	4.48795e-87	0.0458026	0.00468119	0.134926	0.0140748
CORO1B	-6.84564	0.120792	7.61325e-12	2.53432e-11	0.525157	0.64883	1.33281	1.21201
SVIP	7.57604	0.120764	3.56262e-14	1.28742e-13	0.0978944	0.0698144	0.219274	0.0985101
HNRNPH1	-1.46117	0.120687	0.14397	0.214363	0.377905	0.426312	0.865404	0.744717
FAIM	-5.83987	0.120682	5.22418e-09	1.55659e-08	0.0939295	0.124536	0.283572	0.162891
CHCHD7	-2.8793	0.12054	0.00398556	0.00795542	0.271671	0.312026	0.625531	0.504991
ELOVL5	-3.64343	0.120366	0.00026903	0.000612122	0.26962	0.314931	0.640788	0.520422
GBE1	-1.4484	0.12033	0.147505	0.219209	0.162428	0.177966	0.388907	0.268577
CX3CR1	12.8596	0.120175	7.60101e-38	5.21082e-37	0.0507246	0.0180791	0.219115	0.0989397
HAPLN3	12.7074	0.120174	5.37612e-37	3.60617e-36	0.0795734	0.0378531	0.20739	0.0872162
TMSB10	3.47061	0.120085	0.000519282	0.00115448	0.987148	0.998144	5.95424	5.83416
SSR1	-5.08226	0.119918	3.72978e-07	1.01931e-06	0.528986	0.64544	1.32221	1.20229
PLA2G15	-8.32382	0.119882	8.51757e-17	3.36035e-16	0.353842	0.45343	0.879148	0.759266
MAML3	-0.539865	0.119666	0.58929	0.724592	0.121684	0.128168	0.404321	0.284654
CCDC84	5.68609	0.119649	1.29978e-08	3.80138e-08	0.0824446	0.062389	0.218476	0.0988272
SLA	-11.2765	0.119624	1.71388e-29	9.65249e-29	0.543342	0.720823	1.67904	1.55942
CCR5	5.35081	0.119537	8.75623e-08	2.46546e-07	0.123462	0.100404	0.310963	0.191426
PIKFYVE	-0.258917	0.119477	0.795699	0.937921	0.135494	0.141404	0.356383	0.236906
SEMA4D	-3.53632	0.119384	0.000405745	0.000909969	0.196199	0.231154	0.515455	0.396071
GAL	11.7377	0.119347	8.16794e-32	4.84954e-31	0.0110747	0	0.119347	0
HGSNAT	-0.00930461	0.119311	0.992576	1	0.214657	0.225343	0.484089	0.364777
TACSTD2	17.2035	0.119227	2.49916e-66	3.01685e-65	0.0592015	0.0146086	0.367819	0.248592
MCM4	3.49933	0.11903	0.000466436	0.00104057	0.111704	0.099435	0.257532	0.138502
PPM1L	-0.0109979	0.119002	0.991225	1	0.0620727	0.0631154	0.251911	0.132909
METTL7A	-0.98673	0.118681	0.323775	0.425872	0.216298	0.228814	0.574666	0.455985
TMEM158	8.02755	0.118667	9.94404e-16	3.78726e-15	0.0516817	0.0296207	0.168651	0.0499842
MAP3K14	14.9729	0.118634	1.10455e-50	1.00377e-49	0.0765655	0.0297014	0.208387	0.0897523
AZIN1	-6.6846	0.118621	2.31554e-11	7.57917e-11	0.349604	0.433091	0.824562	0.705941
TTC38	4.82133	0.11843	1.42605e-06	3.77897e-06	0.0992617	0.0811945	0.22851	0.11008
EEF2K	0.913891	0.118325	0.360774	0.470207	0.109243	0.108636	0.261308	0.142983
ELOC	-9.93282	0.118258	2.99653e-23	1.43311e-22	0.538556	0.681437	1.50275	1.38449
PAN3	1.45157	0.118148	0.14662	0.21812	0.1344	0.131477	0.388646	0.270499
ZFYVE16	-7.07927	0.118109	1.44914e-12	4.95805e-12	0.311047	0.386683	0.823422	0.705313
PAPOLG	1.63582	0.117967	0.101877	0.157232	0.131802	0.127361	0.320625	0.202658
AC008957.1	1.02225	0.117952	0.306665	0.405306	0.0939295	0.0920097	0.25005	0.132098
MACORIS	12.2803	0.117937	1.15598e-34	7.32085e-34	0.0525021	0.0205811	0.15982	0.0418831
STIP1	-9.68078	0.117836	3.63923e-22	1.69043e-21	0.355619	0.461743	0.867236	0.7494
CDK14	-6.33706	0.117813	2.34194e-10	7.3787e-10	0.122642	0.161985	0.384988	0.267175
EGLN3	17.5585	0.117803	5.11761e-69	6.52193e-68	0.0397867	0.00524617	0.146741	0.0289378
NUDC	-10.5245	0.117707	6.66368e-26	3.42937e-25	0.44531	0.577563	1.11802	1.00032
AC023590.1	15.5836	0.117701	9.40386e-55	9.25877e-54	0.0288488	0.0031477	0.124254	0.0065531
GPC4	6.34445	0.117658	2.23227e-10	7.03746e-10	0.0412907	0.025343	0.161591	0.0439328
SUZ12	-3.13452	0.117353	0.00172136	0.00359882	0.249521	0.289669	0.5818	0.464447
KDM5D	9.30056	0.1173	1.39707e-20	6.18594e-20	0.11102	0.0736885	0.243619	0.12632
MCUR1	-4.38388	0.117246	1.16583e-05	2.93102e-05	0.247197	0.291283	0.572981	0.455735
MIOS	1.16607	0.117194	0.243587	0.332357	0.162291	0.161663	0.377135	0.259941
AURKB	11.5828	0.117155	5.03524e-31	2.94292e-30	0.0340443	0.0106538	0.136976	0.0198212
SPG7	-2.56888	0.117029	0.0102027	0.0191189	0.160651	0.18184	0.398844	0.281815
ARL15	-3.64329	0.117007	0.000269173	0.000612391	0.0978944	0.117918	0.32112	0.204113
TANK	-10.7449	0.116949	6.26326e-27	3.31641e-26	0.394859	0.519613	1.04701	0.930058
Z93241.1	6.18176	0.116901	6.33913e-10	1.9635e-09	0.0600219	0.0410815	0.212572	0.0956708
ZC3H12D	14.0254	0.116669	1.09007e-44	8.76018e-44	0.0578343	0.020339	0.166616	0.0499471
AC004151.1	10.1727	0.116537	2.62434e-24	1.2907e-23	0.196609	0.140678	0.487181	0.370644
NKTR	-5.44657	0.116526	5.13507e-08	1.46324e-07	0.239541	0.293382	0.626862	0.510335
SLC2A13	5.96789	0.116436	2.40345e-09	7.27539e-09	0.0902379	0.0687651	0.221995	0.105559
KHSRP	-3.50821	0.116375	0.000451138	0.00100749	0.234072	0.270218	0.524812	0.408437
AC114778.2	5.22568	0.116345	1.73513e-07	4.8329e-07	0.0432048	0.0296207	0.179381	0.0630363
CFL1	9.57536	0.116322	1.01498e-21	4.65687e-21	0.924392	0.986037	4.08461	3.96828
AL035446.2	-4.32516	0.116321	1.52419e-05	3.80606e-05	0.0556467	0.0732042	0.222957	0.106635
EMP2	27.0848	0.116054	1.48839e-161	6.30615e-160	0.0653541	0.00225989	0.118482	0.00242737
MPDU1	-4.04628	0.116047	5.20381e-05	0.000125191	0.297922	0.34778	0.661454	0.545407
TMEM117	8.89675	0.116008	5.75042e-19	2.42962e-18	0.057971	0.0323648	0.156778	0.0407701
U62317.4	7.62517	0.115938	2.43714e-14	8.86406e-14	0.133033	0.0995157	0.32554	0.209602
SESN1	-7.26546	0.11591	3.7177e-13	1.29738e-12	0.184714	0.238337	0.526244	0.410334
TWISTNB	-8.13622	0.115874	4.07804e-16	1.57215e-15	0.201668	0.266667	0.602366	0.486493
PABPC4	-8.5422	0.115873	1.31692e-17	5.31394e-17	0.385425	0.489669	0.952606	0.836733
AL162253.2	5.98858	0.115828	2.11684e-09	6.41982e-09	0.06344	0.0446328	0.200299	0.0844711
PSMC3	-6.44197	0.115613	1.17929e-10	3.76003e-10	0.370386	0.450363	0.849842	0.734229
GRB2	-6.42818	0.115568	1.29141e-10	4.10939e-10	0.717528	0.876836	2.29159	2.17603
KCNK13	7.05028	0.115564	1.78561e-12	6.09388e-12	0.0691824	0.0461663	0.199491	0.0839269
ZNF22	0.559991	0.115549	0.575485	0.709881	0.18239	0.187006	0.407386	0.291837
CDKN2C	6.57837	0.115523	4.75638e-11	1.5393e-10	0.0773858	0.0550444	0.213576	0.0980529
USP9Y	6.81913	0.115293	9.15904e-12	3.03988e-11	0.103227	0.0769169	0.230872	0.115579
SETD5	-0.831586	0.115004	0.405642	0.523197	0.194285	0.208878	0.462428	0.347424
SCAPER	1.12029	0.114914	0.26259	0.355452	0.130982	0.12954	0.343858	0.228944
SASH1	-4.9735	0.114878	6.5756e-07	1.7749e-06	0.15026	0.1841	0.428776	0.313898
RACGAP1	5.39304	0.114824	6.92747e-08	1.96058e-07	0.0772491	0.0589185	0.19779	0.0829664
MXI1	-4.48233	0.114405	7.38306e-06	1.8781e-05	0.136314	0.166505	0.38702	0.272615
PAX8-AS1	0.207493	0.1144	0.835625	0.98011	0.185124	0.191768	0.389829	0.275429
P2RY8	14.5572	0.114307	5.25963e-48	4.53268e-47	0.0568772	0.0183212	0.187755	0.0734473
P2RY11	-4.32244	0.11424	1.5431e-05	3.85291e-05	0.118403	0.144713	0.348042	0.233802
FZD2	12.8802	0.1141	5.81571e-38	3.99434e-37	0.0660377	0.0280065	0.175948	0.0618473
KIF11	9.23836	0.11408	2.50302e-20	1.10037e-19	0.043615	0.0209847	0.149049	0.0349691
LINC01607	5.1256	0.114013	2.96585e-07	8.15364e-07	0.0437517	0.0302663	0.157823	0.0438099
SPAG7	-5.81091	0.113997	6.21355e-09	1.84183e-08	0.289445	0.350282	0.672943	0.558947
DHRS9	-4.57655	0.113932	4.72715e-06	1.21808e-05	0.130161	0.160048	0.430868	0.316936
CRADD	-3.53476	0.113786	0.00040814	0.000915022	0.106782	0.127603	0.334634	0.220848
FMNL3	-2.97101	0.11378	0.00296823	0.00605716	0.14985	0.173285	0.356363	0.242583
JCHAIN	14.698	0.11371	6.63805e-49	5.80184e-48	0.0192781	0.000564972	0.118184	0.00447428
TLR1	-3.48176	0.113676	0.000498135	0.00110871	0.306946	0.356416	0.745355	0.631679
MYL6B	9.81989	0.113667	9.24407e-23	4.3661e-22	0.0931091	0.0567393	0.201797	0.0881295
AURKA	3.25122	0.113626	0.0011491	0.00246255	0.0690457	0.0587571	0.199663	0.086037
RNASEH2B	-8.13734	0.113601	4.04041e-16	1.55834e-15	0.327728	0.416223	0.792801	0.679201
AC239799.2	2.83299	0.113451	0.00461142	0.00914465	0.0765655	0.0672316	0.250971	0.13752
CALU	-9.02134	0.113418	1.85798e-19	7.9542e-19	0.376675	0.483858	0.922856	0.809437
RIC1	0.196369	0.11335	0.844322	0.989188	0.139185	0.142292	0.365502	0.252152
TCERG1	-2.62866	0.113294	0.00857227	0.0164416	0.275636	0.313156	0.637632	0.524338
FAM135A	4.27419	0.113254	1.91832e-05	4.7567e-05	0.0970741	0.0812752	0.246551	0.133297
LPCAT1	8.24178	0.113191	1.69661e-16	6.62172e-16	0.158326	0.118079	0.376649	0.263458
CREB1	-1.12444	0.113179	0.260825	0.353581	0.226415	0.246086	0.526963	0.413784
SPCS3	-10.4188	0.113172	2.03551e-25	1.03233e-24	0.537052	0.685149	1.45888	1.3457
RASAL3	8.9073	0.113146	5.22898e-19	2.21256e-18	0.0970741	0.062954	0.247851	0.134705
YTHDF3	-4.75732	0.113106	1.96179e-06	5.16793e-06	0.209871	0.252623	0.50209	0.388983
ZNF438	-8.05646	0.112927	7.85376e-16	3.00267e-15	0.227099	0.292413	0.605724	0.492798
NIN	-8.20712	0.112909	2.26562e-16	8.81187e-16	0.310227	0.400726	0.829663	0.716754
ANLN	9.16538	0.112846	4.93711e-20	2.15249e-19	0.0377358	0.0169492	0.154066	0.0412202
RHOBTB3	3.30644	0.112649	0.000944911	0.00203867	0.145201	0.132042	0.31329	0.200641
AL118516.1	5.49197	0.112543	3.9748e-08	1.13739e-07	0.108832	0.0869249	0.306084	0.193541
MIR29B2CHG	3.247	0.112519	0.00116627	0.00249812	0.07137	0.0608555	0.211663	0.0991444
NHLRC3	-7.55707	0.11249	4.1226e-14	1.48645e-13	0.247334	0.316949	0.580285	0.467795
PACSIN2	-2.53207	0.112331	0.011339	0.0211227	0.269757	0.302986	0.649887	0.537555
TMEM144	1.49785	0.11232	0.134171	0.201058	0.117583	0.11364	0.277204	0.164885
PTMA	4.27814	0.112266	1.88463e-05	4.6754e-05	0.93738	0.989185	4.20808	4.09582
ATAD2B	0.964373	0.112161	0.334859	0.439691	0.135904	0.134867	0.373953	0.261792
ANKRD36	6.89465	0.112024	5.39973e-12	1.80819e-11	0.0764288	0.0533495	0.192737	0.080713
VPS8	-8.57463	0.111976	9.94057e-18	4.03002e-17	0.196883	0.264568	0.520881	0.408905
CEMIP2	5.49575	0.111956	3.89051e-08	1.11388e-07	0.132896	0.109201	0.349599	0.237643
SLC30A1	6.7901	0.111921	1.12056e-11	3.71007e-11	0.144381	0.112672	0.353275	0.241353
HSPA8	-13.7132	0.111758	8.46567e-43	6.51953e-42	0.787941	0.899031	3.06854	2.95679
PRKACA	-2.52527	0.11155	0.0115608	0.0215203	0.247744	0.277563	0.550788	0.439239
GOLIM4	-9.87507	0.111484	5.33976e-23	2.53548e-22	0.328138	0.433656	0.831077	0.719593
CIR1	-15.9886	0.111377	1.53526e-57	1.60383e-56	0.328685	0.479661	0.970091	0.858714
MED15	-7.38264	0.111183	1.55182e-13	5.48658e-13	0.345502	0.434221	0.855943	0.74476
PRXL2B	8.21318	0.111164	2.15413e-16	8.38203e-16	0.065901	0.0402744	0.170601	0.0594367
RELT	-0.249751	0.111108	0.80278	0.945965	0.184167	0.192736	0.425288	0.31418
PLOD1	-5.84829	0.111042	4.96639e-09	1.48115e-08	0.276456	0.340194	0.607399	0.496357
BOD1L1	-7.9385	0.110998	2.04638e-15	7.71311e-15	0.369975	0.469411	0.97001	0.859011
CCDC18-AS1	-1.17525	0.110951	0.239894	0.327699	0.155865	0.168442	0.375355	0.264404
CCDC107	-5.0887	0.110872	3.60522e-07	9.85895e-07	0.310227	0.368927	0.689626	0.578754
CXCL3	-30.8951	0.110852	1.38966e-209	8.78134e-208	0.338255	0.624374	2.80098	2.69013
SEMA6B	9.99764	0.110681	1.56071e-23	7.51428e-23	0.0854526	0.0500404	0.222659	0.111978
IGLV2-14	14.4117	0.110566	4.36927e-47	3.70241e-46	0.0169538	8.07103e-05	0.110938	0.000371847
MIR222HG	10.1424	0.110494	3.58309e-24	1.75422e-23	0.0607055	0.0309927	0.184839	0.0743451
CEBPA	-7.91859	0.110474	2.40229e-15	9.0361e-15	0.330189	0.413479	0.916758	0.806284
SCLT1	-0.147936	0.110445	0.882393	1	0.152174	0.157789	0.48408	0.373635
H2AC6	-2.81989	0.110444	0.00480407	0.00949826	0.182253	0.205085	0.552878	0.442433
RANBP9	-1.37931	0.110282	0.167798	0.24722	0.174186	0.190395	0.397455	0.287173
MARCHF3	13.4721	0.110255	2.28422e-41	1.69399e-40	0.0623462	0.0244552	0.157707	0.0474514
RBM19	0.716995	0.110192	0.473377	0.597559	0.149029	0.150363	0.345361	0.235169
RPS4Y1	3.30644	0.110146	0.000944889	0.00203867	0.406207	0.388862	0.969897	0.85975
PMEPA1	8.48971	0.110073	2.07152e-17	8.32117e-17	0.100355	0.0682002	0.201514	0.0914414
ZBTB20	5.36905	0.110063	7.91541e-08	2.23407e-07	0.121274	0.099435	0.318442	0.208379
H2BC4	-3.02083	0.109987	0.00252081	0.00519417	0.112524	0.130831	0.360334	0.250347
CD2AP	1.5193	0.109962	0.128687	0.193717	0.219852	0.21816	0.459855	0.349893
TRAPPC1	0.307476	0.10988	0.758481	0.899258	0.266612	0.278854	0.529247	0.419367
ITGA6	1.03947	0.109829	0.298588	0.395805	0.115258	0.113801	0.258894	0.149066
AC110995.1	19.3636	0.109802	1.56498e-83	2.55832e-82	0.0412907	0.00371267	0.116905	0.00710233
CDC20	11.676	0.109733	1.6912e-31	9.98377e-31	0.0340443	0.0104923	0.13762	0.0278864
BUB1	7.61838	0.109565	2.56886e-14	9.33523e-14	0.0474433	0.0273608	0.147725	0.0381593
C4orf3	-8.87045	0.109554	7.28507e-19	3.073e-18	0.593109	0.748345	1.64318	1.53363
AKAP13	-13.181	0.109455	1.12955e-39	8.0511e-39	0.565764	0.736481	1.67029	1.56083
ZDHHC12	-11.0986	0.10941	1.27445e-28	7.03805e-28	0.359858	0.478935	0.92945	0.82004
SPTLC3	21.0561	0.109306	2.00978e-98	4.07395e-97	0.0552365	0.00702179	0.124101	0.0147954
PLCG2	-6.27482	0.109214	3.50047e-10	1.09488e-09	0.179929	0.227119	0.466723	0.357508
AC098679.1	14.4702	0.109205	1.86952e-47	1.59149e-46	0.0263877	0.00330912	0.115895	0.00668965
MLEC	-7.7281	0.108967	1.09164e-14	4.02014e-14	0.352065	0.445521	0.831613	0.722646
SLC17A9	2.52635	0.1089	0.0115256	0.0214672	0.0992617	0.0903955	0.253681	0.14478
PPP1R21	-5.24281	0.108815	1.58152e-07	4.41026e-07	0.164342	0.20226	0.411578	0.302762
POMC	6.66117	0.108754	2.71655e-11	8.86369e-11	0.0764288	0.0535916	0.189023	0.0802695
RNF144B	-10.9765	0.10865	4.95532e-28	2.7002e-27	0.230927	0.315658	0.766115	0.657465
ARID1B	-4.04134	0.10861	5.31462e-05	0.000127785	0.161745	0.193462	0.422732	0.314122
BAZ2B	-9.6643	0.108604	4.2753e-22	1.98091e-21	0.373804	0.491687	1.05631	0.947701
SRGAP2	-3.56814	0.108533	0.000359528	0.000809479	0.179109	0.20686	0.527517	0.418984
ARPP19	-4.69123	0.108506	2.71571e-06	7.08893e-06	0.298605	0.353349	0.650616	0.542111
MAPKAP1	-11.6158	0.108351	3.42629e-31	2.00891e-30	0.355619	0.474334	0.907564	0.799213
SH3BGRL3	-6.66681	0.108348	2.61417e-11	8.53827e-11	0.937244	0.992333	4.86666	4.75831
TGFB2	20.6699	0.108263	6.47144e-95	1.25284e-93	0.0447088	0.00338983	0.117762	0.00949851
TMPRSS9	5.62978	0.108217	1.80437e-08	5.24273e-08	0.00765655	0.00225989	0.112105	0.00388798
AC100810.1	-5.09642	0.108133	3.46129e-07	9.47838e-07	0.215477	0.258515	0.521926	0.413793
MEF2D	0.706214	0.108129	0.480055	0.604483	0.199754	0.202502	0.467617	0.359487
TECR	0.78238	0.108098	0.433991	0.555273	0.14192	0.144149	0.285365	0.177267
VPS35L	-4.84458	0.108077	1.26881e-06	3.37232e-06	0.246377	0.293705	0.563482	0.455405
AL592429.2	-5.74448	0.108054	9.22051e-09	2.71077e-08	0.106645	0.138579	0.372778	0.264724
NEK3	7.83704	0.108046	4.61302e-15	1.71965e-14	0.075335	0.048749	0.20104	0.0929936
WDR7	2.42848	0.107934	0.0151622	0.0278334	0.0877769	0.079661	0.238757	0.130824
SPCS2	-5.21219	0.107732	1.86624e-07	5.19081e-07	0.30845	0.367635	0.652728	0.544995
FNBP1	-10.2202	0.107659	1.61018e-24	7.96462e-24	0.430271	0.5636	1.16718	1.05952
SUSD3	-0.909501	0.107529	0.363086	0.473124	0.0875034	0.0946731	0.267414	0.159885
METTL7B	15.5715	0.107379	1.13647e-54	1.11596e-53	0.0520919	0.0138822	0.177705	0.0703264
SLC25A39	-5.26215	0.107316	1.42382e-07	3.97737e-07	0.379409	0.460936	0.850783	0.743467
AC067930.8	7.96897	0.107304	1.60001e-15	6.05009e-15	0.0501777	0.0284907	0.164994	0.0576895
TAOK3	-13.1267	0.107188	2.31517e-39	1.63798e-38	0.454197	0.611703	1.23129	1.12411
LRMP	4.6014	0.107027	4.19657e-06	1.08493e-05	0.124829	0.105004	0.3428	0.235773
RASSF2	15.4122	0.107012	1.35554e-53	1.3048e-52	0.205086	0.116868	0.531855	0.424843
PRUNE2	11.2488	0.106994	2.3466e-29	1.31643e-28	0.0585179	0.0270379	0.138896	0.0319019
SLC7A8	-10.6866	0.106897	1.17621e-26	6.1812e-26	0.183074	0.264165	0.488915	0.382018
ITGB1	-7.32542	0.106699	2.38145e-13	8.36372e-13	0.496035	0.616303	1.19435	1.08765
ARF4	-5.22498	0.10662	1.7417e-07	4.85068e-07	0.53172	0.637853	1.30154	1.19492
SHCBP1	8.3749	0.106585	5.52731e-17	2.19336e-16	0.0468964	0.0251816	0.144243	0.0376587
SLC29A3	-9.52988	0.106533	1.5747e-21	7.17147e-21	0.243916	0.329056	0.630706	0.524173
POMT1	2.1845	0.106491	0.0289256	0.0502847	0.111567	0.104197	0.257047	0.150556
MLXIPL	16.9391	0.106353	2.31639e-64	2.7126e-63	0.0296691	0.00209847	0.111224	0.0048713
GTF3C6	-8.24981	0.106303	1.5865e-16	6.19755e-16	0.392808	0.495964	0.943151	0.836848
RUBCNL	1.07739	0.106288	0.281306	0.376898	0.123325	0.121792	0.328543	0.222254
SPPL2A	-6.59591	0.106247	4.22646e-11	1.37158e-10	0.43615	0.534544	1.05423	0.94798
YEATS2	1.50709	0.106189	0.131787	0.198174	0.0987148	0.0945117	0.258634	0.152445
PCED1B-AS1	-10.3402	0.106085	4.63354e-25	2.32577e-24	0.302707	0.414528	0.777562	0.671477
HEXIM1	-7.29202	0.105924	3.05335e-13	1.06872e-12	0.180202	0.236642	0.466794	0.36087
CSNK1D	-8.46653	0.105861	2.52806e-17	1.01267e-16	0.330462	0.419935	0.784605	0.678745
INTS6	-4.22083	0.105829	2.43407e-05	5.99529e-05	0.146295	0.176271	0.382348	0.276519
SCML1	-1.58457	0.105807	0.113064	0.173277	0.119907	0.132203	0.308754	0.202947
RHOF	8.26043	0.10577	1.45147e-16	5.67953e-16	0.0834017	0.0544794	0.212082	0.106312
NCKAP5	14.6306	0.105639	1.792e-48	1.56098e-47	0.0298059	0.00451977	0.125401	0.0197626
ABHD3	-9.78541	0.105544	1.30073e-22	6.11559e-22	0.270987	0.359483	0.662172	0.556627
BANK1	19.0053	0.105534	1.54305e-80	2.39232e-79	0.0705496	0.0173527	0.16075	0.0552162
GON4L	-0.556644	0.105472	0.57777	0.712393	0.163932	0.173366	0.390277	0.284806
KCP	-1.1859	0.105401	0.235662	0.32219	0.0560569	0.0614205	0.184133	0.0787319
DNAJC8	-7.98405	0.105371	1.41611e-15	5.36096e-15	0.49289	0.616061	1.22282	1.11745
SLC37A4	1.60628	0.105359	0.108213	0.166227	0.117856	0.114124	0.249281	0.143922
PER3	6.27391	0.10535	3.52104e-10	1.10104e-09	0.0824446	0.0603713	0.194077	0.0887261
CXXC5	-6.16598	0.105344	7.0048e-10	2.16554e-09	0.222724	0.277563	0.534753	0.429409
NRM	6.49617	0.105312	8.23893e-11	2.64351e-10	0.109379	0.0825666	0.26564	0.160328
H2AJ	-11.0622	0.105263	1.91244e-28	1.05164e-27	0.458162	0.596368	1.26595	1.16068
FRYL	-5.93746	0.105252	2.89464e-09	8.72443e-09	0.156412	0.199596	0.422565	0.317314
GGH	-0.178056	0.105249	0.858679	1	0.0892808	0.0922518	0.254572	0.149322
UBE2E2	-17.024	0.105224	5.44702e-65	6.43117e-64	0.34222	0.504116	0.987435	0.882211
PSTPIP1	9.54179	0.105224	1.40392e-21	6.405e-21	0.12811	0.0851493	0.327558	0.222334
CASK	2.14289	0.105185	0.0321222	0.0553539	0.0866831	0.080226	0.224356	0.119171
DOCK3	2.70102	0.105073	0.00691266	0.0134248	0.0308996	0.0246973	0.141322	0.0362498
SNHG12	-0.445836	0.104906	0.655715	0.792433	0.171042	0.180145	0.395418	0.290512
NIBAN2	0.225821	0.104895	0.821341	0.964801	0.19743	0.203309	0.47342	0.368525
ACOT13	-10.9961	0.104759	3.99109e-28	2.17799e-27	0.30052	0.408717	0.786885	0.682125
PER1	-11.428	0.104759	3.03132e-30	1.73751e-29	0.24624	0.342776	0.752262	0.647503
SH3GL1	1.09737	0.104719	0.27248	0.368192	0.152721	0.151574	0.325131	0.220412
EXOSC8	-7.49562	0.104695	6.59837e-14	2.36493e-13	0.218485	0.28071	0.535854	0.431159
CYP20A1	-5.207	0.104658	1.91919e-07	5.33291e-07	0.232841	0.278047	0.544157	0.439499
NEU1	-10.8019	0.10451	3.37263e-27	1.79908e-26	0.412497	0.539064	1.01173	0.907219
ZNF638	-9.27398	0.104449	1.79335e-20	7.92023e-20	0.349057	0.449556	0.895207	0.790759
CENPK	4.94428	0.104448	7.64271e-07	2.05606e-06	0.0533224	0.0391445	0.162347	0.0578989
SIGLEC10	1.6741	0.104368	0.0941107	0.145821	0.207957	0.203793	0.64748	0.543111
SLC39A13	1.38108	0.104362	0.167255	0.246462	0.142193	0.13979	0.302772	0.19841
EIF4G3	-5.49236	0.104358	3.96605e-08	1.13501e-07	0.288214	0.347296	0.716378	0.612021
MGLL	-12.4894	0.104301	8.52837e-36	5.55064e-35	0.308313	0.429863	1.01398	0.909674
IGFBP7	9.84931	0.104233	6.90187e-23	3.26881e-22	0.185398	0.132284	0.455854	0.351622
CERS6	-11.4799	0.10415	1.66415e-30	9.60687e-30	0.213563	0.303551	0.592567	0.488416
FGGY	-0.0804801	0.104147	0.935855	1	0.103774	0.106134	0.273447	0.1693
AC008105.3	-0.223332	0.104056	0.823277	0.966988	0.115669	0.120339	0.315446	0.211391
DLGAP5	11.8671	0.103879	1.75446e-32	1.05648e-31	0.0306262	0.00831316	0.123124	0.0192448
IFNGR2	-6.94251	0.103838	3.85191e-12	1.29845e-11	0.598168	0.737127	1.69516	1.59132
AIFM2	2.86768	0.103795	0.00413497	0.00823521	0.0918786	0.0814366	0.216771	0.112976
TMEM26	23.7193	0.103785	2.28106e-124	6.44305e-123	0.0455291	0.000242131	0.104258	0.000472884
DMXL1	-6.7487	0.103712	1.4918e-11	4.91528e-11	0.204266	0.257385	0.51856	0.414848
PLEKHA2	-5.75355	0.103638	8.73908e-09	2.57216e-08	0.258545	0.315335	0.613147	0.50951
CHD2	-3.77909	0.10363	0.000157405	0.000365674	0.195242	0.229701	0.489493	0.385864
N4BP1	-8.55235	0.103513	1.20609e-17	4.87434e-17	0.312825	0.400404	0.787732	0.68422
AC114977.1	0.698036	0.103511	0.485155	0.610221	0.0451189	0.043745	0.177374	0.073863
SCN1B	12.3686	0.103498	3.86439e-35	2.47583e-34	0.0746514	0.0355125	0.157067	0.0535695
KNL1	7.99641	0.103492	1.28098e-15	4.86082e-15	0.0418376	0.0221953	0.141861	0.038369
STK10	-9.16944	0.103471	4.75459e-20	2.07466e-19	0.26921	0.353027	0.747663	0.644191
RPL22L1	-1.98611	0.103435	0.0470211	0.079232	0.314876	0.349798	0.726541	0.623107
PI4K2A	-2.94444	0.103361	0.00323544	0.00657597	0.165436	0.189023	0.369118	0.265757
GYS1	7.10667	0.103355	1.18876e-12	4.08177e-12	0.083265	0.0582728	0.197628	0.0942723
SAFB	-4.83565	0.103292	1.3271e-06	3.52254e-06	0.211786	0.255771	0.504941	0.401649
HSPA1B	17.6099	0.10328	2.06781e-69	2.65224e-68	0.0546896	0.0121872	0.118832	0.0155519
PFKL	-8.85269	0.103275	8.54327e-19	3.59669e-18	0.443533	0.556659	1.08625	0.982971
CDKAL1	-0.179941	0.103274	0.857199	0.999292	0.107328	0.111542	0.30545	0.202176
DCK	-4.43352	0.10318	9.27081e-06	2.344e-05	0.199344	0.238822	0.464685	0.361505
DENND1B	-0.849552	0.102988	0.395574	0.512382	0.164889	0.176917	0.423834	0.320847
IKBKB	0.305175	0.102938	0.760233	0.901212	0.142467	0.145359	0.333774	0.230836
RNASET2	1.31113	0.102901	0.189815	0.268254	0.170495	0.168684	0.36151	0.258609
RPE	-3.24874	0.102885	0.00115917	0.00248331	0.207684	0.238741	0.437878	0.334994
LINC02245	3.55865	0.102883	0.000372768	0.000838486	0.0750615	0.0630347	0.207778	0.104895
ARAP2	-3.88141	0.10288	0.000103852	0.000244406	0.171862	0.202421	0.469773	0.366893
RFLNB	15.5926	0.10284	8.17711e-55	8.06323e-54	0.0694558	0.023406	0.204729	0.101889
SGTB	1.43256	0.102783	0.151984	0.225127	0.160241	0.157546	0.368069	0.265285
NCOA3	-0.326299	0.102752	0.744198	0.88586	0.204676	0.214044	0.509733	0.406981
CISD2	-8.05858	0.10272	7.71838e-16	2.95135e-15	0.365874	0.458354	0.855061	0.752341
SMIM29	-4.97292	0.102717	6.59521e-07	1.78e-06	0.281925	0.331558	0.682638	0.579921
PRPF4B	-8.00769	0.102548	1.16883e-15	4.43914e-15	0.399508	0.502502	0.989441	0.886893
STARD3	-4.14041	0.102421	3.46679e-05	8.45595e-05	0.259229	0.304843	0.569431	0.46701
PKD2	-4.53084	0.102378	5.87487e-06	1.50601e-05	0.133716	0.163277	0.343368	0.240989
HSPA2	8.71801	0.102337	2.83132e-18	1.17043e-17	0.0360952	0.016707	0.127217	0.0248805
LINC01366	5.29278	0.102325	1.20473e-07	3.37558e-07	0.0654908	0.0484262	0.205449	0.103124
HOOK3	-2.88956	0.102302	0.00385783	0.00771417	0.21329	0.242696	0.503803	0.401501
TNFAIP8L3	16.9057	0.102291	4.08384e-64	4.75436e-63	0.0377358	0.00524617	0.117758	0.0154675
CENPU	0.766391	0.102243	0.443444	0.562632	0.0650807	0.0635997	0.211762	0.10952
DAGLB	-0.332577	0.102084	0.739454	0.88135	0.130708	0.136077	0.322369	0.220285
CRELD2	-2.73087	0.102002	0.00631676	0.0123324	0.209461	0.238902	0.461058	0.359056
GZMB	6.31689	0.101999	2.6688e-10	8.38603e-10	0.0117583	0.00403551	0.11664	0.0146413
GOLGA4	-9.43831	0.101944	3.78845e-21	1.70847e-20	0.474843	0.604681	1.21778	1.11583
BTAF1	-2.20615	0.101851	0.0273734	0.0477114	0.197293	0.22163	0.470228	0.368376
AFF3	8.16608	0.101839	3.18575e-16	1.2322e-15	0.0235165	0.00912026	0.139996	0.0381564
SNRPA1	-3.79579	0.101749	0.000147172	0.000342733	0.219032	0.25569	0.488172	0.386424
AC009690.1	4.54905	0.101688	5.38876e-06	1.38469e-05	0.0310364	0.020904	0.13892	0.0372328
TIMP3	9.77192	0.101621	1.48602e-22	6.97028e-22	0.0417008	0.0183212	0.185725	0.0841041
ST3GAL5	-6.31365	0.101582	2.72526e-10	8.55826e-10	0.249111	0.310654	0.642222	0.54064
CHCHD10	-13.5751	0.101568	5.62877e-42	4.25118e-41	0.554553	0.712672	1.72639	1.62483
GIMAP4	-9.94158	0.10145	2.74454e-23	1.31503e-22	0.482499	0.63979	1.48193	1.38048
PTGES2	-4.80028	0.101336	1.58444e-06	4.1901e-06	0.278917	0.330347	0.661209	0.559874
NUDT1	-4.63068	0.101186	3.6447e-06	9.45756e-06	0.172546	0.208071	0.410933	0.309747
ZNF407	1.48501	0.101132	0.137541	0.205512	0.0764288	0.0720743	0.238841	0.137709
PRKAG2-AS1	6.63987	0.10108	3.13961e-11	1.02208e-10	0.0926989	0.0669895	0.262584	0.161504
BRWD3	-2.21835	0.100998	0.026531	0.0463931	0.0847689	0.0964487	0.280348	0.179351
OSTC	-7.72919	0.100951	1.08231e-14	3.98636e-14	0.508203	0.63519	1.31747	1.21652
PDCD1LG2	-2.39739	0.100872	0.0165122	0.0301873	0.175007	0.196691	0.406637	0.305765
ATG4C	-3.5428	0.100857	0.000395902	0.000888201	0.156823	0.182889	0.375074	0.274217
KMT2E	-8.19881	0.100845	2.42769e-16	9.42804e-16	0.429861	0.549637	1.12591	1.02507
IQGAP2	-19.3434	0.10082	2.31649e-83	3.76775e-82	0.427673	0.648184	1.37881	1.27799
STARD4	1.25614	0.100805	0.209065	0.288899	0.0906481	0.0873285	0.249791	0.148986
CKB	11.6191	0.10079	3.29582e-31	1.93329e-30	0.0274815	0.00694108	0.133048	0.0322584
COPE	-5.5273	0.100785	3.25202e-08	9.34183e-08	0.617993	0.754802	1.64575	1.54496
RREB1	-6.12837	0.100731	8.8786e-10	2.7311e-09	0.185398	0.232365	0.478529	0.377798
USPL1	-4.42526	0.100724	9.63262e-06	2.43215e-05	0.142056	0.172155	0.356326	0.255602
SREK1	-2.47395	0.100704	0.0133627	0.0247338	0.236533	0.264972	0.545302	0.444598
IL6ST	-0.499258	0.100695	0.617598	0.753342	0.315833	0.340355	0.68496	0.584265
H3C10	13.1239	0.10069	2.40154e-39	1.69816e-38	0.0434783	0.01364	0.125046	0.0243565
SEC61A1	-6.09821	0.100668	1.07266e-09	3.28783e-09	0.382554	0.46021	0.852026	0.751358
LMAN1	-9.68966	0.100651	3.3363e-22	1.55112e-21	0.356987	0.45908	0.834616	0.733965
BOLA3	-4.77652	0.100627	1.78357e-06	4.70514e-06	0.233251	0.276675	0.513771	0.413144
SNHG1	3.68954	0.100618	0.000224662	0.000516766	0.129478	0.115416	0.284202	0.183584
ZBTB46	10.9924	0.100602	4.15765e-28	2.26793e-27	0.0440252	0.0176755	0.142364	0.0417622
DENND6B	7.05022	0.100488	1.7864e-12	6.09578e-12	0.0761553	0.0518967	0.205387	0.104899
CARD9	-9.67496	0.100421	3.85241e-22	1.78785e-21	0.15778	0.224374	0.447584	0.347163
EHD1	3.5516	0.100388	0.000382892	0.000860583	0.123599	0.108717	0.384101	0.283713
UPF3A	-2.7038	0.100176	0.00685524	0.0133173	0.163522	0.184988	0.379729	0.279553
PLK1	7.14984	0.100013	8.68763e-13	2.99576e-12	0.0310364	0.0158999	0.138817	0.0388036
DUSP16	7.83772	0.099991	4.58785e-15	1.71052e-14	0.0810774	0.0540759	0.185366	0.0853745
B3GAT3	-2.90469	0.0999213	0.00367612	0.00736564	0.220536	0.249153	0.477429	0.377508
MBD2	-8.41314	0.0996076	3.99193e-17	1.58872e-16	0.440252	0.548265	1.09069	0.991086
SSH1	-3.35966	0.0995851	0.000780399	0.00169848	0.176237	0.203309	0.419661	0.320076
SIK3	-2.18867	0.0994758	0.0286206	0.0497913	0.157233	0.175303	0.469174	0.369698
ZNF385D	11.7464	0.0993988	7.37073e-32	4.38124e-31	0.0149029	0.00121065	0.102729	0.00333048
NCS1	19.3456	0.0992306	2.21867e-83	3.61093e-82	0.0432048	0.00443906	0.110384	0.0111532
SETDB2	-9.79032	0.099191	1.23904e-22	5.83085e-22	0.218212	0.297014	0.589166	0.489975
ZFC3H1	-5.21111	0.0990571	1.87714e-07	5.22001e-07	0.23749	0.286118	0.617537	0.51848
NUB1	-15.5107	0.0990384	2.93505e-54	2.86792e-53	0.378316	0.54092	1.09916	1.00012
HNRNPD	-4.464	0.0990142	8.0443e-06	2.04129e-05	0.605278	0.738337	1.59999	1.50098
NCAPD3	-0.233957	0.0989821	0.815018	0.958289	0.0920153	0.0958031	0.230916	0.131934
NDC80	10.0898	0.0989747	6.13247e-24	2.98594e-23	0.0340443	0.0129136	0.125462	0.0264869
INAFM2	1.38456	0.0989356	0.166186	0.244929	0.15778	0.155367	0.338498	0.239563
ENTR1	0.642172	0.0989087	0.520762	0.647975	0.123872	0.123971	0.286092	0.187183
PRNP	-12.3257	0.0988965	6.584e-35	4.19639e-34	0.503555	0.666828	1.43525	1.33635
MMP1	4.76623	0.0987654	1.87705e-06	4.94772e-06	0.00834017	0.00330912	0.110433	0.0116672
ZFHX3	-5.21973	0.0987394	1.79181e-07	4.987e-07	0.258545	0.311057	0.659768	0.561029
EGR3	14.4881	0.0987273	1.44014e-47	1.22921e-46	0.0351381	0.0071025	0.125183	0.026456
AC092353.2	7.13443	0.0986873	9.71911e-13	3.34697e-12	0.0254307	0.0119451	0.118788	0.0201011
CFLAR-AS1	11.8674	0.0986402	1.74764e-32	1.05286e-31	0.0434783	0.0157385	0.13739	0.0387499
AL691403.1	-7.23497	0.0985997	4.65634e-13	1.61882e-12	0.193875	0.249556	0.710583	0.611984
HMGB3	7.45409	0.0985659	9.04921e-14	3.22767e-13	0.129204	0.096368	0.256664	0.158098
INSIG2	0.313824	0.0984962	0.753654	0.893935	0.156823	0.161178	0.335813	0.237317
BCL11A	9.42224	0.0984789	4.4157e-21	1.98683e-20	0.0709598	0.0404358	0.19026	0.0917814
PNN	-1.59684	0.0984242	0.110301	0.169253	0.268936	0.298467	0.600186	0.501762
SNAPC1	2.83491	0.0984212	0.00458383	0.00909132	0.0799836	0.0703793	0.202318	0.103897
TRAF5	10.4993	0.0983321	8.70569e-26	4.46072e-25	0.0818977	0.0460048	0.185135	0.0868027
CYTL1	12.0014	0.0982866	3.49166e-33	2.14402e-32	0.0319934	0.00887813	0.114501	0.0162139
AMDHD2	-3.73983	0.0981107	0.000184145	0.000425843	0.17569	0.206941	0.414298	0.316188
MAP4K3	-3.64356	0.0980741	0.000268891	0.000611859	0.139732	0.164891	0.40079	0.302716
ABCA6	11.099	0.0979988	1.26903e-28	7.00966e-28	0.037189	0.0132365	0.125911	0.0279125
LOXL3	-0.510873	0.0979645	0.60944	0.745926	0.124829	0.130993	0.2998	0.201835
AC093821.1	4.06552	0.097959	4.79253e-05	0.000115608	0.043615	0.0327684	0.145183	0.0472244
IL10RA	-11.113	0.097862	1.08509e-28	5.99877e-28	0.376948	0.496287	0.994947	0.897085
AL671762.1	15.6847	0.0977943	1.92549e-55	1.92289e-54	0.0373257	0.00661824	0.122227	0.0244322
NEK7	0.183628	0.0977046	0.854305	0.996143	0.160788	0.166425	0.364417	0.266712
AL355916.3	16.3708	0.0976277	3.09304e-60	3.37298e-59	0.0449822	0.00920097	0.118388	0.0207599
AL078604.4	10.0515	0.0974989	9.05035e-24	4.38931e-23	0.0206453	0.00524617	0.110713	0.0132139
SH3D21	8.75811	0.0973045	1.9856e-18	8.24515e-18	0.056467	0.0313963	0.146147	0.0488427
CCDC130	-1.06862	0.0972678	0.28524	0.381792	0.172819	0.184584	0.387811	0.290543
MSI2	5.42998	0.0970584	5.63615e-08	1.60337e-07	0.0686355	0.0510896	0.185994	0.0889358
TBC1D12	0.518472	0.0970559	0.604129	0.739952	0.0890074	0.0889427	0.228368	0.131312
SMARCA2	-9.38717	0.0970432	6.16331e-21	2.75924e-20	0.269073	0.35682	0.654631	0.557587
EYA2	13.7307	0.0970376	6.64666e-43	5.12637e-42	0.0363686	0.00879742	0.113342	0.0163047
P3H2	21.4818	0.0970251	2.30311e-102	4.94795e-101	0.0499043	0.00419693	0.117698	0.0206725
PDE7A	2.73788	0.0969999	0.00618374	0.0120837	0.109243	0.0993543	0.296537	0.199537
AGO3	-4.30596	0.0969704	1.66265e-05	4.13742e-05	0.128521	0.156094	0.354493	0.257522
HMGB1	-10.6249	0.096948	2.28281e-26	1.19094e-25	0.681706	0.844713	2.0208	1.92385
NDUFS8	-8.81636	0.0969423	1.18243e-18	4.95138e-18	0.468553	0.593543	1.18948	1.09254
DLGAP3	11.4756	0.0969172	1.74898e-30	1.00875e-29	0.0351381	0.0113801	0.131464	0.0345463
QPRT	1.23092	0.0968288	0.218352	0.30008	0.0820345	0.079661	0.20181	0.104981
FUCA2	-11.7109	0.0968173	1.12052e-31	6.63607e-31	0.4516	0.595238	1.16095	1.06414
CDK4	-4.52431	0.0968109	6.05943e-06	1.55255e-05	0.244053	0.29088	0.522098	0.425287
TYW1B	9.02425	0.0966462	1.80925e-19	7.7507e-19	0.0466229	0.0235674	0.134568	0.0379218
UBTF	-5.43866	0.0966181	5.36823e-08	1.52833e-07	0.239951	0.290073	0.544304	0.447686
SLC46A1	0.583389	0.0963905	0.559632	0.692606	0.103227	0.103471	0.231694	0.135304
RSRC2	-5.80709	0.0963432	6.35663e-09	1.88295e-08	0.391441	0.475061	0.939737	0.843393
ZNF652	-0.894606	0.0963165	0.370998	0.482972	0.266065	0.288378	0.575755	0.479439
PDGFC	-10.9935	0.0962427	4.10586e-28	2.24015e-27	0.160514	0.237611	0.446103	0.349861
LINC02376	15.8696	0.0959545	1.02932e-56	1.05372e-55	0.0218759	0.000484262	0.0979345	0.00197996
NSD2	-0.44487	0.0959351	0.656414	0.792943	0.127974	0.135109	0.284543	0.188608
MYO15B	1.68719	0.0959135	0.0915669	0.142109	0.0820345	0.0764326	0.245768	0.149855
CCNA2	9.65306	0.0958657	4.77105e-22	2.20863e-21	0.0360952	0.0150121	0.128209	0.0323438
NDFIP1	-7.34881	0.0958335	1.9998e-13	7.04537e-13	0.466639	0.580145	1.11361	1.01778
MCM7	-0.225758	0.0957583	0.82139	0.964814	0.0877769	0.0912833	0.245138	0.149379
ZNRF2	9.36807	0.0957353	7.38676e-21	3.30067e-20	0.0401969	0.0182405	0.133717	0.0379821
SLC35B2	0.734892	0.0956733	0.462406	0.584824	0.149303	0.150282	0.303229	0.207556
CPNE1	-1.98514	0.0956458	0.0471286	0.0792932	0.206043	0.228894	0.449318	0.353672
BIN1	-1.83427	0.0954745	0.0666132	0.106306	0.136861	0.151816	0.320688	0.225214
USP53	9.50642	0.095458	1.97336e-21	8.96967e-21	0.0776593	0.0457627	0.199738	0.10428
CATSPER1	-5.41563	0.0953438	6.10734e-08	1.73398e-07	0.11225	0.142292	0.335324	0.23998
THOC1	-4.37888	0.0952611	1.19289e-05	2.9973e-05	0.15901	0.191203	0.383568	0.288307
SUFU	1.27628	0.095245	0.201858	0.279672	0.0950232	0.0912833	0.251063	0.155818
GAPLINC	-4.35543	0.0951929	1.32804e-05	3.32911e-05	0.1277	0.152704	0.351509	0.256316
CNTLN	-6.92154	0.0951898	4.46764e-12	1.49936e-11	0.163932	0.212107	0.4546	0.35941
CD226	16.5029	0.095185	3.49621e-61	3.88644e-60	0.0798469	0.0276029	0.226075	0.13089
HNRNPA3	-3.71922	0.0949936	0.000199836	0.000461304	0.404703	0.472074	0.894412	0.799419
KANSL1	-4.65613	0.094971	3.22214e-06	8.37705e-06	0.129341	0.159161	0.34986	0.254889
EPC1	-7.01743	0.0948069	2.25982e-12	7.68587e-12	0.240088	0.302583	0.601342	0.506535
MAT2A	-4.53876	0.094725	5.65859e-06	1.45114e-05	0.301887	0.353349	0.734808	0.640083
CDH17	8.54389	0.0946942	1.29782e-17	5.2377e-17	0.00587914	0	0.0946942	0
MACROH2A2	5.62361	0.0946909	1.87003e-08	5.42984e-08	0.0581077	0.0410815	0.151393	0.0567018
ISG20	12.729	0.0946627	4.07778e-37	2.74382e-36	0.149303	0.0867635	0.552251	0.457588
TNFRSF12A	4.83844	0.094637	1.30863e-06	3.47493e-06	0.145611	0.123164	0.302238	0.207601
KDM3A	-4.72061	0.094634	2.35141e-06	6.16644e-06	0.124692	0.15456	0.318361	0.223727
PIK3CD	1.98085	0.0944799	0.0476086	0.0799769	0.109106	0.102018	0.285076	0.190596
MARCHF2	-9.78278	0.0944404	1.33492e-22	6.27291e-22	0.299426	0.394915	0.69915	0.60471
AL356124.1	1.58158	0.0944191	0.113746	0.174157	0.0452557	0.0411622	0.166999	0.0725799
MYCBP2	-9.12151	0.0944037	7.40858e-20	3.21105e-19	0.268389	0.357385	0.744263	0.649859
DDX6	-3.12172	0.0943772	0.00179796	0.00375472	0.230243	0.262873	0.490532	0.396154
WDFY3	-5.16739	0.0943114	2.37379e-07	6.56508e-07	0.172136	0.211057	0.47525	0.380938
ARHGEF40	6.33035	0.0941637	2.4461e-10	7.70123e-10	0.121411	0.0932203	0.324362	0.230198
GPRIN3	-12.3932	0.0941463	2.84442e-35	1.83007e-34	0.389664	0.520258	1.04923	0.955086
SEC14L1	-6.73888	0.094093	1.59616e-11	5.25781e-11	0.32431	0.403148	0.865675	0.771582
DDOST	-6.55455	0.0940592	5.58085e-11	1.80161e-10	0.420837	0.514205	0.942338	0.848279
CNPY3	-6.47381	0.0940102	9.5564e-11	3.05713e-10	0.555783	0.683132	1.44465	1.35064
ANO6	-1.55996	0.0939799	0.118769	0.181138	0.178151	0.194108	0.408491	0.314511
SCARB2	-9.12736	0.093965	7.01901e-20	3.04424e-19	0.523243	0.665295	1.49656	1.4026
PITHD1	-1.58318	0.0938054	0.113382	0.173671	0.175964	0.191768	0.3748	0.280995
ARID3B	2.74775	0.0937737	0.00600051	0.0117354	0.0761553	0.0671509	0.203294	0.109521
FASTKD1	-1.19765	0.0936643	0.231054	0.316493	0.108969	0.117514	0.264356	0.170692
SSBP2	4.60349	0.0935972	4.15474e-06	1.07444e-05	0.0649439	0.0497982	0.216842	0.123245
GTSE1	11.3299	0.0935108	9.32964e-30	5.28666e-29	0.0314465	0.00952381	0.113578	0.0200669
STX2	-5.39797	0.093425	6.7401e-08	1.90881e-07	0.148346	0.184907	0.386081	0.292656
WDR70	-3.25259	0.0933494	0.00114358	0.00245135	0.162838	0.189185	0.405111	0.311761
H2BC6	7.95917	0.093348	1.73196e-15	6.54232e-15	0.0525021	0.0302663	0.144913	0.0515649
GAB3	-4.55628	0.093261	5.20688e-06	1.33956e-05	0.13604	0.166021	0.351098	0.257837
GCLC	-4.25032	0.0931692	2.13466e-05	5.27846e-05	0.117446	0.143261	0.305936	0.212767
IGKV1-5	16.1082	0.093114	2.23541e-58	2.36682e-57	0.0207821	0	0.093114	0
CKAP2	-7.48778	0.0931025	7.00501e-14	2.50858e-13	0.152721	0.205004	0.424924	0.331822
ARHGAP4	6.80457	0.0930747	1.01351e-11	3.35952e-11	0.0787531	0.0552058	0.181293	0.0882183
HSPA9	-10.5073	0.0930718	7.99513e-26	4.09988e-25	0.495898	0.629379	1.22777	1.1347
FAM124A	10.547	0.0930632	5.24281e-26	2.70893e-25	0.038146	0.01477	0.116836	0.0237732
ARL5A	-1.03631	0.0928116	0.300058	0.39696	0.171999	0.184181	0.375052	0.28224
SEC24D	-1.69469	0.0927966	0.0901351	0.140081	0.22204	0.243422	0.472254	0.379457
ALPK1	-9.43226	0.0927343	4.01348e-21	1.80837e-20	0.200027	0.273527	0.529326	0.436592
ANKRD44	-4.01209	0.0926947	6.01831e-05	0.000144302	0.198113	0.234867	0.531448	0.438753
TMEM268	7.06219	0.0926207	1.63895e-12	5.60078e-12	0.0764288	0.0521388	0.179807	0.0871864
DNAJB11	1.11414	0.0925924	0.265218	0.358896	0.1277	0.125262	0.274472	0.18188
TRIM47	6.01462	0.0925619	1.80306e-09	5.48346e-09	0.0928357	0.0701372	0.194086	0.101524
SULF2	9.70329	0.0925277	2.91941e-22	1.35999e-21	0.133853	0.0868442	0.497987	0.40546
FAM210A	-5.54673	0.0925133	2.9106e-08	8.37781e-08	0.121411	0.154802	0.316382	0.223869
GIMAP8	1.52528	0.0924548	0.127188	0.191885	0.139048	0.134544	0.377329	0.284874
PSMC4	-8.84501	0.0924036	9.15239e-19	3.85187e-18	0.354252	0.45343	0.828264	0.73586
AC004988.1	-3.63399	0.0923584	0.000279069	0.000634236	0.0616626	0.0769169	0.194024	0.101665
STX7	-11.1636	0.092325	6.14863e-29	3.42508e-28	0.418649	0.549637	1.07173	0.979402
CFAP97	-0.478279	0.0922004	0.632451	0.769934	0.156823	0.165052	0.336729	0.244529
NUF2	10.7078	0.0921706	9.35887e-27	4.9313e-26	0.0374624	0.0140436	0.118388	0.0262172
ADCY3	-10.2128	0.0921443	1.7382e-24	8.59127e-24	0.228193	0.308313	0.576279	0.484135
WWOX	-2.36131	0.0920242	0.0182104	0.0330999	0.0825814	0.0950767	0.249535	0.157511
AC018816.1	7.75861	0.0920046	8.58666e-15	3.17213e-14	0.0581077	0.0351897	0.161556	0.0695518
SESN3	8.92018	0.0919549	4.65548e-19	1.9728e-18	0.0916051	0.0594027	0.185355	0.0933999
ATP2A3	13.1193	0.0917894	2.55159e-39	1.80229e-38	0.0559202	0.0206618	0.161013	0.0692236
TMCC1	-5.71821	0.0917745	1.07652e-08	3.1563e-08	0.14233	0.179177	0.355299	0.263525
FOS	5.61062	0.0917624	2.01606e-08	5.84728e-08	0.891578	0.982809	4.71994	4.62818
NCAPG	9.26388	0.0917436	1.97139e-20	8.70058e-20	0.0374624	0.0166263	0.126031	0.0342879
KCTD20	-4.00912	0.0917021	6.0946e-05	0.000146023	0.229696	0.268765	0.530508	0.438806
SFPQ	-5.62075	0.0916008	1.90132e-08	5.51822e-08	0.559612	0.682486	1.46715	1.37555
UBE2M	-2.72819	0.091566	0.00636824	0.0124282	0.269346	0.302098	0.549095	0.457529
ACCS	2.63925	0.0915201	0.00830904	0.0159604	0.0952967	0.0865214	0.210934	0.119414
SUGP2	-2.17233	0.0914958	0.0298309	0.0516916	0.203309	0.226312	0.450108	0.358612
SAR1A	-6.58663	0.0914263	4.49911e-11	1.45768e-10	0.332103	0.407183	0.7738	0.682374
NCAPG2	3.45737	0.0911649	0.000545468	0.00120927	0.0505879	0.0407587	0.146457	0.0552924
MAP2K3	-4.10003	0.0910247	4.13092e-05	0.000100069	0.240634	0.281598	0.580463	0.489438
POLG2	0.970182	0.0909004	0.331956	0.435967	0.0633033	0.0610977	0.180295	0.0893948
PC	2.59999	0.0908888	0.00932261	0.0175589	0.0691824	0.0613398	0.1654	0.0745115
NUPR1	-13.9291	0.0908737	4.21457e-44	3.33616e-43	0.466639	0.596933	2.26431	2.17343
EMILIN1	11.2442	0.0906833	2.47238e-29	1.38609e-28	0.0350014	0.011703	0.109464	0.0187803
HNRNPL	0.630319	0.0906826	0.528486	0.656543	0.11813	0.119048	0.256424	0.165741
INPP5B	1.0483	0.0906777	0.2945	0.391128	0.0888707	0.0864407	0.221245	0.130567
TMEM106C	0.980019	0.0906403	0.327077	0.430084	0.0957069	0.0940274	0.218409	0.127769
CDYL	-2.93974	0.090556	0.00328486	0.0066722	0.16571	0.189346	0.384747	0.294191
HYOU1	0.538151	0.0904173	0.590473	0.725908	0.187449	0.191687	0.37505	0.284633
PBX3	-6.31858	0.0904081	2.63985e-10	8.2991e-10	0.200711	0.250847	0.492612	0.402204
POLR2E	-8.69886	0.090352	3.35244e-18	1.38364e-17	0.488652	0.622841	1.22474	1.13439
DIP2B	-4.08725	0.0902665	4.36518e-05	0.000105576	0.128794	0.15569	0.350362	0.260096
G3BP1	-6.86624	0.0902352	6.59164e-12	2.20019e-11	0.290129	0.360613	0.633188	0.542953
LTBR	-5.87665	0.0901168	4.18646e-09	1.25274e-08	0.363823	0.444068	0.848591	0.758474
TMEM255B	1.8217	0.0899425	0.0685012	0.109056	0.111704	0.106053	0.243165	0.153223
TNFRSF1A	-7.20611	0.0898903	5.75712e-13	1.99588e-12	0.447908	0.564972	1.11657	1.02668
GPBP1	-8.36256	0.0898696	6.13695e-17	2.43192e-16	0.369839	0.471913	0.911275	0.821406
ATAD2	2.26958	0.0898453	0.023233	0.0416261	0.0824446	0.075222	0.216699	0.126854
CSRP1	-6.84313	0.0898162	7.74831e-12	2.57762e-11	0.342767	0.428652	0.770788	0.680972
IL4R	-2.66449	0.0898111	0.00771063	0.0149107	0.257998	0.291606	0.574345	0.484534
ATP2B4	9.08113	0.0898108	1.07455e-19	4.63328e-19	0.116215	0.0784504	0.239945	0.150134
CLIC2	-4.82636	0.0897502	1.3905e-06	3.68628e-06	0.244189	0.292978	0.614484	0.524734
PRPF38B	-8.64879	0.0895865	5.20503e-18	2.13395e-17	0.395406	0.505488	0.972796	0.883209
CDK19	-3.16533	0.0895065	0.00154905	0.00325781	0.110063	0.129056	0.297186	0.207679
S100PBP	3.39639	0.0894931	0.000682811	0.00149262	0.114985	0.102502	0.24518	0.155687
CRYBB1	19.3822	0.0892565	1.09016e-83	1.7855e-82	0.0441619	0.0047619	0.0983045	0.00904807
TNK2	-1.40962	0.0892152	0.158652	0.234508	0.0824446	0.0903148	0.233759	0.144544
COX20	-4.25285	0.0892049	2.11063e-05	5.22003e-05	0.308176	0.361098	0.683406	0.594201
APP	-5.12075	0.0890473	3.04315e-07	8.36348e-07	0.371616	0.428975	0.913154	0.824107
GRAMD1B	-6.50352	0.0890205	7.84631e-11	2.51942e-10	0.112524	0.149718	0.320852	0.231832
CALHM6	2.30713	0.0889614	0.0210478	0.0379715	0.0660377	0.0585956	0.211831	0.122869
COL6A2	6.851	0.0889169	7.33371e-12	2.44347e-11	0.0326771	0.0176755	0.118544	0.0296274
CYLD	-5.24319	0.088748	1.57828e-07	4.4017e-07	0.22997	0.279419	0.532691	0.443943
JUNB	0.680874	0.0885868	0.495952	0.622952	0.814055	0.945278	3.47812	3.38953
MACROH2A1	-7.23729	0.0885022	4.57733e-13	1.59178e-12	0.739541	0.889508	2.29735	2.20885
ZCCHC7	-5.56039	0.0884013	2.69166e-08	7.76492e-08	0.138775	0.175868	0.365441	0.27704
WDR26	-7.22526	0.0883071	5.00141e-13	1.73692e-12	0.287941	0.358273	0.669644	0.581337
SLCO4A1	12.0921	0.088301	1.16275e-33	7.2204e-33	0.0395133	0.0128329	0.130547	0.0422457
SP140L	-6.49138	0.0882483	8.50525e-11	2.72693e-10	0.21411	0.268846	0.516991	0.428743
CCDC85B	-9.74426	0.0882319	1.95199e-22	9.13438e-22	0.244599	0.329863	0.603974	0.515742
POLA1	-0.164762	0.0882272	0.869131	1	0.0563303	0.0577078	0.175618	0.0873907
PAFAH1B1	-8.93194	0.0881419	4.18606e-19	1.7765e-18	0.363139	0.461501	0.869171	0.781029
LIMD1	1.70665	0.0881242	0.0878866	0.136668	0.0823079	0.0772397	0.214873	0.126749
TGFA	6.67249	0.0880385	2.515e-11	8.21955e-11	0.0608422	0.0404358	0.158146	0.0701075
PGAM1	-3.94059	0.0880083	8.12829e-05	0.000193209	0.332513	0.383454	0.718782	0.630773
PDAP1	-7.55625	0.0880033	4.14847e-14	1.49557e-13	0.329368	0.40912	0.734787	0.646783
STK24	-7.32156	0.0879693	2.45095e-13	8.60637e-13	0.330599	0.409605	0.750171	0.662202
SNX6	-12.2416	0.0879388	1.86307e-34	1.17356e-33	0.538419	0.70339	1.46263	1.37469
ZWINT	-0.0446289	0.0878873	0.964403	1	0.0572874	0.0587571	0.164992	0.0771051
L3MBTL4-AS1	18.74	0.0878648	2.33526e-78	3.49073e-77	0.0425212	0.00492333	0.0983691	0.0105043
COL6A1	-2.66431	0.0877406	0.00771457	0.0149172	0.0504512	0.0606134	0.177206	0.0894658
MRTFA	-5.02605	0.0877002	5.00697e-07	1.35801e-06	0.137134	0.169734	0.385099	0.297399
BMF	3.79989	0.0873999	0.000144762	0.000337335	0.105961	0.0910412	0.244613	0.157213
AL021155.5	5.70517	0.0873802	1.16228e-08	3.4031e-08	0.0691824	0.0502018	0.201635	0.114255
SEC13	-7.87567	0.0873766	3.38914e-15	1.26909e-14	0.389253	0.484746	0.892299	0.804922
PSIP1	-2.67515	0.0872807	0.0074696	0.0144651	0.149166	0.170218	0.389858	0.302578
SIAH1	-3.07852	0.0872051	0.0020803	0.00432336	0.152311	0.175061	0.348393	0.261188
SLC12A5-AS1	19.2797	0.0871534	7.96013e-83	1.28581e-81	0.0334974	0.00112994	0.0883803	0.00122691
MEI1	10.246	0.087136	1.23373e-24	6.12365e-24	0.0560569	0.0273608	0.13389	0.0467544
JMJD6	-5.03439	0.0871349	4.79376e-07	1.30155e-06	0.218348	0.2636	0.52844	0.441305
AC004817.3	7.14904	0.0870909	8.73896e-13	3.01265e-12	0.0360952	0.0195319	0.142349	0.0552584
LINC02256	1.96555	0.0870405	0.0493511	0.0827964	0.0611157	0.0554479	0.175791	0.0887505
MDC1	3.37758	0.0869961	0.000731272	0.00159464	0.0661745	0.0554479	0.156419	0.069423
DOT1L	-1.40589	0.0869948	0.159757	0.236113	0.0854526	0.093301	0.235781	0.148786
AGO4	-6.59106	0.0869897	4.36706e-11	1.41614e-10	0.153131	0.196852	0.427302	0.340312
MDM4	2.02025	0.0869798	0.0433578	0.0733701	0.145748	0.139467	0.341299	0.254319
TMEM51-AS1	9.77633	0.0869484	1.42274e-22	6.6771e-22	0.0382827	0.0162228	0.111436	0.0244876
PWWP3A	0.116728	0.0868536	0.907076	1	0.0978944	0.0999193	0.227755	0.140901
SFT2D2	-4.36937	0.0868054	1.24606e-05	3.12906e-05	0.241455	0.282405	0.551497	0.464691
CYTIP	-12.4075	0.0867453	2.3805e-35	1.53542e-34	0.40484	0.539548	1.22708	1.14033
AC093627.4	5.7924	0.0867187	6.93878e-09	2.05233e-08	0.0397867	0.025343	0.131255	0.0445365
TXNL4B	10.402	0.0866939	2.42899e-25	1.22948e-24	0.123735	0.0793382	0.21284	0.126146
APBA3	3.43927	0.0866701	0.000583283	0.00128339	0.0741045	0.0624697	0.180763	0.0940931
MAP1S	-6.22335	0.0866567	4.86639e-10	1.51441e-09	0.227782	0.282002	0.518291	0.431634
IFNAR1	-8.90282	0.086545	5.44427e-19	2.30177e-18	0.431911	0.544633	1.06362	0.977079
NCL	-5.76828	0.0865415	8.00868e-09	2.36095e-08	0.697293	0.846893	2.01856	1.93202
RUFY3	-6.14317	0.0864208	8.08901e-10	2.49386e-09	0.177058	0.223083	0.476034	0.389613
RUFY4	5.84893	0.086315	4.94734e-09	1.47598e-08	0.03965	0.0250202	0.145647	0.0593323
CSRNP1	-5.82255	0.0863049	5.79564e-09	1.71992e-08	0.236806	0.289508	0.728827	0.642522
AARS2	2.32906	0.0861367	0.0198561	0.0359043	0.0813508	0.073527	0.189011	0.102874
ARID3A	3.87055	0.0861288	0.00010859	0.000255253	0.130845	0.11364	0.311336	0.225208
IKZF1	-7.67304	0.0861198	1.6797e-14	6.14693e-14	0.259229	0.334544	0.647473	0.561353
NAALADL1	-0.629855	0.0860845	0.52879	0.656889	0.0608422	0.0646489	0.188412	0.102327
UBE2E1	-5.33814	0.0860783	9.39068e-08	2.64065e-07	0.293957	0.353027	0.648269	0.562191
RILPL1	8.48362	0.0859437	2.18288e-17	8.75759e-17	0.0384195	0.0187248	0.108575	0.0226316
AC245014.3	6.80762	0.0859248	9.92247e-12	3.2903e-11	0.0493574	0.0303471	0.157131	0.0712064
GPATCH8	-6.76434	0.0858582	1.3392e-11	4.4204e-11	0.182663	0.232768	0.450592	0.364734
AC005670.3	3.33487	0.0858467	0.0008534	0.00185019	0.0623462	0.051816	0.170346	0.0844993
LPCAT2	-8.41177	0.0857959	4.03873e-17	1.6071e-16	0.397047	0.506134	1.03862	0.952828
HLA-DRA	-4.09587	0.0857796	4.20584e-05	0.000101798	0.973612	0.997821	6.96135	6.87557
ARHGAP27P1-BPTFP1-KPNA2P3	-1.98638	0.0857046	0.0469913	0.0791897	0.139459	0.154479	0.327881	0.242177
NDUFAF6	1.18391	0.0855451	0.23645	0.323165	0.106782	0.103632	0.239284	0.153739
PPP6R3	-5.1127	0.085543	3.17591e-07	8.72002e-07	0.187312	0.227119	0.459904	0.374361
MASTL	-0.483697	0.0855202	0.628601	0.765463	0.0645338	0.0671509	0.191411	0.10589
MCM3	-4.96358	0.0853149	6.92045e-07	1.86642e-06	0.125376	0.157143	0.314143	0.228828
MRO	16.5027	0.0853126	3.50703e-61	3.89679e-60	0.0392398	0.00637611	0.0980724	0.0127598
XBP1	-10.789	0.0851765	3.87906e-27	2.0671e-26	0.51545	0.666182	1.39676	1.31159
FAM111B	7.59142	0.0851261	3.16408e-14	1.14596e-13	0.029259	0.0138822	0.110229	0.0251026
SLC16A6	-5.97479	0.0850982	2.30386e-09	6.9788e-09	0.150533	0.190073	0.447977	0.362879
ATP9B	-10.1646	0.0850168	2.85167e-24	1.4009e-23	0.167214	0.238902	0.464375	0.379358
LZTS2	0.18816	0.0849188	0.850751	0.992492	0.0972108	0.0989508	0.210974	0.126055
GARS-DT	-1.8177	0.0848969	0.0691099	0.109883	0.125786	0.138015	0.320748	0.235851
MCM6	1.00894	0.0846765	0.313002	0.413258	0.0801203	0.0778047	0.188084	0.103408
KAT6A	-5.17687	0.084618	2.25643e-07	6.25053e-07	0.19114	0.232688	0.500221	0.415603
FGFR1OP2	-8.6479	0.0845991	5.24558e-18	2.14989e-17	0.333607	0.423325	0.786707	0.702108
TDP2	-10.3105	0.0845988	6.31391e-25	3.1533e-24	0.289855	0.39096	0.75675	0.672151
ARID5A	-7.39146	0.0845452	1.4522e-13	5.13857e-13	0.263194	0.332284	0.650077	0.565531
ZBTB38	-9.26575	0.0843823	1.93719e-20	8.55112e-20	0.27755	0.367635	0.647073	0.562691
ORC6	6.34561	0.0843234	2.21552e-10	6.98549e-10	0.0467596	0.0297821	0.124268	0.0399446
BRAF	1.94739	0.0843229	0.0514875	0.0861737	0.0924255	0.0861985	0.245408	0.161085
TCN2	-15.4781	0.0843042	4.87607e-54	4.73945e-53	0.313508	0.462147	0.913815	0.829511
ENGASE	5.35439	0.0842971	8.58464e-08	2.4182e-07	0.085726	0.0662631	0.190451	0.106153
MAN1C1	4.01106	0.084227	6.04479e-05	0.00014491	0.0742412	0.0608555	0.167425	0.0831977
SEMA4C	17.0728	0.0841905	2.36646e-65	2.8146e-64	0.0291222	0.00177563	0.0907972	0.00660677
MARK3	-7.0082	0.0841869	2.41406e-12	8.19968e-12	0.273722	0.340274	0.673063	0.588876
NBL1	19.208	0.0841524	3.16961e-82	5.07865e-81	0.0314465	0.000564972	0.0864228	0.00227039
CNDP2	-9.4112	0.0840427	4.9052e-21	2.20478e-20	0.51668	0.6523	1.33894	1.25489
ADA	9.7862	0.0840222	1.29055e-22	6.06991e-22	0.0750615	0.0423729	0.197347	0.113325
CNOT9	-1.94558	0.0839774	0.0517056	0.0865163	0.131118	0.144794	0.285021	0.201044
BZW1	-10.9599	0.0839676	5.9542e-28	3.23631e-27	0.336068	0.448588	0.796677	0.712709
TBC1D16	-6.23939	0.0839383	4.3928e-10	1.36967e-09	0.0563303	0.0816788	0.193488	0.10955
SURF4	-5.35409	0.0839161	8.59894e-08	2.42197e-07	0.337572	0.396126	0.715961	0.632045
HMG20A	-0.193616	0.0838787	0.846476	0.990789	0.108559	0.111945	0.245303	0.161424
CLSTN1	-1.69151	0.0838615	0.0907399	0.140944	0.16612	0.183051	0.349362	0.265501
PACC1	-4.77978	0.083757	1.75486e-06	4.63132e-06	0.16776	0.202341	0.375538	0.291781
MIR210HG	17.3753	0.0837201	1.2689e-67	1.56688e-66	0.0313098	0.00225989	0.0871862	0.00346611
CD300E	0.203658	0.0837117	0.838621	0.983356	0.163932	0.15908	0.935183	0.851471
BARD1	1.34578	0.0837036	0.178373	0.261311	0.0801203	0.0765133	0.199379	0.115675
ING1	-4.68837	0.0836618	2.75391e-06	7.18283e-06	0.123599	0.1523	0.329375	0.245713
CDCA3	8.77923	0.0835854	1.6459e-18	6.85991e-18	0.0283019	0.0113801	0.101692	0.0181069
TUT4	-6.23719	0.0835503	4.45493e-10	1.38837e-09	0.190593	0.241485	0.470727	0.387177
ADK	-5.86159	0.083476	4.58461e-09	1.36982e-08	0.223544	0.271832	0.526866	0.44339
AKAP17A	-3.46782	0.083439	0.000524702	0.00116593	0.270167	0.310008	0.605836	0.522397
PPP2R2B	17.3083	0.0834018	4.07504e-67	4.98436e-66	0.0283019	0.00129136	0.088169	0.00476723
SGO2	1.55465	0.0833419	0.12003	0.182936	0.0631665	0.0585956	0.178423	0.0950809
CTBP1	-7.60973	0.0832341	2.74661e-14	9.97137e-14	0.251436	0.321469	0.563433	0.480199
ATP6V1A	-9.01449	0.083225	1.97782e-19	8.45884e-19	0.42863	0.545198	1.05365	0.970421
TMX3	-5.38707	0.0832026	7.16144e-08	2.02547e-07	0.231611	0.279257	0.504833	0.42163
ZBTB43	-1.4336	0.0831174	0.151686	0.224737	0.118677	0.129701	0.290248	0.207131
MTR	-7.58747	0.0829881	3.26221e-14	1.18051e-13	0.179929	0.236723	0.427634	0.344646
ANKLE2	-7.37208	0.0829575	1.67986e-13	5.93276e-13	0.211649	0.272397	0.513085	0.430127
CNOT6L	-2.06232	0.0829569	0.0391773	0.0667901	0.15108	0.168927	0.337364	0.254407
TTYH2	6.68338	0.0827971	2.33488e-11	7.63861e-11	0.0623462	0.0411622	0.178948	0.0961504
TNRC18	-1.01079	0.0827069	0.312119	0.412177	0.128657	0.138176	0.309839	0.227132
IGHV4-59	14.9461	0.0826474	1.65125e-50	1.4948e-49	0.0179109	0	0.0826474	0
SCAF8	-0.545721	0.0825366	0.585258	0.72032	0.0797101	0.0838579	0.218266	0.135729
IGLV1-47	15.51	0.0825269	2.96771e-54	2.89764e-53	0.0192781	0	0.0825269	0
DAP	-3.58222	0.0825232	0.000340682	0.000768386	0.334427	0.383939	0.706158	0.623635
NUFIP2	-9.43608	0.0825194	3.86983e-21	1.74486e-20	0.370249	0.477885	0.903562	0.821043
ZNF431	0.839647	0.0824731	0.401106	0.518045	0.0876401	0.0860371	0.21173	0.129257
GABPB1	-0.632935	0.0824222	0.526776	0.654891	0.115669	0.121308	0.274721	0.192299
GATAD2A	-4.64175	0.0822799	3.45464e-06	8.97249e-06	0.174186	0.210492	0.399808	0.317528
SEMA3A	15.4166	0.0822453	1.2651e-53	1.21865e-52	0.029259	0.00347054	0.0889635	0.00671826
LITAF	-9.99141	0.0821911	1.66203e-23	7.99613e-23	0.720399	0.903955	2.6313	2.54911
RBM38	9.42093	0.0821539	4.47106e-21	2.01139e-20	0.0767022	0.0452785	0.160821	0.078667
AC108134.3	-4.95356	0.0819544	7.28667e-07	1.96191e-06	0.123462	0.153914	0.307206	0.225252
C17orf67	1.5221	0.0819261	0.127984	0.192984	0.0525021	0.0485876	0.158946	0.0770204
SMG6	1.00643	0.0819143	0.314209	0.414725	0.0831282	0.0811138	0.207259	0.125344
DNAJC1	-9.33444	0.0818862	1.01524e-20	4.51462e-20	0.269073	0.3523	0.667778	0.585892
IGLV1-44	11.3682	0.0817757	6.02104e-30	3.42988e-29	0.010391	0	0.0817757	0
ARHGEF11	-7.65084	0.0817745	1.99675e-14	7.28691e-14	0.155455	0.206134	0.398394	0.316619
FN3KRP	0.384116	0.0817352	0.700892	0.842068	0.108422	0.10904	0.232877	0.151142
RNF115	-5.43298	0.0816462	5.54204e-08	1.57712e-07	0.193738	0.237207	0.44394	0.362294
SPRED2	5.01027	0.0816433	5.43536e-07	1.47204e-06	0.0875034	0.0691687	0.19257	0.110926
TCP11L1	4.22229	0.0816236	2.41836e-05	5.9583e-05	0.0816243	0.0665052	0.188886	0.107263
SBF2	-12.4245	0.0815276	1.92538e-35	1.24466e-34	0.313919	0.428652	0.828704	0.747177
CLCN6	-1.47174	0.0815185	0.141092	0.210526	0.0939295	0.101856	0.262334	0.180816
LINC01374	6.01939	0.0815048	1.75071e-09	5.32821e-09	0.0243369	0.0129136	0.106895	0.02539
NAA25	-0.417532	0.0814447	0.67629	0.815162	0.0922888	0.0962873	0.233154	0.151709
MBD5	2.25553	0.0814317	0.0241003	0.0424217	0.0844955	0.0766747	0.239597	0.158166
MIR4458HG	-2.86411	0.0812806	0.00418188	0.00832222	0.106098	0.123002	0.246835	0.165555
RAP1GDS1	-7.00358	0.0811833	2.49512e-12	8.46945e-12	0.193328	0.248103	0.462429	0.381246
ZNF33A	-0.688392	0.081144	0.491206	0.617232	0.170632	0.179822	0.392917	0.311773
HNRNPAB	-9.58456	0.0811417	9.28562e-22	4.26567e-21	0.399781	0.510008	0.967094	0.885952
MGST2	-11.4245	0.0811413	3.15467e-30	1.80661e-29	0.40402	0.532123	1.02391	0.942772
TCP1	-12.8957	0.081085	4.7619e-38	3.27318e-37	0.391715	0.529863	0.968859	0.887774
PROCR	-7.8828	0.0810133	3.20126e-15	1.19978e-14	0.248291	0.316707	0.743419	0.662405
FCGR2A	-7.47351	0.0808979	7.80845e-14	2.79398e-13	0.257315	0.325989	0.634687	0.553789
SLF2	-7.38579	0.0808393	1.51546e-13	5.36021e-13	0.216844	0.27724	0.526458	0.445619
PLEKHG2	7.68567	0.0808133	1.52194e-14	5.57778e-14	0.072327	0.0463277	0.210819	0.130005
AL355075.4	-0.945545	0.0807016	0.344381	0.451207	0.0523653	0.0561743	0.222238	0.141537
ANKRD33B	11.4905	0.0806542	1.47338e-30	8.51889e-30	0.0221493	0.00443906	0.0991792	0.018525
PARD6G-AS1	11.0979	0.0805892	1.28456e-28	7.09237e-28	0.0269346	0.00734463	0.0985082	0.0179189
GSDMA	7.60982	0.0805659	2.74484e-14	9.96633e-14	0.0440252	0.0244552	0.118443	0.0378772
ZFPM1	-1.54317	0.0805553	0.122789	0.18684	0.108696	0.119209	0.259133	0.178578
IQCB1	-1.89225	0.0804884	0.0584575	0.0971285	0.109789	0.121953	0.273399	0.192911
HMBOX1	-0.970993	0.0804862	0.331552	0.435481	0.103637	0.110654	0.278237	0.197751
LINC01504	-6.18158	0.0803896	6.34624e-10	1.96547e-09	0.147389	0.187974	0.374068	0.293678
IQCG	-1.78876	0.0803852	0.0736541	0.116756	0.134263	0.1477	0.299278	0.218893
RALGDS	-5.90777	0.0803755	3.46762e-09	1.04174e-08	0.194969	0.240839	0.465571	0.385196
HECTD2	8.77773	0.0803643	1.66805e-18	6.95108e-18	0.0440252	0.0221953	0.111096	0.030732
GMNN	-1.48662	0.0803504	0.137116	0.205145	0.104457	0.114609	0.250699	0.170348
FOXO1	7.94068	0.080342	2.0107e-15	7.57972e-15	0.0370522	0.0187248	0.12835	0.0480077
KMT5A	1.35216	0.0801259	0.176323	0.258689	0.122642	0.118967	0.256669	0.176543
ACBD6	-3.77855	0.0800539	0.000157742	0.000366426	0.170768	0.199919	0.391884	0.31183
AC005332.4	2.5498	0.0800478	0.0107785	0.0201571	0.0556467	0.0481033	0.146635	0.066587
CDC27	-5.85953	0.079927	4.64168e-09	1.38623e-08	0.195379	0.241485	0.439554	0.359626
DNAJC3	-11.0531	0.0798433	2.11878e-28	1.16387e-27	0.399371	0.522115	0.977384	0.897541
PPID	-6.47003	0.0798083	9.79809e-11	3.13289e-10	0.228056	0.283051	0.516569	0.436761
APOO	-3.95506	0.0797489	7.65145e-05	0.000182243	0.155865	0.185472	0.352832	0.273083
MSANTD3	10.962	0.079604	5.81814e-28	3.16368e-27	0.0508614	0.022276	0.109365	0.0297614
THAP2	3.51895	0.0795499	0.000433266	0.000968915	0.0676784	0.0559322	0.194077	0.114527
ELK3	2.77261	0.0795376	0.00556085	0.0109153	0.166667	0.15456	0.398614	0.319076
ABCC1	-3.41871	0.0795238	0.000629178	0.00137981	0.152174	0.176352	0.345697	0.266173
MFSD2A	9.93137	0.079504	3.04044e-23	1.4533e-22	0.0653541	0.0348668	0.136989	0.0574854
GSTM4	-3.48151	0.0794838	0.000498589	0.00110962	0.147799	0.172559	0.329033	0.249549
MAD2L1	4.21203	0.0794707	2.53086e-05	6.22596e-05	0.0452557	0.0338983	0.132916	0.0534455
AK4	12.3896	0.0794487	2.97689e-35	1.91387e-34	0.0456658	0.0159806	0.11678	0.0373309
FAM102B	-5.78912	0.0794392	7.07579e-09	2.09166e-08	0.190457	0.23632	0.515594	0.436154
SUCNR1	-9.3278	0.0793502	1.08086e-20	4.80228e-20	0.198387	0.271267	0.496603	0.417253
SNX24	-9.54096	0.0792179	1.41519e-21	6.45529e-21	0.19743	0.270864	0.469812	0.390594
PTPN22	-10.0579	0.0790992	8.47806e-24	4.1133e-23	0.216298	0.297579	0.522267	0.443168
ATP2A2	-5.56512	0.0790334	2.61974e-08	7.56252e-08	0.335931	0.401776	0.725337	0.646303
CDS2	-8.35364	0.0789941	6.61925e-17	2.62022e-16	0.178015	0.238822	0.435085	0.356091
SLC7A6	4.89942	0.0789467	9.61208e-07	2.57274e-06	0.0835384	0.0661017	0.187849	0.108902
UAP1L1	-3.51332	0.0789099	0.000442545	0.000989152	0.120454	0.142292	0.29685	0.21794
ABCD1	-1.55811	0.0788764	0.119207	0.181775	0.131255	0.142938	0.303166	0.22429
CDK2AP2	-4.78798	0.0787831	1.68464e-06	4.44918e-06	0.338529	0.402179	0.748246	0.669463
IGLV3-25	15.1174	0.0787638	1.243e-51	1.15683e-50	0.018321	0	0.0787638	0
MEPE	8.69668	0.0787056	3.41745e-18	1.4098e-17	0.0280284	0.0112994	0.103328	0.0246224
LINC00513	3.07041	0.0786569	0.00213767	0.00443105	0.0642603	0.0542373	0.199414	0.120757
COL4A2	9.71501	0.0786387	2.60231e-22	1.21358e-21	0.0377358	0.0158999	0.108966	0.030327
ACSL1	-18.7156	0.0785875	3.69189e-78	5.49004e-77	0.463631	0.66134	1.54456	1.46597
SPSB1	9.39698	0.0785857	5.61499e-21	2.51725e-20	0.0448455	0.0213075	0.110323	0.0317372
CR1	-3.55719	0.0783361	0.000374845	0.00084301	0.206453	0.237772	0.554559	0.476223
RPA2	-6.7763	0.0783238	1.23292e-11	4.07738e-11	0.220536	0.279661	0.498654	0.42033
TMC8	-4.95784	0.0782658	7.12819e-07	1.92044e-06	0.155729	0.192575	0.376462	0.298196
IGFLR1	7.64326	0.0782463	2.1179e-14	7.72252e-14	0.101996	0.0714286	0.219435	0.141189
POGLUT3	0.263983	0.0782431	0.791793	0.933998	0.064397	0.0646489	0.154888	0.0766445
PARM1	18.4323	0.0782333	7.23068e-76	1.03476e-74	0.0548264	0.0104923	0.12541	0.0471766
TESK1	-7.13328	0.0782139	9.80047e-13	3.37275e-12	0.176101	0.227361	0.406892	0.328678
TNFAIP6	-2.34514	0.0781361	0.0190201	0.0344819	0.0853158	0.0962873	0.39147	0.313334
CDC42SE1	-4.72445	0.0781351	2.30735e-06	6.05489e-06	0.315422	0.370783	0.724666	0.646531
[truncated: 23,903 more rows]

## Sheet: RUNX3_Pos vs RUNX3_Neg
Supplementary Table S9d. Differential analysis of gene expression between RUNX3_Pos cancer tissue and RUNX3_Neg cancer tissue
[truncated: 25,846 more rows]
