# Supplementary material for: Single-Cell RNA Sequencing Reveals Potential Mechanism of RUNX3 Reshaping Tumor Microenvironment in Non-small-cell Lung Cancer
Source: Ann Surg Oncol. 2025 Sep 7;32(13):10224–37. doi: 10.1245/s10434-025-18034-w (PMC12589342; doi:10.1245/s10434-025-18034-w)
Supplement: Supplementary file 11 — Supplementary file11 (XLSX 271 KB) [file 10434_2025_18034_MOESM11_ESM.xlsx]

gene_id	Scores	avg_logFC	p_val	p_val_adj	pct.1	pct.2	RUNX3_Pos	RUNX3_Neg
SFTPB	128.89546	6.253412	0.0	0.0	0.8077954985839917	0.046717959381714844	6.601235395708243	0.34782349623685654
HP	82.18597	5.5610204	0.0	0.0	0.3869429125055895	0.0002772579191793166	5.564132187609154	0.003111721882210981
S100A8	79.00092	5.0490746	0.0	0.0	0.3947682217916232	0.019615997781936647	5.111383624469664	0.06230876365876135
SFTPA2	79.57317	4.684113	0.0	0.0	0.36749142942316293	0.0006931447979482913	4.729142531119308	0.04502931381574175
S100A9	72.5855	4.4466934	0.0	0.0	0.6304218214338948	0.2698412698412698	6.407117035870704	1.960423556131741
CHI3L1	98.67499	4.1616206	0.0	0.0	0.5219108660008943	0.0013169751161017536	4.165343169786136	0.0037225324944342364
SFTPA1	78.159485	4.1069746	0.0	0.0	0.35795200476971234	0.001455604075691412	4.132917623849305	0.02594320177587077
NAPSA	110.23867	3.7724721	0.0	0.0	0.7331942167238038	0.10480349344978165	5.244720088547401	1.472247859289971
CD74	108.4123	3.5837042	0.0	0.0	0.8032493665225816	0.27462396894711305	5.4758226089711	1.892118272486851
SCGB3A2	74.23184	3.5193918	0.0	0.0	0.34714562527947534	0.00887225341373813	3.8189763063636444	0.2995844572931669
KRT17	59.11353	3.2630029	0.0	0.0	0.3124906841556119	0.049559853053302835	3.6725984066196102	0.4095956057116471
HLA-DRB1	89.616554	3.255504	0.0	0.0	0.5804143687583843	0.11291328758577666	3.800484073471542	0.5449801982687559
PRSS2	60.567593	3.2278907	0.0	0.0	0.22842450439707856	0.0004158868787689748	3.232561270228399	0.0046704919871656675
CTSE	78.99464	3.1519845	0.0	0.0	0.4016992100163959	0.019615997781936647	3.4114100574559187	0.259425572076714
IGHA1	59.471695	3.0893939	0.0	0.0	0.2204501416008347	0.0001386289595896583	3.090754718090794	0.001360827995864504
CTSH	77.81778	2.994063	0.0	0.0	0.5477716500223581	0.15762112705344147	3.6450463483819253	0.6509833898571977
SCGB3A1	57.786625	2.8598032	0.0	0.0	0.257638992398271	0.019408054342552158	3.2305840758250794	0.370780817860819
IGLC2	49.157906	2.5634112	0.0	0.0	0.15568639141451782	0.0001386289595896583	2.5676095110801502	0.004198239014269344
IGFBP7	62.359074	2.517156	0.0	0.0	0.25629751080637947	0.007416649338046718	2.569104217617086	0.05194832671865572
HSPB1	67.06002	2.4718003	0.0	0.0	0.772991503949918	0.5646357524086781	5.76032835501376	3.2885280590649497
HLA-DRA	82.66722	2.4160683	0.0	0.0	0.6504695185571621	0.23615443266098288	4.075266886545025	1.659198491046131
HLA-DPA1	85.62585	2.4124503	0.0	0.0	0.4652705321210315	0.032369862064185205	2.5232196276092704	0.11076922500337702
NPC2	72.17012	2.2837033	0.0	0.0	0.703607094947086	0.45733693768628264	4.786080133606136	2.5023768495628897
IGHG1	46.47859	2.194871	0.0	0.0	0.14048293337308093	0.0002079434393844874	2.200398003309138	0.005527081309184645
AKR1C1	43.946552	2.1090639	0.0	0.0	0.18445371888507975	0.02737921951895751	2.2466105427812932	0.13754663618813687
GDF15	64.54786	2.059366	0.0	0.0	0.4562527947533164	0.1263602966659735	2.92632274216487	0.8669566886596503
DMBT1	67.38549	2.044615	0.0	0.0	0.2787300640930094	0.0016635475150758993	2.051570240490506	0.006955150119513777
S100A7	43.5793	2.0393927	0.0	0.0	0.12393799373975257	0.0	2.039392689182262	0.0
SLC34A2	77.23518	2.0371878	0.0	0.0	0.5750484423908183	0.15138282387190685	3.5691558442883333	1.5319680915248814
SERPINH1	55.860622	2.030633	0.0	0.0	0.4581904903860486	0.19019893255701115	2.9755472598767554	0.9449143784149209
NRGN	51.955883	2.0190623	0.0	0.0	0.22626322849903116	0.025507728564497123	2.159582899767797	0.1405207186392506
TFPI	75.037605	2.0063941	0.0	0.0	0.6078402146370547	0.2243016566160671	3.460189449353644	1.4537952270994947
AGR3	54.225636	1.9912931	0.0	0.0	0.461246087345357	0.19421917238511124	3.3110982573132848	1.319805197080406
SERPINB3	46.44059	1.9813708	0.0	0.0	0.14100462065881653	0.00048520135856380397	1.9919308219830236	0.01056002945522297
PDZK1IP1	76.503944	1.9797391	0.0	0.0	0.46743180801907885	0.07077008387052056	2.497233266739467	0.5174942553136135
AKR1B10	43.729973	1.9733106	0.0	0.0	0.1384707109852437	0.005475843903791502	2.001209734509287	0.027899138727803127
SFTA2	74.65094	1.9692754	0.0	0.0	0.5219853927559994	0.12123102516115616	3.0395710076340534	1.0702956398135506
IFI16	60.4789	1.9306827	0.0	0.0	0.37203756148457295	0.08213765855687254	2.3985146027570035	0.46783192821140895
LCN2	28.155733	1.9169935	2.038834318159046e-174	8.119210008138758e-173	0.4043821732001789	0.25563180148332987	3.873025525190623	1.9560320348848441
KRT6A	35.402668	1.8989916	1.5534602265730912e-274	1.140601691925612e-272	0.10105827992249218	0.006931447979482914	1.9442707743392327	0.04527924827878559
MSLN	54.006737	1.8812462	0.0	0.0	0.3937993739752571	0.13696541207458238	2.6879124623373403	0.8066662620446424
HLA-DPB1	74.522026	1.8596212	0.0	0.0	0.40318974511849753	0.045054411866638944	1.9631335445667408	0.10351239297778114
MUC4	43.06613	1.8587159	0.0	0.0	0.2778357430317484	0.09191100020794343	2.398207460233379	0.5394915335944626
BAG3	47.910618	1.8549647	0.0	0.0	0.43337308093605603	0.20038816108685104	2.941721165738966	1.0867564458606838
DNAJB1	24.992508	1.8518927	7.374866811125738e-138	2.1464350533056838e-136	0.4999254732448949	0.40396478824426424	4.21819161010643	2.3662988433408803
AKR1C3	29.657652	1.8389552	2.702334111897988e-193	1.208336074775147e-191	0.29833060068564615	0.1638594302349761	2.8283358749011134	0.9893806554267538
S100A2	37.841534	1.8387244	0.0	0.0	0.25734088537785066	0.09281208844527622	2.257661650341306	0.4189372434931213
FOLR1	74.552734	1.8360033	0.0	0.0	0.43970785511998806	0.06321480557288417	2.23481178324779	0.3988085220073726
SPINK1	39.955658	1.7730211	0.0	0.0	0.2480250409897153	0.07707770153185001	3.104469842087375	1.3314486943266801
SAA1	41.015495	1.745175	0.0	0.0	0.18311223729318826	0.03313232134192833	2.222854167556851	0.4776792146254016
PLAT	63.828728	1.743937	0.0	0.0	0.2579370994186913	0.003396409509946628	1.7646212459097808	0.020684239766595797
AC009133.1	53.013138	1.7147659	0.0	0.0	0.2186614994783127	0.017536563388091772	1.8002652538031172	0.08549930343234906
TIMP3	70.832275	1.7018894	0.0	0.0	0.30429274109405274	0.002010119914050045	1.7080374812386685	0.006148110346661769
S100A6	89.457535	1.66933	0.0	0.0	0.9401550156506185	0.67747972551466	6.04019227881909	4.370862283831776
SYNE1	65.307755	1.6395946	0.0	0.0	0.3187509315844388	0.026824703680598878	1.8183953167364184	0.17880077693569754
GPX2	17.52061	1.6230017	9.97501670455015e-69	1.3420317893237827e-67	0.16321359368013116	0.10355583281347473	2.6446033472419326	1.0216015980832074
AQP3	60.311924	1.6216868	0.0	0.0	0.5494857653897749	0.24294725168087614	3.23338437353427	1.6116975543906085
PGC	53.696842	1.6193416	0.0	0.0	0.19593083917126247	0.005337214944201844	1.6375722048971117	0.018230565053256848
HSPH1	36.429653	1.6186441	1.4447615400845036e-290	1.1632355764325232e-288	0.46363094350871964	0.28959589658279616	3.325151303158653	1.7065071296623382
CLDN1	66.097015	1.6136552	0.0	0.0	0.3875391265464302	0.06058085534068067	2.1880946827075918	0.5744395247365571
AQP1	68.87815	1.6059185	0.0	0.0	0.28901475629751083	0.001524918555486241	1.609512096045342	0.0035936095429690584
C16orf89	63.554306	1.5920713	0.0	0.0	0.3766582203010881	0.07035419699175158	2.0237165927431406	0.431645306020716
MIEN1	19.835766	1.5487776	1.4627432895635828e-87	2.5003042538869573e-86	0.40751229691459234	0.29777500519858596	2.9126941450890946	1.3639165878709076
ANXA1	43.004723	1.5485636	0.0	0.0	0.506334774183932	0.29153670201705134	3.5313717755966083	1.9828082128687172
SERPINB4	41.83561	1.5417521	0.0	0.0	0.11492025637203757	6.931447979482915e-05	1.5418121858687166	6.0054997535591e-05
C4BPA	63.810856	1.534134	0.0	0.0	0.3196452526456998	0.03361752270049213	1.7314149984532654	0.19728101537681583
CLU	42.412117	1.5057037	0.0	0.0	0.46482337159040094	0.25112636029666596	2.9257188706432693	1.4200152312814522
SGK1	59.263706	1.4610133	0.0	0.0	0.39700402444477567	0.10459555001039718	1.9076084831691247	0.44659518578098417
ZFAND2A	32.21807	1.4505886	9.856389464010352e-228	5.69884531761404e-226	0.26203607094947085	0.12351840299438553	2.027384276232904	0.5767956472943386
LRRK2	55.127293	1.4493256	0.0	0.0	0.19704874049783871	0.002079434393844874	1.4573850949395581	0.008059527427244837
CCL2	43.597897	1.4491241	0.0	0.0	0.17029363541511403	0.019823941221321133	1.5622096620338701	0.11308560606068992
ANXA2	62.646084	1.4471902	0.0	0.0	0.7507825309286034	0.5450197546267416	4.525967689291957	3.0787774782278072
STOM	48.57662	1.4446532	0.0	0.0	0.41533760620062604	0.1822277673806058	2.2872589876539866	0.8426057766210013
SFN	48.356888	1.4338315	0.0	0.0	0.4622894619168281	0.22069730366673598	2.5818687236041202	1.1480372898940396
S100A10	61.798237	1.4068013	0.0	0.0	0.7572663586227456	0.5166701323906564	4.6686891714451315	3.2618878611427378
ALDH3A1	57.94316	1.4067901	0.0	0.0	0.2226114174988821	0.005337214944201844	1.4354209529803847	0.028630817838994068
CDH11	46.811474	1.3963957	0.0	0.0	0.17968400655835445	0.016427531711374507	1.4561056008438489	0.05970986076547221
TSPAN1	53.200672	1.3791158	0.0	0.0	0.3287375167685199	0.08179108615789839	1.8045168281778765	0.4254010637051114
MIR100HG	40.513382	1.3768437	0.0	0.0	0.14286778953644358	0.014348097317529632	1.4927443095531983	0.11590056640449789
RPS27L	52.153996	1.3611217	0.0	0.0	0.4818899985094649	0.234074998267138	2.2941252528998155	0.933003635869174
RRAD	51.784744	1.350371	0.0	0.0	0.21292293933522136	0.01767519234768143	1.4957256084868822	0.145354660226096
CCN2	35.805008	1.3501958	9.229393670326299e-281	7.036391722996555e-279	0.2730660307050231	0.11235877174741804	2.2807035032250838	0.9305077108301498
ALPL	69.54591	1.3408484	0.0	0.0	0.3007154568490088	0.004644070146253552	1.3557440502543552	0.014895598070825288
NQO1	20.994179	1.3227812	7.413180772038285e-98	1.4481757902745993e-96	0.4041585929348636	0.30131004366812225	3.1222040815347367	1.7994228347205912
ADIRF	59.98553	1.3171599	0.0	0.0	0.31263973766582204	0.042767034033409576	1.5717114225570257	0.25455157542739587
SFTPD	59.408978	1.3043635	0.0	0.0	0.2545088686838575	0.015526443474041727	1.3621336232604995	0.05777010649052493
HLA-DQB1	63.15326	1.303857	0.0	0.0	0.38806081383216573	0.07846399112774659	1.6856663432270387	0.381809359161425
PARD6G-AS1	47.862972	1.2805824	0.0	0.0	0.20807870025339098	0.026824703680598878	1.5512367989156708	0.27065436557629935
SERPINA1	48.177868	1.2628073	0.0	0.0	0.47294678789685496	0.22353919733832397	3.29772062303068	2.0349133463406672
CD44	61.01488	1.2537322	0.0	0.0	0.430615590997168	0.1161017536563388	1.8311916150621719	0.5774594138690403
G0S2	46.699142	1.2493321	0.0	0.0	0.22238783723356684	0.03860816524571983	1.438591034023612	0.18925897705109793
SQSTM1	54.05478	1.2466135	0.0	0.0	0.6980175883142048	0.45019754626741526	3.712842401397922	2.466228947893289
HLA-DQA1	75.24255	1.2443457	0.0	0.0	0.33626471903413324	0.001455604075691412	1.250298485110954	0.005952784695401074
MVP	59.11143	1.216754	0.0	0.0	0.3861976449545387	0.09447563596035212	1.682001870167854	0.4652478557263131
ADGRF5	68.87391	1.213201	0.0	0.0	0.36905649128036966	0.036667359811464614	1.617566943406306	0.4043659058751123
MICAL2	61.277775	1.2116311	0.0	0.0	0.3411834848710687	0.05163928744714771	1.6148573857277533	0.40322633714675465
HOPX	61.97235	1.2109499	0.0	0.0	0.4942614398569086	0.14327302973591183	2.74415367343933	1.5332037955314668
CXCL2	26.679781	1.205367	8.080121560775161e-157	2.7513931717817395e-155	0.33633924578923835	0.209329728980384	2.764117275823531	1.5587503490465073
PTPRG	45.658283	1.2003942	0.0	0.0	0.2057683708451334	0.030082484230955848	1.578282904019809	0.37788875910588676
RGS2	44.47387	1.1924634	0.0	0.0	0.3037710538083172	0.10022873778332293	1.5804361268318843	0.3879727123496811
PRSS1	40.49309	1.1860179	0.0	0.0	0.10806379490236995	6.931447979482915e-05	1.1892228762554726	0.0032049831056927994
CBR1	13.350568	1.1837282	1.1754995034918056e-40	9.638573815909175e-40	0.3105529885228797	0.2509184168572815	2.463327791824923	1.2795995808044158
TNC	58.43086	1.1821148	0.0	0.0	0.3206141004620659	0.051084771608789076	1.5827221676546612	0.40060733340466087
GRB7	8.775656	1.1795588	1.6991022304894027e-18	7.885311033758056e-18	0.21158145774332984	0.17543494836071255	1.8768248812378898	0.6972661456072733
HBEGF	43.537132	1.174861	0.0	0.0	0.21269935906990609	0.045262355306023426	1.300151309316214	0.12529032858143688
EPHX1	41.870018	1.162761	0.0	0.0	0.425249664629602	0.21639980591945657	2.214287399356338	1.0515263872313954
NKAIN3	23.775688	1.153351	5.961112778606505e-125	1.5452854539928297e-123	0.10731852735131912	0.03611284397310598	1.2988817353540436	0.14553075370029686
KRT15	51.02306	1.1485466	0.0	0.0	0.2659859889700402	0.048728079295764885	1.3626130197302742	0.2140664608751885
IGHG4	3.8631794	1.1464347	0.00011192068101276788	0.0002489962985947306	0.14413474437322998	0.1277465862618701	1.657256205318741	0.5108215118170403
SLC22A31	63.998516	1.1239308	0.0	0.0	0.3075719183186764	0.024260067928190198	1.3156121171274116	0.19168133531818082
SERPIND1	40.353382	1.1179756	0.0	0.0	0.12147861082128485	0.0056144728633811605	1.1351739358128787	0.017198311952340516
TNFSF10	45.641243	1.1124638	0.0	0.0	0.4672082277537636	0.22374714077770846	2.615669743351912	1.5032058569751856
FXYD5	62.404594	1.1023061	0.0	0.0	0.3646594127291698	0.06598738476467735	1.3633559692792945	0.2610498353769701
DST	49.48071	1.0968368	0.0	0.0	0.3484871068713668	0.10494212240937131	1.9037342648450677	0.8068974665661071
B2M	72.770096	1.0813637	0.0	0.0	0.9644507378148756	0.5800235669231303	5.7287201181953655	4.647356406646808
STK17A	48.09381	1.0686877	0.0	0.0	0.3437919212997466	0.11027933735357316	1.7720157728939316	0.7033280494973293
MPZL2	55.153324	1.0660738	0.0	0.0	0.45580563422268594	0.17009773341651072	2.0731082349526346	1.0070344446154729
CTTN	33.7247	1.0611726	2.5120421530960264e-249	1.6436387201713115e-247	0.37002533909673574	0.20634920634920634	1.9123577676332981	0.8511851072327979
S100A14	49.085484	1.0598161	0.0	0.0	0.40907735877179907	0.14666943924585846	2.0428473715788487	0.9830312678122161
TMC5	39.36755	1.0484343	0.0	0.0	0.4406021761812491	0.24211547792333818	2.2626631531613293	1.2142288820231881
MSMB	-2.3269913	1.0424895	0.019965722730469496	0.0327378571227626	0.0940527649426144	0.10993276495459901	1.7760100287973817	0.7335204610885144
ATP13A4	56.158993	1.0424663	0.0	0.0	0.25957668803100314	0.025507728564497123	1.3084742248546446	0.2660079489835775
LTF	33.87166	1.0408821	1.7420145727218952e-251	1.1573873170179275e-249	0.1336264719034133	0.025577043044291953	1.2669111742067853	0.22602904150989617
ODC1	32.541523	1.0389904	2.7598748086074228e-232	1.6359854226710744e-230	0.37606200626024744	0.21244888057115133	2.0704693835992076	1.031479061519814
ST3GAL1	45.095127	1.0346102	0.0	0.0	0.23393948427485467	0.050322312331045956	1.1962530858582825	0.16164298070716412
UBB	21.055548	1.0338674	2.0341711378965353e-98	3.994920445207899e-97	0.7299895662542852	0.6841339155749636	4.909501730839187	3.875634419929747
FAM20A	55.80769	1.0307561	0.0	0.0	0.23207631539722762	0.014140153878145144	1.161628084032607	0.13087197378456375
CTSS	49.11169	1.0175043	0.0	0.0	0.33753167387091965	0.10244680113675747	1.4105243328501484	0.3930199794822142
SH3BGRL3	40.26053	1.0098907	0.0	0.0	0.5619317334923237	0.394330075552783	2.9824716844964603	1.972580981642568
ACSL4	43.934795	1.0025632	0.0	0.0	0.34192875242211956	0.13239065640812367	1.637648762315292	0.6350854866579085
WIF1	55.0095	0.99588007	0.0	0.0	0.20942018184528247	0.007416649338046718	1.0494379735384662	0.05355793548214528
COL1A2	44.466686	0.99287385	0.0	0.0	0.12915486659710837	0.0001386289595896583	0.9981083199662063	0.005234460829023478
MGP	47.319706	0.99262017	0.0	0.0	0.16753614547622597	0.009080196853122618	1.0495969805012713	0.05697678582851554
DUSP2	32.06402	0.99210465	1.4000991696646908e-225	7.952870997798666e-224	0.1570278730064093	0.04512372634643377	1.1687912522677257	0.17668658824532302
ITGA2	40.669807	0.9902357	0.0	0.0	0.30034282307348337	0.10826921743952311	1.6288321771594276	0.6385964740045947
C1S	41.5247	0.9772493	0.0	0.0	0.22790281711134297	0.058640049906425455	1.2885388513028648	0.31128955650776413
FAM153CP	9.203279	0.9701603	3.4719283748263267e-20	1.704958936868448e-19	0.3892532419138471	0.3284120052679005	2.381214675686279	1.4110543729523541
MAST4	38.338703	0.967473	0.0	0.0	0.24608734535698315	0.07915713592569487	1.4768967831305384	0.5094238320728324
FTL	56.51449	0.9586045	0.0	0.0	0.897302131465196	0.8432106467040965	5.721614722543789	4.763010192382472
MSN	54.890762	0.9585278	0.0	0.0	0.3620509763004919	0.09364386220281416	1.3429110475325374	0.38438324048061434
SELENOW	39.699406	0.9572015	0.0	0.0	0.5760918169622895	0.43141332224301654	3.4057573128266605	2.4485558162446694
ATP11A	42.667404	0.9565463	0.0	0.0	0.3346996571769265	0.12407291883274416	1.7232953871904002	0.7667490873503955
CYB5A	38.766514	0.94691	0.0	0.0	0.5403189745118497	0.37027795106397726	2.8955404016213393	1.9486303645708059
PPP1R12B	33.3128	0.94647104	2.519925429422001e-243	1.5769363855547606e-241	0.203607094947086	0.06792819019893255	1.605827140973289	0.6593561070196623
HPGD	45.17189	0.9452183	0.0	0.0	0.18303771053808318	0.020517086019269427	1.1721479253147629	0.22692959715581293
GADD45B	19.32622	0.9438685	3.2324972445241496e-83	5.27090796749064e-82	0.36935459830079	0.29250710473417896	2.402792931017504	1.4589244291450183
CXCL17	50.084633	0.9369743	0.0	0.0	0.5052168728573558	0.1922090524710612	2.7709359509581235	1.8339616835390706
GADD45G	30.201855	0.925997	2.2394543907973167e-200	1.0619944721129661e-198	0.2843195707258906	0.1463228668468843	1.648701645882071	0.7227046535796635
CEACAM6	28.745409	0.9259708	1.0336876264476784e-181	4.288227400568258e-180	0.5843642867789537	0.43543356207111666	4.020298553366436	3.0943277424064815
C1R	55.988647	0.92118293	0.0	0.0	0.29177224623639886	0.044014694669716505	1.2336426770333013	0.31245975293251127
EFEMP1	59.665146	0.92008436	0.0	0.0	0.28670442688925324	0.02828030775629029	1.154925127838297	0.23484077195831868
CITED2	27.95123	0.9183833	6.369445112511432e-172	2.4942168020129993e-170	0.41310180354747356	0.28301102100228737	2.3460874384977433	1.4277041489491868
CDK12	7.6128173	0.91446275	2.6818444093795703e-14	1.0522585207289356e-13	0.29050529139961245	0.2562556318014833	2.307278197656309	1.3928154820146545
CD55	38.135918	0.91355765	0.0	0.0	0.5861529289014756	0.4230262701878422	3.261085336461105	2.3475276642759977
KCNJ15	51.706066	0.91224086	0.0	0.0	0.19988075719183188	0.011852776044915784	0.9916414749410788	0.07940063406868536
ANXA4	45.48477	0.90295833	0.0	0.0	0.39536443583246383	0.16988978997712623	1.6498833351682862	0.7469250029351304
GADD45A	39.035923	0.8999025	0.0	0.0	0.3230734833805336	0.1344007763221737	1.6931496703680005	0.793247170141334
CAPN8	36.00777	0.8990979	6.322668423229671e-284	4.9071881501012266e-282	0.33976747652407213	0.15921536008872253	1.6758986318343456	0.7768007150848635
MED1	12.569547	0.89125144	3.1050076969857846e-36	2.307993210485982e-35	0.16462960202712773	0.11603243917654397	1.4296811637012656	0.5384297457565668
AC007906.2	51.586052	0.8812781	0.0	0.0	0.17327470561931735	0.0013862895958965827	0.8845096060143176	0.0032315087777199858
ITGA3	46.027763	0.87824607	0.0	0.0	0.3106275152779848	0.09107922645040549	1.4567068574115072	0.5784607884367216
HSPA8	30.28352	0.87808394	1.889532786925362e-201	9.043513866312219e-200	0.6840065583544492	0.5765578429333887	4.084268865631639	3.2061849487092435
SLPI	36.78371	0.87392443	3.3634425177919076e-296	2.7861593548824313e-294	0.5980772097182888	0.37623899632633256	3.733117482936262	2.8591930635002103
IL32	30.57136	0.863787	2.9416861516035685e-205	1.4481500683465567e-203	0.3223282158294828	0.17605877867886602	1.9891886631133242	1.1254016856621014
OAT	44.673786	0.8632619	0.0	0.0	0.3757638992398271	0.14687738268524295	1.6660311559026684	0.8027692479861274
PPA1	40.21765	0.8587069	0.0	0.0	0.5057385601430914	0.31815346225826574	2.3442831170234366	1.4855762254187606
CDKN1A	35.724087	0.857909	1.6713399417876539e-279	1.2593522097813969e-277	0.37598747950514233	0.20073473348582518	1.8167852673379945	0.9588762652966815
PPP1R15A	16.016424	0.8574777	9.813341689188746e-58	1.1099598072520049e-56	0.36391414517811893	0.30643931517293965	2.414765864727362	1.5572881674113281
PLAU	42.17799	0.8569145	0.0	0.0	0.23028767327470562	0.055105011436889166	1.3139908231871968	0.45707632723763736
SBDS	39.38058	0.8551577	0.0	0.0	0.38411089581159635	0.19324876966798366	1.6522613034300595	0.7971036415251201
MAOA	50.904594	0.84577596	0.0	0.0	0.3085407661350425	0.07305746170374991	1.278227845173429	0.4324519093966587
LYN	46.956104	0.8457234	0.0	0.0	0.3641377254434342	0.12719207042351147	1.5563767754758762	0.7106533563931849
SYBU	22.808424	0.84444183	3.7824148319020305e-115	8.895041977298269e-114	0.1039648233715904	0.035974215013516324	1.1462838701106173	0.301842052295016
GRINA	15.003133	0.8442166	7.003420094488912e-51	6.969710910360644e-50	0.3366373528096587	0.2618701046648645	1.9453789819420124	1.1011623671872932
NUPR1	52.336758	0.8428475	0.0	0.0	0.2817856610523178	0.052332432245096	1.0350928210576775	0.192245302359389
TSPAN3	35.81674	0.8365143	6.061778416226213e-281	4.635108377732736e-279	0.5046951855716202	0.3473348582518888	2.545704937041548	1.7091906398949432
COL1A1	29.675133	0.83396864	1.6079165474500926e-193	7.202184258032521e-192	0.1734982858846326	0.06314549109308934	1.1733336808150299	0.33936503395649903
MDM2	38.624733	0.83291906	0.0	0.0	0.32978089133999106	0.14264919941775836	1.515431743158306	0.6825126704376101
ALDH2	50.794075	0.82722896	0.0	0.0	0.3688329110150544	0.11589381021695432	1.3961033822552813	0.5688744147070515
APOD	54.09321	0.82314825	0.0	0.0	0.22194067670293635	0.015665072433631386	0.898362678721478	0.07521441674799437
CD81	41.935894	0.8210216	0.0	0.0	0.6176777463109256	0.42212518195050946	3.022312564969543	2.2012909238789784
CLDN4	24.952705	0.8188517	1.9957636379159154e-137	5.769632127733427e-136	0.5397227604710091	0.4486033132321342	3.3950005854324887	2.576148860745274
CLIC2	49.639507	0.8137693	0.0	0.0	0.18967059174243553	0.012753864282248562	0.8856132862825319	0.07184398216249036
HSP90AB1	21.269897	0.8064484	2.1575371837951745e-100	4.33604576323377e-99	0.7220897302131465	0.6925209676301379	4.629840745571917	3.8233923399944656
CYP4B1	51.549126	0.80369514	0.0	0.0	0.20539573706960798	0.015041242115477924	0.8791060529993315	0.07541088794176898
CPM	42.6946	0.7978939	0.0	0.0	0.2782829035623789	0.0842170929507174	1.2458795959277547	0.4479857058567786
DLGAP1	27.850863	0.79725796	1.0515384607008537e-170	4.0745144702868914e-169	0.11260992696378	0.028488251195674778	0.968415523931106	0.17115754848022313
MGLL	47.654804	0.7949071	0.0	0.0	0.3173349232374422	0.09170305676855896	1.3342150532613974	0.5393079853253806
SMPDL3A	43.649937	0.78776073	0.0	0.0	0.2074824862125503	0.040133083801206074	0.8871448193418119	0.0993841079466614
RPS4Y1	26.890217	0.7847161	2.8583220769019555e-159	9.929211569560624e-158	0.22924429870323446	0.11450752062105773	1.5782707133438965	0.7935545653133126
MAL2	30.710752	0.78349876	4.089716021383465e-207	2.0444624868985623e-205	0.5469518557162021	0.3984196298606779	2.8177017741478863	2.034203009004681
ETV1	55.502678	0.7828508	0.0	0.0	0.2195558205395737	0.010050599570250226	0.8316935145435426	0.04884272564990218
MFSD2A	54.077152	0.7791591	0.0	0.0	0.24727977343866447	0.027101961599778193	0.9348329849118286	0.1556738496879792
CDC42EP3	39.294827	0.77854735	0.0	0.0	0.2738112982560739	0.09482220835932627	1.3504423683291926	0.5718950439203883
DENND2B	41.058773	0.7751583	0.0	0.0	0.21232672529438068	0.048450821376585566	1.0866400154298208	0.311481707846953
STK32A	37.89384	0.77278	0.0	0.0	0.15807124757788046	0.027240590559367853	1.0642131203716747	0.2914330901040989
PDK4	32.739986	0.77137494	4.215473773133139e-235	2.5161413317927474e-233	0.14860634967953495	0.036805988771054274	1.0133629410916813	0.2419880125333505
CYBA	42.190956	0.766863	0.0	0.0	0.4948576538977493	0.2564635752408678	2.1596156825634854	1.3927526805204156
XIST	49.88326	0.7657146	0.0	0.0	0.1595617826799821	0.0	0.7657146115195836	0.0
TNFRSF12A	20.347954	0.7423042	4.840636372761166e-92	8.73037313705599e-91	0.4218214338947682	0.3277188604699522	2.7492284331699346	2.006924223532667
RHEX	38.37222	0.7417442	0.0	0.0	0.11067223133104785	0.0047826991058432106	0.8009914825697482	0.0592472450905299
RPL10	39.33726	0.7415461	0.0	0.0	0.8435683410344313	0.7723019338739863	5.066384585795354	4.324838488532817
AHCYL2	53.446697	0.7395971	0.0	0.0	0.2886421225219854	0.048520135856380396	1.196201111583459	0.4566040087473951
MT1E	51.348602	0.7378323	0.0	0.0	0.28454315099120586	0.052817633603659805	1.1843130024687536	0.4464807096223847
HERPUD1	25.733635	0.730346	4.915171711380851e-146	1.5416579233087145e-144	0.4008048889551349	0.27427739654813893	1.9592199156728598	1.2288738829658234
LAMB3	34.432278	0.7296401	8.294377076411566e-260	5.656152388914431e-258	0.3692800715456849	0.19207042351147155	1.6847932561903458	0.9551531196010165
NNMT	17.479622	0.729425	2.0485270769216414e-68	2.7446439763110327e-67	0.20509763004918766	0.1339155749636099	1.615662386191543	0.8862373789150007
HIF1A	29.390055	0.7285353	7.358875047414544e-190	3.2345259455855256e-188	0.24541660456103742	0.1134678034241353	1.4537866568261062	0.7252513677118464
FOXQ1	40.292324	0.72590166	0.0	0.0	0.2507080041734983	0.07541415401677411	1.0591692225542042	0.33326753848500656
P2RY6	36.719585	0.72233903	3.556333030318922e-295	2.917886576780716e-293	0.13079445520942018	0.017397934428502113	0.8074253874602768	0.08508635860560397
FLNA	49.72796	0.7139712	0.0	0.0	0.3386495751974959	0.09336660428363486	1.3216079802618894	0.6076367999238858
SOCS1	41.841606	0.7077366	0.0	0.0	0.24251006111193918	0.06654190060303597	0.9688830857131695	0.2611464976616034
PNRC1	28.909164	0.70743716	9.157944803614572e-184	3.873765686569863e-182	0.4899388880608138	0.3550980799889097	2.3240336066838925	1.6165964754832252
GPX3	36.824043	0.70646435	7.613919693563419e-297	6.34779853161763e-295	0.2269339692949769	0.07153254314826367	1.1575584812659347	0.4510941312650723
COL8A1	39.792656	0.70319533	0.0	0.0	0.15822030108809063	0.022180633534345323	0.9577707803501805	0.25457543657398707
RAB27A	52.91581	0.7013551	0.0	0.0	0.2893873900730362	0.051847230886532196	1.0515449843653835	0.35018985769283356
RBPMS	36.117107	0.7010248	1.2222409630070642e-285	9.572368996641688e-284	0.34319570725890597	0.16184931032092603	1.4641507209171452	0.7631259763181106
HTRA1	49.183846	0.69885606	0.0	0.0	0.1764793560888359	0.008109794135995009	0.747400969566905	0.0485448981150865
HSPA1A	-14.539116	0.6975008	6.847157417207225e-48	6.501277863619425e-47	0.5689372484722015	0.6791432730297359	5.129231707946975	4.4317308708935075
TMEM243	44.30786	0.697323	0.0	0.0	0.27992249217469073	0.0820683440770777	1.0787935219181772	0.38147048210360107
RAB31	49.698326	0.6964017	0.0	0.0	0.24571471158145775	0.040063769321411244	0.8659220111156052	0.1695202664394046
CHP1	31.5832	0.696118	6.280393232878594e-219	3.410016031591329e-217	0.3314204799523029	0.17709849587578846	1.377790764818863	0.681672742465973
TMEM163	45.395424	0.692982	0.0	0.0	0.17469071396631392	0.015457128994246899	0.9532477398261393	0.2602657302631582
STING1	51.864777	0.6877617	0.0	0.0	0.25860784021463706	0.040756914119359534	0.8484666086837063	0.16070490361839715
PCSK1N	46.148235	0.6842281	0.0	0.0	0.19749590102846923	0.024468011367574687	0.9180028826003326	0.2337747851891756
IFITM2	37.20419	0.6829652	5.838726082402594e-303	4.931433843127289e-301	0.4534207780593233	0.2412143896860054	2.115040242697588	1.4320750081418527
FAM49B	16.356064	0.68189347	3.9376496186623624e-60	4.651213637766396e-59	0.29378446862423613	0.21612254800027725	1.7452461919100561	1.0633527162174619
IFITM3	38.229923	0.678283	0.0	0.0	0.6949619913548964	0.5120260622444028	3.8192905526421157	3.1410076011261205
RAB32	41.463017	0.6775809	0.0	0.0	0.20517215680429274	0.044569210508075136	0.8512224520373053	0.1736415698373163
ADGRE5	51.066826	0.6775255	0.0	0.0	0.2475778804590848	0.036875303250849104	0.820447232600612	0.14292170385923306
FBXO32	25.88098	0.67301387	1.0905603834574844e-147	3.4668552411388296e-146	0.2088239678044418	0.09925833506619533	1.2662387965334025	0.5932249307578739
AZGP1	35.889854	0.67294276	4.398279549515636e-282	3.383140921346179e-280	0.1332538381278879	0.020031884660705622	0.8439324241821466	0.17098968745604837
SAT1	45.5517	0.67291623	0.0	0.0	0.8078700253390967	0.6478131281624732	4.634086945748989	3.96117071851072
TKT	33.090755	0.6719561	4.036692326998049e-240	2.484007456934871e-238	0.6213295573110746	0.45657447840853954	3.0990302465235073	2.4270741542753016
STK17B	31.610222	0.66817164	2.671976614815853e-219	1.4569037048505425e-217	0.2752273066030705	0.12830110210022874	1.2213554393642978	0.5531837760638985
KLF5	29.922752	0.66768974	9.955958508152702e-197	4.5785008477438894e-195	0.41332538381278877	0.2626325639426076	1.96136951431705	1.2936797447130821
YBX3	29.888968	0.6632769	2.737635010778255e-196	1.2500737959993638e-194	0.5	0.3638317044430582	2.4279255560489923	1.7646486510937214
LMNA	31.238974	0.66241103	3.1519259218120797e-214	1.645687382812792e-212	0.47749291995826504	0.3242531364802107	2.224623736948243	1.5622126835933838
ALDH3A2	35.7256	0.6605012	1.5833325217032303e-279	1.196527164427485e-277	0.35698315695334626	0.17605877867886602	1.5087473727280052	0.8482461868188917
CD63	41.215317	0.65740883	0.0	0.0	0.7273811298256074	0.5904207388923546	3.8572498289012684	3.1998409777423396
AOPEP	43.124065	0.65623105	0.0	0.0	0.2956476375018632	0.09218825812712275	1.3048764068957408	0.6486453532345571
ITGB6	41.276222	0.65586567	0.0	0.0	0.24988820986734236	0.07201774450682748	1.0437661401343217	0.3879004761810837
DPYD	33.312572	0.655808	2.538991115261188e-243	1.5850295984039953e-241	0.27209718288865703	0.11124974007070076	1.6663560149280277	1.0105480534572322
GLRX	39.103996	0.6531344	0.0	0.0	0.1703681621702191	0.0313994593470576	0.7683982563096937	0.1152638511247312
ITPRID2	27.37047	0.6511795	6.163428678922125e-165	2.2594867263367703e-163	0.2381875093158444	0.11700284189367159	1.1784593407490744	0.52727981987113
PHLDA3	48.801834	0.6511676	0.0	0.0	0.23490833209122075	0.036390101892285295	0.8625463340174679	0.21137875525411806
DNAJB9	35.011814	0.648944	1.487208493265957e-268	1.0647341692093812e-266	0.3101803547473543	0.14472863381160325	1.2714427843518878	0.6224987505000312
CAPN2	32.695095	0.64859366	1.833633344102077e-234	1.0919413312976538e-232	0.49373975257117303	0.3334026478131282	2.259152160143198	1.6105585081406362
UPP1	32.82715	0.6475902	2.4139806817676885e-236	1.4542967533866178e-234	0.3407363243404382	0.17744506827476259	1.5533856424231136	0.9057954386146417
SELENBP1	37.79431	0.6472516	0.0	0.0	0.35005216872857353	0.15685866777569835	1.4624090420278035	0.8151574274033364
FKBP4	19.87255	0.6463764	7.033979594185535e-88	1.2103408962165457e-86	0.28595915933820243	0.20045747556664587	1.5114700015319453	0.8650936577782086
PON2	28.836014	0.64431185	7.588234539279629e-183	3.1785724743546515e-181	0.5048442390818304	0.3620988424481874	2.6013763230866913	1.957064471632757
PLS3	37.257877	0.6416291	7.89981023088359e-304	6.694117882530701e-302	0.44119839022208973	0.2540375684480488	1.914302138354817	1.2726730257733914
TCEAL9	25.366243	0.6392026	5.948665654440085e-142	1.7960661663435048e-140	0.3308987926665673	0.20919110002079436	1.5672179099408772	0.92801530271694
MGST1	31.177599	0.63504297	2.1441734059640114e-213	1.1105443221871718e-211	0.6737218661499478	0.5012130033964095	3.6799373592725964	3.044894379006848
ERBB2	6.0226502	0.633934	1.7158411748115642e-09	5.378522154397196e-09	0.2689670591742436	0.236916891938726	1.7206450942372655	1.0867110561922986
SOD3	48.76207	0.6297178	0.0	0.0	0.19906096288567596	0.01850696610521938	0.7659747262924558	0.13625687611746834
RGS16	42.568462	0.62840885	0.0	0.0	0.15643165896556863	0.015249185554862411	0.7376897383459614	0.10928089402385101
TMOD3	34.483463	0.62789756	1.4196043283327954e-260	9.732008982960503e-259	0.38366373528096587	0.20995355929853746	1.6489037352208922	1.0210061608561785
PERP	19.679382	0.62514305	3.2392926412188055e-86	5.475442662674953e-85	0.5332389327768668	0.4236501005059957	2.8945025287924873	2.269359489395415
GJA1	41.500126	0.6236822	0.0	0.0	0.2113578774780146	0.046925902821099326	0.862376925583138	0.2386947469594526
BTG3	41.396606	0.62316406	0.0	0.0	0.38709196601579965	0.17141470853261245	1.6359662611486776	1.0128022289410539
SLC40A1	32.326126	0.62240493	3.0047865631626852e-229	1.7490700163274685e-227	0.21836339245789238	0.08102862688015526	1.1156494285786314	0.4932444844641211
GLS	42.978287	0.6216007	0.0	0.0	0.2748546728275451	0.07569141193595343	1.3072487689458718	0.6856480546187438
ZFP36L1	31.279572	0.62109244	8.848072083820543e-215	4.629117874622306e-213	0.556789387390073	0.4094406321480557	2.804107043804075	2.1830145769713645
NADSYN1	24.222618	0.6126207	1.2854204407753404e-129	3.482357577760867e-128	0.1626919063943956	0.07090871283011022	0.9225343062189291	0.30991357592874
ASS1	33.478516	0.6122779	9.902636763005043e-246	6.303784412311955e-244	0.38865702787300643	0.21300339640950994	1.6951613060958417	1.082883351918962
STARD3	8.565192	0.6096864	1.0789556718187391e-17	4.842092262225267e-17	0.14927709047548068	0.11686421293408193	1.0778274049995047	0.468141047791503
ZBTB20	23.4669	0.6075929	8.886234189815567e-122	2.2319215027772917e-120	0.22037561484572962	0.11485409302003188	1.4589988742684117	0.8514059868077262
MACROD2	41.79675	0.6070571	0.0	0.0	0.2542107616634372	0.06959173771400845	1.4498153939603078	0.8427583058931096
SYTL2	30.276602	0.60453576	2.3304079918701274e-201	1.1132974963009877e-199	0.18013116708898494	0.06307617661329452	0.9568838481160737	0.35234810818777834
RPL23	-8.180336	0.6040964	2.830532253032907e-16	1.202022774887208e-15	0.763899239827098	0.7280099812850904	4.7389324728621105	4.134836056199264
LINC00342	35.08448	0.60114807	1.1625786677786824e-269	8.392973650486047e-268	0.22566701445819048	0.07381992098149304	1.4334969366476544	0.8323488848957712
SLC22A3	41.085526	0.6006925	0.0	0.0	0.16723803845580562	0.023774866569626393	0.7588651081822126	0.15817262074899674
ATP5MC3	12.096931	0.5993265	1.0963308580519022e-33	7.668381874520004e-33	0.5082724698166642	0.42780896929368545	2.8082226762049647	2.208896186979728
IL1R1	35.010002	0.58965355	1.584829831324643e-268	1.1314896958725248e-266	0.21471158145774333	0.07035419699175158	0.9844642958054739	0.39481071685277075
DECR1	25.630167	0.58923465	7.036013740844729e-145	2.1804049776035013e-143	0.22618870174392608	0.11409163374228877	1.0740021913134592	0.48476751538098173
RPL19	-10.039813	0.5867698	1.0186740788482604e-23	5.556697249437166e-23	0.8111492025637204	0.7745893117072157	5.04706179079765	4.460291945275568
CCND1	29.471691	0.5817501	6.6398306722087e-191	2.9334431405681e-189	0.403636905649128	0.23462951410549665	2.096076948096565	1.5143268819865519
PEX2	12.611243	0.5809531	1.8308280137829404e-36	1.370337388248482e-35	0.20010433745714712	0.1486795591599085	1.1575643525582695	0.5766112309600724
IFNGR1	26.737825	0.57964385	1.7107750900164658e-157	5.856289033308021e-156	0.32493665225816065	0.19324876966798366	1.296291236004417	0.7166473766552468
SRD5A3	26.798649	0.577638	3.3505862091060616e-158	1.1546120076579489e-156	0.251378744969444	0.12961807721633048	1.283729477387449	0.7060915081490522
IGFBP2	24.080988	0.5769997	3.9549413017823085e-128	1.0505185811363182e-126	0.36145476225965123	0.2281139530047827	2.7822284070518215	2.205228657279928
HLA-DQA2	52.499493	0.57666755	0.0	0.0	0.17536145476225964	0.0	0.5766675726723292	0.0
EEF1D	23.718184	0.57645696	2.3411113713506266e-124	6.008542541465436e-123	0.5813086898196452	0.45255423858043947	2.8926237486373982	2.3161668119572885
CFAP221	47.408325	0.57609653	0.0	0.0	0.15583544492472798	0.0037429819089207735	0.616226987178431	0.0401304304859783
FHL2	35.42473	0.5756801	7.107883843253257e-275	5.248664512253727e-273	0.275674467133701	0.11076453871213697	1.1307760847746837	0.5550959951775477
PHLDA2	25.880919	0.57300794	1.0922818384977715e-147	3.468061930709448e-146	0.4128782232821583	0.28245650516392873	2.0858758341970725	1.5128679052863334
IRX3	26.49942	0.57174283	9.842726967894355e-155	3.303704915392592e-153	0.2860336860933075	0.16067096416441395	1.2967977434756088	0.7250548867638895
SLC6A14	27.563597	0.57047224	3.0409744048223855e-167	1.1390432390236893e-165	0.13094350871963034	0.040063769321411244	0.7739464405755441	0.20347417525821349
RNF145	26.848154	0.56873596	8.86375905090557e-159	3.070829124271507e-157	0.4295722164256968	0.28716988978997715	1.9341905623705746	1.3654545817752348
EEF1A2	38.620247	0.5683575	0.0	0.0	0.1173796392905053	0.007208705898662231	0.5953132424098928	0.02695568816065534
FNIP2	33.053223	0.5642345	1.3982163996182628e-239	8.563247120410902e-238	0.18780742286480848	0.057738961669092675	0.9611642477065202	0.39692972391239334
PYCARD	41.378777	0.56320626	0.0	0.0	0.19637799970189299	0.038816108685104316	0.716170516777038	0.1529642498878345
ME1	30.22935	0.5619072	9.748750955403261e-201	4.640082291756856e-199	0.2559248770308541	0.11811187357038885	1.1257042237900627	0.5637970447718295
PTPRK	33.003357	0.56188285	7.269663305456243e-239	4.4208105442239204e-237	0.39320315993441646	0.21861786927289112	1.904563304823868	1.3426804447287761
SLC26A9	38.968945	0.561249	0.0	0.0	0.13116708898494558	0.012060719484300271	0.6457882865996352	0.08453925733125875
CAMK2D	29.819773	0.5596817	2.1654174344930026e-195	9.818458525345904e-194	0.22112088239678043	0.09066333957163651	1.2386677477995824	0.6789860401852161
DNAJA1	7.4674864	0.5584564	8.17412144592375e-14	3.143752511456835e-13	0.464003577284245	0.44631593539890485	2.889543645086327	2.3310872378291907
SPINK5	42.610325	0.5584102	0.0	0.0	0.1493516172305858	0.012268662923684759	0.6272843831973509	0.0688741736449038
EDIL3	41.73121	0.5570924	0.0	0.0	0.13168877627068118	0.00644624662091911	0.605790164005217	0.048697748475151285
CXCL8	6.8101153	0.5560525	9.752039177102939e-12	3.416584689334763e-11	0.39417200775078254	0.3571775143827546	3.441012790776997	2.8849602753242594
SLCO3A1	49.360897	0.55451226	0.0	0.0	0.20032791772246236	0.017051362029527967	0.774817994133678	0.2203057195579083
SLC39A8	42.47029	0.55406004	0.0	0.0	0.19786853480399463	0.03541969917515769	0.7754145765250238	0.22135455030559498
S100A11	37.412857	0.5527592	2.4147420169488902e-306	2.0733889510978098e-304	0.8442390818303771	0.6995910445692105	4.709516990470998	4.156757815653786
CNN2	30.07814	0.55045307	9.360255114216405e-199	4.390486269091162e-197	0.3230734833805336	0.17418728772440562	1.2306897016974516	0.6802366564354421
C15orf48	24.08355	0.54874116	3.717919809376828e-128	9.885765172154744e-127	0.25786257266358625	0.1425105704581687	1.5567145633649262	1.0079734061837047
MRPL13	10.167782	0.54509956	2.7612465501027464e-24	1.5350487650549683e-23	0.300939037114324	0.25112636029666596	1.6824715229156855	1.1373719875839854
CXADR	39.661392	0.5448277	0.0	0.0	0.265762408704725	0.0875441879808692	0.9464258779622031	0.4015981834415532
PVT1	18.621782	0.5444108	2.139721007019943e-77	3.233981837802949e-76	0.16857952004769713	0.09461426491994178	1.234513099457145	0.6901022453047088
KCNQ3	31.630018	0.5441115	1.4278880586717294e-219	7.818594677197213e-218	0.10366671635117007	0.015110556595272752	0.6573901497812149	0.11327864000537877
CSTB	35.38547	0.5437777	2.8567729885819616e-274	2.0915948410736772e-272	0.708153227008496	0.5387121369654121	3.853249279176899	3.30947156212211
IFI27	14.814207	0.5436304	1.1858002771073278e-49	1.15867705715837e-48	0.4482039052019675	0.36431690580162196	3.4385963771210957	2.8949659324475387
NAPRT	14.351158	0.5431217	1.0477300893408548e-46	9.754533198492216e-46	0.1272171709643762	0.07777084632979829	0.8757419907303279	0.33262031046860097
TAGLN2	31.454561	0.5423357	3.6360448796117895e-217	1.9537126801157316e-215	0.6803547473543002	0.5709433700700076	3.6920895381692187	3.1497538549075257
CDC42EP1	40.97345	0.5416416	0.0	0.0	0.2636756595617827	0.08241491647605184	0.9101864494010677	0.36854482732250554
GSPT1	25.728054	0.54142785	5.675440274494532e-146	1.7758081585267698e-144	0.40803398420032794	0.278713523255008	1.8142642753377631	1.2728364328170265
FBP1	42.02613	0.5410232	0.0	0.0	0.24049783872410196	0.06335343453247383	0.7758694419105461	0.23484623664501394
SYPL1	32.196865	0.5377493	1.952577188696043e-227	1.1239277826692479e-225	0.3555671486063497	0.19629860677895614	1.3456492957801776	0.8078999806635712
PPP2R3A	27.253847	0.5369359	1.4962664092988778e-163	5.423703414912973e-162	0.14853182292442987	0.051015457128994246	0.9694740133575039	0.4325381046963496
FAM3B	38.495777	0.536286	0.0	0.0	0.2777612162766433	0.10043668122270742	1.0746581809267715	0.5383721705748201
FILIP1L	44.866474	0.53457844	0.0	0.0	0.15717692651661946	0.009911970610660566	0.620006094941205	0.08542767931169347
CXCL3	15.5638685	0.5323216	1.2811553377119222e-54	1.3620509956052912e-53	0.14987330451632136	0.09045539613225202	1.1823586105271513	0.6500370675449735
TXNDC17	20.615032	0.5314142	2.011870284733002e-94	3.751571970340868e-93	0.44276345207929646	0.34830526096901643	2.301480813648217	1.7700666033978194
ST3GAL6	37.83483	0.5304895	0.0	0.0	0.1345953197197794	0.016427531711374507	0.5962622455334343	0.0657727193551876
MSRB1	27.610079	0.53042847	8.421375405263572e-168	3.1820240840502485e-166	0.19771948129378447	0.08726693006168988	0.8998448429537715	0.36941639846829416
BCAP31	21.604239	0.52909184	1.6386616695546548e-103	3.4154202298096815e-102	0.4798777761216277	0.3905177791640674	2.445374660916565	1.9162828389688633
MYO1B	29.937763	0.5286205	6.349624431667477e-197	2.9252414159794285e-195	0.3240423311968997	0.17134539405281762	1.4790475496023232	0.9504270972448148
HSPD1	15.473683	0.52776223	5.223131451698246e-54	5.483015124660486e-53	0.5873453569831569	0.5227698066126014	3.337926507244521	2.8101642962361044
VSIG2	48.702583	0.52589405	0.0	0.0	0.2139663139066925	0.026824703680598878	0.6398103984637973	0.11391638007391221
TRIP6	46.341507	0.52538395	0.0	0.0	0.24407512296914594	0.047896305538226935	0.8251499432847317	0.29976602102872885
HSPB8	38.869064	0.52362484	0.0	0.0	0.17789536443583245	0.036459416372080125	0.696094736497687	0.17246987763956217
EEF2	26.089901	0.5225733	4.747017967189964e-150	1.5393560773152399e-148	0.5960649873304517	0.4644763291051501	2.7806032241476197	2.2580299211931436
MRPL21	8.495507	0.5225638	1.9707035369051905e-17	8.724363294161468e-17	0.28573557907288716	0.24052124488805712	1.5868342540269913	1.0642704354457537
TMSB4X	26.836637	0.5218126	1.2079694008304776e-158	4.179380075564082e-157	0.8458041436875838	0.8283080335482083	5.1352712987844695	4.613458673118314
UBC	11.826242	0.52159613	2.8564565850515446e-32	1.9315834756843844e-31	0.6659710836190192	0.6283357593401262	4.186510294167963	3.6649141790261806
AKAP13	27.3979	0.5209857	2.905132584093836e-165	1.0695605646140341e-163	0.3572067372186615	0.21258750953074096	1.673685929244348	1.1527001997672706
MPG	27.646938	0.51957464	3.037656773161635e-168	1.1494617760228764e-166	0.29788344015501567	0.16732515422471755	1.1777993239460938	0.6582246709384307
ABCC3	26.964037	0.5186237	3.905188908931449e-160	1.3694655000180908e-158	0.3145774332985542	0.17737575379496776	1.420756267127894	0.9021325492064293
GBE1	31.44801	0.5180367	4.469171705939748e-217	2.396384704149643e-215	0.18400655835444923	0.061897830456782425	0.7702748767241848	0.25223816639361674
RAMP1	40.91412	0.51669955	0.0	0.0	0.17379639290505292	0.026894018160393707	0.7478669960450975	0.23116744170246165
DUSP23	15.551355	0.51638615	1.5577324243687566e-54	1.6533714376924234e-53	0.332463854523774	0.25985998475081445	1.7080639276344236	1.1916777780734367
SLC16A7	43.364338	0.5158829	0.0	0.0	0.16552392308838873	0.016774104110348652	0.6684538558004387	0.15257091682454058
TSC22D1	22.721014	0.51315254	2.777225624865827e-114	6.483956303040405e-113	0.439633328364883	0.3313232134192833	2.1102991154017645	1.597146580490562
F3	31.816883	0.5129107	3.7812822870422255e-222	2.115308240446024e-220	0.23826203607094948	0.09932764954599016	1.0379510380228665	0.5250403067763738
ICAM1	44.45074	0.5129038	0.0	0.0	0.46258756893724845	0.20898315658140987	2.4524764749612133	1.9395726421303419
PDZD8	37.076275	0.5125953	6.777388945514358e-301	5.705590139961517e-299	0.23744224176479356	0.07804810424897761	0.8855808267675098	0.3729855596107931
ZFAND6	24.785748	0.5104047	1.2772051881819135e-135	3.6353929612953255e-134	0.3739007303622	0.24793789422610382	1.568461652351965	1.058056970657406
SDC1	42.708214	0.5089287	0.0	0.0	0.444104933671188	0.19920981493033896	1.9727244728555637	1.4637957812506812
EMP2	30.411272	0.5088911	3.8976409974957893e-203	1.889953688185341e-201	0.3856759576688031	0.22416302765647744	1.7298480442221804	1.2209569254690595
LINC00578	32.327225	0.50702393	2.899670148710913e-229	1.6916924377750237e-227	0.10448651065732598	0.014001524918555486	0.6372205642428289	0.1301966551284821
CIRBP	29.843287	0.5044726	1.0728737224536366e-195	4.873184772726579e-194	0.3736771500968848	0.22471754349483608	1.4304795579358691	0.9260069316502707
ITM2B	30.950531	0.5029193	2.4992357129883002e-210	1.2665244510231888e-208	0.6781189447011478	0.5577736189089901	3.4437735692548115	2.9408542466465
ETFB	16.295269	0.5020607	1.066323005406393e-59	1.2521180406509872e-58	0.20412878223282158	0.13356900256463575	0.9816358517391436	0.47957514239923055
IFT57	34.121414	0.5018137	3.5505791774039982e-255	2.3834991906495152e-253	0.3074973915635713	0.14355028765509115	1.264133306765406	0.7623196155041337
ATP6V0E1	25.392094	0.5015772	3.0835855106395407e-142	9.34293874823903e-141	0.5447160530630496	0.41020309142579886	2.6340071602952086	2.1324299508273556
ALAS1	32.07023	0.501092	1.1469777824017493e-225	6.529436296513923e-224	0.28096586674616186	0.13384626048381507	1.0276143824374364	0.5265223814226305
MYOF	33.045414	0.5007258	1.8103191073123992e-239	1.1060921354252709e-237	0.3075719183186764	0.14521383517016706	1.2355196848750036	0.734793856175946
LRIG3	35.433292	0.5001802	5.2466661653713837e-275	3.885389313582332e-273	0.2521240125204949	0.09198031468773826	1.117606539564852	0.6174263814010499
TBC1D2	31.042166	0.49965316	1.4553857628604498e-211	7.433684790736824e-210	0.18922343121180504	0.06716573092118944	0.7529500074858886	0.2532968387402472
PTPRE	26.013533	0.4981654	3.481073864630755e-149	1.1232004248611969e-147	0.22603964823371592	0.11062590975254731	1.0337097586462451	0.5355443666720328
HLA-DMB	45.328075	0.49774197	0.0	0.0	0.23267252943806827	0.046302072502945865	0.6655478562702906	0.16780590136105736
SIAE	33.36269	0.49732658	4.768941081572071e-244	3.006177615932443e-242	0.19935906990609628	0.06633395716365148	0.7544290486858184	0.25710246701471734
CXCL1	20.391096	0.4964418	2.0060075657364618e-92	3.643377760819315e-91	0.20703532568191982	0.11617106813613363	1.7004722309117888	1.2040304205227543
LRMDA	33.10998	0.49524778	2.1350392845382446e-240	1.3169472627420271e-238	0.18177075570129678	0.052886948083454635	1.0934757277277092	0.5982279581760691
AHNAK	25.182377	0.4931761	6.248474081727768e-140	1.862650664847222e-138	0.24817409449992547	0.13315311568586677	1.0296497765711898	0.5364736621884555
WFDC2	34.38788	0.49303642	3.8270993833195707e-259	2.6029311463656397e-257	0.5499329259204054	0.3053302834962224	3.5637977210779783	3.0707612944830815
EHF	40.921112	0.49243292	0.0	0.0	0.35974064689223434	0.14077770846329798	1.4718696842051875	0.9794367477298795
NTN4	26.139908	0.49177215	1.2836145671157158e-150	4.183482785259227e-149	0.21374273364137725	0.10133776946004021	1.0319589870418584	0.5401868314298433
RASAL2	11.783711	0.49152502	4.736069176061297e-32	3.1875965587318806e-31	0.2493665225816068	0.1929021972690095	1.4033935285868973	0.9118685186498395
ATP2B4	24.143997	0.49148342	8.633294105818837e-129	2.3146004788888784e-127	0.19034133253838129	0.0915644278089693	1.0286305475513495	0.5371471323540438
SNAP23	24.208292	0.4907277	1.8195593550361894e-129	4.913951048161997e-128	0.2850648382769414	0.17092950717404864	1.1630518038503856	0.6723241149404036
FHIT	17.423569	0.48949182	5.4659232834923916e-68	7.266810044334406e-67	0.11879564763750186	0.05967976710334789	1.0082926091360314	0.5188007760333572
NAMPT	25.959175	0.48761567	1.4324950872134316e-148	4.610564823042483e-147	0.3899985094648979	0.2530671657309212	1.78270748901452	1.295091810505371
EDEM3	20.525146	0.48688483	1.2837777221363946e-93	2.3716394016165204e-92	0.1915337606200626	0.10660566992444721	1.0736004580214247	0.5867156240808377
MCTP2	24.358322	0.48655185	4.732112688830376e-131	1.2969401107404142e-129	0.1458488597406469	0.05739238927011853	0.9698837932421782	0.4833319381181355
CELF2	40.727165	0.48644426	0.0	0.0	0.19391861678342526	0.038330907326540514	0.7222546509393881	0.2358103879835027
FBXL20	14.075523	0.48410663	5.370610301494723e-45	4.848181042337796e-44	0.14391116410791474	0.09024745269286755	1.2053952787212676	0.7212886342452955
PPFIA1	18.000582	0.4832391	1.9278174687934062e-72	2.73911173617183e-71	0.22462363988671932	0.14264919941775836	1.2765655179599378	0.7933263950161654
YWHAG	27.98384	0.48172802	2.555517618546821e-172	1.0022360068489013e-170	0.3399910567893874	0.20225965204131144	1.3474812034791057	0.8657531957392519
IL18	28.017292	0.48167706	1.0004300193758955e-172	3.9414807699344543e-171	0.18750931584438812	0.07652318569349137	0.8640739057705433	0.3823968640044246
ITGB4	25.191381	0.48140824	4.978911911924364e-140	1.4876298076726612e-138	0.2321508421523327	0.12074582380259236	0.9257283460800687	0.44432010529119353
FLRT3	37.07146	0.47952157	8.102062856149257e-301	6.798630341466803e-299	0.20696079892681474	0.057738961669092675	0.7448164380530298	0.26529486880634784
S100A16	22.781956	0.47847822	6.923108241062999e-115	1.6236636342130056e-113	0.4295722164256968	0.30643931517293965	2.0329889442031877	1.5545107314307676
RPS9	27.75329	0.4778457	1.5902280904120216e-169	6.0888066661775845e-168	0.7247726933969295	0.6033825466139877	3.6807931229298454	3.2029474143790284
ANKRD36C	36.214653	0.47565326	3.580210775258599e-287	2.8296803512709018e-285	0.26606051572514533	0.09509946627850557	1.5097438439493964	1.0340905907190623
RRM2B	43.102398	0.47516653	0.0	0.0	0.21277388582501117	0.042004574755666456	0.6984770050768307	0.22331046614865205
CISD3	19.927664	0.47411117	2.3424538281164865e-88	4.046839517892419e-87	0.2334177969891191	0.14188674014001526	1.0950132690903054	0.6209021105202055
CAVIN1	44.51152	0.4739173	0.0	0.0	0.14674318080190787	0.006584875580508768	0.5254216057589589	0.051504304358507766
ABCA13	37.751614	0.4732721	0.0	0.0	0.10500819794306156	0.003812296388715603	0.5120946192660509	0.038822536139370444
GALNT10	20.977491	0.4731037	1.0530199616421081e-97	2.0524359659608058e-96	0.1925026084364287	0.10376377625285922	1.1748032398163315	0.7016995394142453
BAIAP2	39.09347	0.47158635	0.0	0.0	0.2156804292741094	0.05642198655299092	0.753087663535679	0.2815013280554798
CHST15	25.385798	0.47131222	3.619051702337786e-142	1.093969488268071e-140	0.15553733790430765	0.06252166077493589	0.7742771708730095	0.30296493826429743
CFH	33.650143	0.46931645	3.1029752216151345e-248	2.0200603174469307e-246	0.330675212401252	0.15346225826575172	1.452242876665771	0.9829264102125185
CCN1	5.7672873	0.46820748	8.055776870702473e-09	2.4339671875532548e-08	0.3183037710538083	0.2997158106328412	2.342840346936854	1.8746328648607062
OCIAD2	27.099197	0.4643645	1.006304031747916e-161	3.5676169685219324e-160	0.4484274854672827	0.3112913287585777	2.0086853421987043	1.5443208454436173
ATP5F1D	23.838255	0.46383476	1.3405944924632383e-125	3.503302796533104e-124	0.36130570874944107	0.23878838289318638	1.4717916149029557	1.007956862108604
SUSD2	45.679253	0.46369493	0.0	0.0	0.16284095990460576	0.010397171969224371	0.5613735898070626	0.09767867300454408
MYC	26.372236	0.46357173	2.853489888914229e-153	9.46706626174432e-152	0.2328961097033835	0.11603243917654397	0.9650276530738798	0.5014559404131306
TSC22D3	22.027384	0.46343747	1.5740609766939415e-107	3.435946447859368e-106	0.33924578923833654	0.225965204131143	1.4386722362470594	0.9752347722772201
TIMP1	31.637552	0.46284014	1.12483102232748e-219	6.172241565191873e-218	0.5582053957370696	0.35482082206973037	2.8848547143318846	2.422014560907301
RPL3	21.288725	0.46282643	1.444009237154511e-100	2.9111091056363757e-99	0.6400357728424504	0.5109170305676856	3.083611636585446	2.620785220634616
ZC3H15	12.406206	0.46274826	2.4184342623472847e-35	1.7616807641027498e-34	0.36197644954538677	0.2965966590420739	1.7956304662137585	1.3328822166648928
TRIM8	28.340277	0.46210378	1.1029833055983677e-176	4.4541568020609087e-175	0.2773140557460128	0.14521383517016706	1.0226961863217385	0.5605924091861751
ALDH1A1	23.190874	0.46016732	5.628727199588033e-119	1.3775990006946278e-117	0.183782978089134	0.09066333957163651	0.9229582173199846	0.46279090067990897
HSPA4	20.867373	0.45944867	1.0600412851233448e-96	2.0308945154939102e-95	0.3227008496050082	0.22000415886878769	1.3732129682031586	0.913764292737083
ZFAND5	22.897636	0.45942467	4.9051776296712044e-116	1.1684268740908044e-114	0.4084811447309584	0.2890413807444375	1.698962737829309	1.239538060887652
DNALI1	48.78409	0.45888633	0.0	0.0	0.19794306155909971	0.017605877867886602	0.6280001695996589	0.1691138311490453
CSF1	42.016056	0.45650607	0.0	0.0	0.15106573259800268	0.014070839398350316	0.5363585532911825	0.07985247928758105
AKR1B1	38.743607	0.45579553	0.0	0.0	0.17029363541511403	0.031815346225826574	0.5994761149759196	0.1436805793587406
CDC42EP5	37.67154	0.45320687	1.45280657050283e-310	1.277135571926727e-308	0.10634967953495304	0.004436126706869065	0.504396794089093	0.05118992648515576
DNAJA4	25.136045	0.4530508	2.0082596700986945e-139	5.945414796529296e-138	0.1539722760471009	0.06272960421432038	0.8587951852134658	0.40574437898066085
LRATD2	13.785573	0.4525734	3.1128475780462592e-43	2.714289664460377e-42	0.22052466835593978	0.15970056144728634	1.1059764477193612	0.6534030629337546
EMP1	39.28223	0.4519024	0.0	0.0	0.3105529885228797	0.11596312469674915	1.2740331460332257	0.8221307525490664
CDKL2	37.402603	0.44635043	3.544643545860018e-306	3.0334871669785485e-304	0.11104486510657326	0.006723504540098427	0.5158248083916432	0.06947437295532878
SLC39A4	13.996512	0.4463022	1.6370904053331176e-44	1.4655559932744863e-43	0.21553137576389925	0.1522839121092396	1.1449171708921781	0.6986149791827226
HLA-DOA	50.96831	0.44560802	0.0	0.0	0.1660456103741243	0.0	0.4456080074260172	0.0
CMTM7	38.78461	0.44516158	0.0	0.0	0.2454911313161425	0.07666181465308103	0.8728472349036693	0.4276856399541461
FAS	43.80659	0.44504923	0.0	0.0	0.1894470114771203	0.027240590559367853	0.623908417931494	0.1788591927785319
COA3	18.886942	0.4443187	1.460671230946185e-79	2.2727903650694856e-78	0.31591891489044566	0.22069730366673598	1.421458375789006	0.9771396507732576
PCBD1	24.501438	0.44329777	1.425935743066298e-132	3.9584650139149804e-131	0.39700402444477567	0.27226727663408884	1.668582687020287	1.2252849006574915
TUBA4A	22.82585	0.44294056	2.53955718441996e-115	5.988581699939222e-114	0.29311372782829037	0.1804949053857351	1.2671743996068814	0.8242338261861861
CHD9	24.214321	0.44219616	1.5720526850466235e-129	4.2544190204219875e-128	0.2695632732150842	0.1533929437859569	1.2112256570350572	0.7690294984924475
KCNN4	40.620552	0.44171068	0.0	0.0	0.18191980921150694	0.032716434463159354	0.6263074241323591	0.18459675540045345
VPS13C	33.317387	0.44138074	2.1624345934658538e-243	1.3565078171874997e-241	0.29303920107318526	0.12809315866084425	1.2479203501907405	0.8065396188466671
TP53I11	31.428614	0.44116515	8.228135286495028e-217	4.384663020195134e-215	0.22879713817260397	0.09239620156650724	0.7696398065733592	0.32847465479985166
TMBIM1	29.475544	0.4395903	5.926207273250395e-191	2.6226511468691172e-189	0.3070502310329408	0.16538434879046232	1.0768353029343436	0.6372449986001482
VCL	29.11958	0.43878326	2.028882009609114e-186	8.6815323738986e-185	0.2238783723356685	0.09697095723296596	0.9241844025585928	0.4854011591847835
SOCS3	29.179064	0.4369867	3.5754738869638654e-187	1.5452863312471756e-185	0.2688180056640334	0.13162819713038054	1.0143103403254272	0.5773236233137212
CCDC69	37.588108	0.435578	3.36254086359919e-309	2.935975291206792e-307	0.10426293039201073	0.003950925348305261	0.44565548426318136	0.010077484981953889
NCOA7	23.839993	0.43512762	1.2860962406683934e-125	3.3642871801694964e-124	0.37904307646445073	0.2512649892562556	1.916866308560769	1.4817386901572558
SNX2	31.29943	0.43480065	4.750240389075533e-215	2.4953244482857144e-213	0.21724549113131614	0.08525681014763985	0.6960841565560278	0.261283497231904
CAPG	40.510036	0.43159074	0.0	0.0	0.2542107616634372	0.07347334858251889	0.7702774275234682	0.33868667774880495
MMP28	41.5714	0.43107033	0.0	0.0	0.12371441347443732	0.0036736674291259442	0.4622299671827809	0.03115964438380334
PLD3	25.906254	0.4293761	5.662437497756759e-148	1.8045092124478845e-146	0.3787449694440304	0.2519581340542039	1.47393865940579	1.0445625769034266
AL355312.4	30.617125	0.42891282	7.242317211144298e-206	3.572093288588252e-204	0.18057832761961545	0.0630068621334997	0.64275260387157	0.21383978463342113
MBIP	32.14175	0.4282813	1.1517878657546207e-226	6.600434011181414e-225	0.34364286778953645	0.17966313162819714	1.4043050666741945	0.9760237578362208
GANC	37.501415	0.42814174	8.73469374244091e-308	7.575441603133735e-306	0.1574750335370398	0.02828030775629029	0.6184514108125555	0.1903096626351123
CDIPT	28.95575	0.42809033	2.375419405391037e-184	1.006437943152973e-182	0.25629751080637947	0.1258057808276149	0.9356795442655239	0.5075892088705933
CCNG1	28.258467	0.4277386	1.1201657558251178e-175	4.516487357145112e-174	0.23066030705023102	0.10778401608095932	0.8780879902870644	0.4503493716691138
PTGR1	11.005405	0.42768082	3.598943707768426e-28	2.2348558415971878e-27	0.3036965270532121	0.24717543494836072	1.5862537745684555	1.1585729397906517
CLEC2B	24.094372	0.42766342	2.863478679158006e-128	7.6216896460184e-127	0.12490684155611864	0.043876065710126845	0.7907859421330522	0.36312252234398107
PRDX1	20.96562	0.42625555	1.351470714323276e-97	2.626222602382336e-96	0.6538977492919958	0.5407915713592569	3.4640410369032417	3.03778547779304
SGPP2	25.796043	0.42597383	9.821476782621602e-147	3.0993414828675864e-145	0.31897451184975406	0.1852776044915783	1.4988523381436578	1.0728784951936692
KCNK1	23.063887	0.42596832	1.0672772597171343e-117	2.5755164124546536e-116	0.22715754956029213	0.12428086227212864	0.9887058033693962	0.5627374863839916
EGFR	39.204586	0.42589483	0.0	0.0	0.3148755403189745	0.11922090524710612	1.2923889061926679	0.866494068914529
HLA-DRB5	51.131954	0.42366952	0.0	0.0	0.21128335072290952	0.017467248908296942	0.5236910073157648	0.10002148431332786
ACSL5	34.38211	0.4235887	4.6671545929506243e-259	3.1659477809661124e-257	0.30302578625726634	0.1317668260899702	1.184016201945678	0.7604275169435677
HOXD1	42.997456	0.42349878	0.0	0.0	0.14100462065881653	0.007416649338046718	0.4836686565856812	0.06016987355621021
TPPP3	36.7372	0.42308274	1.8614141047119377e-295	1.53700471361917e-293	0.12408704724996274	0.013862895958965829	0.5209797271536776	0.09789699080388843
KRT19	23.855944	0.4228752	8.785689390474685e-126	2.300568817596942e-124	0.6403338798628708	0.5108477160878908	3.476180085067218	3.0533048983974074
CRTC3	19.836826	0.42125776	1.4321801116931341e-87	2.4513043037555663e-86	0.30228051870621553	0.20752755250571844	1.3219184473576966	0.90066068950527
PLA2G10	18.888302	0.42053998	1.423494470846072e-79	2.216277987892574e-78	0.10687136682068862	0.04754973313925279	0.6377772094177485	0.21723724781319925
ATP1B1	17.306326	0.42018816	4.2146170134775154e-67	5.532086171321807e-66	0.4901624683261291	0.4003604352949331	2.433910958994226	2.0137228033726227
MID1IP1	24.80076	0.418446	8.797073889852848e-136	2.50949640930736e-134	0.23229989566254286	0.12268662923684757	0.9733921935744738	0.5549461808150614
PEBP4	41.5442	0.41803348	0.0	0.0	0.12408704724996274	0.004089554307894919	0.43287578874427174	0.014842298928868162
PON3	24.072016	0.41674238	4.910427520990473e-128	1.3016410182563976e-126	0.28804590848114475	0.17134539405281762	1.3104066153901122	0.893664230574714
PDLIM4	41.43333	0.41662756	0.0	0.0	0.1483827694142197	0.01372426699937617	0.5591725920156609	0.14254503048406952
FGGY	35.760487	0.4162043	4.546022854258028e-280	3.4556459020087865e-278	0.21500968847816365	0.06820544811811187	0.8055873939604696	0.389383077267489
SOCS2	35.423252	0.4160979	7.489868039823118e-275	5.514975484023603e-273	0.10888358920852587	0.010119914050045054	0.44575795139773505	0.029660045821454338
RPL13A	20.491772	0.41596827	2.5494904566526346e-93	4.689792231472409e-92	0.7478759874795051	0.6386636168295557	3.807843936792867	3.3918756791153957
SFTA1P	42.334682	0.4153468	0.0	0.0	0.13474437322998956	0.00644624662091911	0.462447549566436	0.04710073451843622
TGM2	23.573322	0.4146955	7.239301500991634e-123	1.8325146649669813e-121	0.1539722760471009	0.06695778748180495	0.7341970285198848	0.3195015315564201
TNFSF9	24.140734	0.41456118	9.342576820798041e-129	2.5021647454251335e-127	0.11812490684155612	0.041380744437512995	0.575104456783059	0.16054326049719814
SERPINB1	20.072153	0.414137	1.292806991803784e-89	2.2745130499093806e-88	0.4840512744075123	0.38407153254314824	2.3961467031792347	1.982009695596696
DGAT1	22.129498	0.41327706	1.644006138055412e-108	3.622279508784495e-107	0.16969742137427338	0.08359326263256395	0.7088314838771499	0.2955544351695687
GGT5	46.79067	0.41125074	0.0	0.0	0.15024593829184676	0.0032577805503569697	0.4200028785392979	0.008752145856814617
RND1	27.837263	0.41124398	1.5363136327010215e-170	5.935130917362915e-169	0.16544939633328365	0.060788798780065156	0.7861916775368396	0.37494771106799946
CRYBG1	37.784813	0.4111463	0.0	0.0	0.19973170368162171	0.048797393775559715	0.8390767965690573	0.4279304946484897
CACYBP	10.240497	0.41067836	1.3056498645773789e-24	7.335765380435294e-24	0.4175734088537785	0.3690996049074652	2.3002265791370884	1.8895482139964421
DMKN	38.74632	0.41009864	0.0	0.0	0.24280816813235953	0.07201774450682748	0.8030877775688268	0.39298913126945584
TRIB1	18.878145	0.40927845	1.725416486990342e-79	2.6815026522107867e-78	0.3006409300939037	0.2066957787481805	1.308578097736382	0.8992996504527908
SYTL1	39.622017	0.40914705	0.0	0.0	0.1998062304367268	0.045539613225202745	0.6529624781157123	0.243815425081783
GSTP1	27.13731	0.40841442	3.574818299758129e-162	1.2726057707610033e-160	0.8173349232374423	0.691273306993831	4.774675362414174	4.366260929760336
NDUFB10	21.940786	0.4079129	1.0605333034271636e-106	2.2994532908620003e-105	0.390073036220003	0.2771192902197269	1.6081416029472604	1.2002286994394167
SBNO2	20.09506	0.4077426	8.151607478887365e-90	1.4390593940699724e-88	0.19921001639588612	0.11423026270187842	0.9052842573270979	0.49754166209376577
EDN1	21.61193	0.4075856	1.3872430550902572e-103	2.89372855196188e-102	0.1695483678640632	0.08484092326887087	1.0085441674358195	0.6009585787031825
NFIX	43.201424	0.40619537	0.0	0.0	0.18668952153823223	0.027587162958341998	0.6059343594390956	0.19973899222060051
GABRE	35.469822	0.40484238	1.4355083748923917e-275	1.0661124698015478e-273	0.1113429721269936	0.010535800928814029	0.5135642247152667	0.10872183602267768
BMP2	31.63965	0.40382344	1.052559635195085e-219	5.80029931164541e-218	0.1380235504546132	0.03299369238233867	0.5702295217952322	0.1664060876789148
MUC1	20.878975	0.40248516	8.315733550010839e-97	1.5955466488495183e-95	0.21322104635564168	0.12448880571151313	0.8397683203375863	0.4372831474210526
ABCA3	29.985947	0.39993477	1.4965145241482115e-197	6.931436895449915e-196	0.10061111939186168	0.016982047549733138	0.5073638520719033	0.10742909423679516
XPR1	24.302189	0.39967895	1.85856713005898e-130	5.072298571950828e-129	0.2588314204799523	0.14091633742288764	1.3953016464438928	0.9956226966410878
MYL12B	19.624727	0.3981995	9.508497643484182e-86	1.5967974112790688e-84	0.5939037114324043	0.48637970472031605	3.103147011579042	2.7049474985350868
FBLN1	31.520924	0.3973956	4.489731001572615e-218	2.4275543459339794e-216	0.15158741988373825	0.041727316836487144	0.6446648105044808	0.2472691904054593
DHCR7	12.568024	0.39655754	3.165369579012575e-36	2.350832665792529e-35	0.12110597704575943	0.07680044361267069	0.7839952119194981	0.3874376668908228
SNX30	31.825968	0.39452386	2.8312282586985823e-222	1.590719442305758e-220	0.1345953197197794	0.030151798710750674	0.6155426772128534	0.2210188197853672
IL33	42.156284	0.39412406	0.0	0.0	0.11760321955582054	0.0004158868787689748	0.3985699554098277	0.004445892221335859
RASL11A	37.440228	0.39344037	8.662361190216781e-307	7.487582774620491e-305	0.11238634669846474	0.007485963817841547	0.43086568064501163	0.037425328859084936
IL6ST	29.910841	0.39118993	1.4223973526669794e-196	6.5296375807598724e-195	0.3824713071992845	0.22728217924724475	1.565004738199108	1.1738147969160693
SGMS2	30.988684	0.39048406	7.658042865051193e-211	3.8884502524017306e-209	0.23841108958115964	0.10009010882373327	0.9806272164257052	0.5901431439054022
MRPL23	38.619133	0.38682595	0.0	0.0	0.1923535549262185	0.043321549871768214	0.6049755396262606	0.21814958503916476
CGGBP1	24.954185	0.38642895	1.9233253913578634e-137	5.5789388035515125e-136	0.23610076017290207	0.12303320163582172	0.8564778347394204	0.4700488728402975
CLTB	20.3739	0.38571453	2.8505064960190104e-92	5.155447193114858e-91	0.289163809807721	0.18666389408747489	1.1514681491281198	0.7657536220720869
MYO6	25.403625	0.38569027	2.2996807310767328e-142	6.984165510537974e-141	0.39968698762855864	0.26096901642753173	1.8043899069789955	1.4186996290468343
YPEL5	21.604027	0.38540384	1.646240924957786e-103	3.4284525951276375e-102	0.3304516321359368	0.22139044846468428	1.2731581216583514	0.8877542813255082
SMAD1	28.100979	0.3852622	9.53000517882022e-174	3.7661006704374405e-172	0.1808019078849307	0.07042351147154641	0.7357763401367452	0.35051413866239106
PPIL6	39.18624	0.38464373	0.0	0.0	0.16217021910866	0.026686074721009218	0.5235925649550017	0.13894883977188816
IVD	36.720104	0.3842075	3.4891370270570888e-295	2.8718709065060656e-293	0.18922343121180504	0.046717959381714844	0.6757752021959198	0.2915677006180943
C1orf116	35.719673	0.38331252	1.9569305943734715e-279	1.470257884057627e-277	0.1794604262930392	0.044707839467664795	0.6891353538886777	0.3058228261747218
ZSCAN31	30.205967	0.38263804	1.97760914127842e-200	9.395461076533228e-199	0.11581457743329855	0.024329382407985028	0.533294606357086	0.15065657318813935
PLK3	24.471281	0.38232112	2.98764648608565e-132	8.276068963867485e-131	0.15546281114920257	0.06647258612324114	0.6069202995537482	0.2245991802873465
C4orf19	31.323225	0.38214317	2.2533717929123927e-215	1.1885386528126692e-213	0.13176330302578626	0.030498371109724823	0.5552267600337981	0.1730835781796182
TM4SF1	15.869138	0.3817531	1.0365443864076553e-56	1.1458293270618414e-55	0.474809956774482	0.4051431344007763	3.164465501785003	2.7827124234501124
CPT1A	10.08136	0.38170972	6.679500840203927e-24	3.665994886707804e-23	0.10031301237144134	0.06765093227975325	0.7164325055518479	0.33472276609612905
TRIM22	31.173971	0.38154277	2.4012303206841905e-213	1.2411959527616579e-211	0.1906394395588016	0.06508629652734456	0.7539492618186737	0.3724065037120882
EXOSC4	11.201827	0.3814626	3.9941105178926534e-29	2.5319545336015603e-28	0.15166194663884333	0.1079919595203438	0.8417179673467385	0.4602553765007616
GAS6	41.54229	0.38022068	0.0	0.0	0.13787449694440304	0.009426769252096763	0.42844306456371434	0.04822237046853921
SMARCD3	39.715958	0.38009208	0.0	0.0	0.12214935161723059	0.006862133499688085	0.40910784553735213	0.029015748628447035
TRAM1	24.383862	0.37961006	2.536797764503484e-131	6.967432329818549e-130	0.4562527947533164	0.3378387745199972	2.0648421130574253	1.6852320638238474
RDH10	3.940828	0.37907958	8.120080222103128e-05	0.00018327087009017146	0.1544194365777314	0.14001524918555486	1.042148818524798	0.6630692465779527
CHORDC1	16.09486	0.37642157	2.7719928249446035e-58	3.168604801445966e-57	0.2533909673572813	0.1798017605877868	1.1804461094163237	0.8040245357866943
SRP14	21.212225	0.37580934	7.364662740455083e-100	1.4686705904865866e-98	0.5981517364733939	0.5167394468704513	3.1710902148405857	2.7952808773027806
C17orf67	27.227665	0.37435097	3.056154552585987e-163	1.1031608158042574e-161	0.13973766582203012	0.046925902821099326	0.6075548073086114	0.2332038353504874
RAB7B	37.582745	0.37341362	4.113951822211005e-309	3.579969186701799e-307	0.1186465941272917	0.009288140292507104	0.48277824621011983	0.10936462985809771
TXNL4B	27.579327	0.37326944	1.969745382099623e-167	7.3886893179049e-166	0.1328812043523625	0.041380744437512995	0.5551812304593364	0.1819117927202983
SPRED1	27.321318	0.37242875	2.367847745468774e-164	8.619299293188799e-163	0.18795647637501864	0.07763221737020863	0.7439597433008746	0.37153099135318224
ARHGEF3	21.76781	0.37213552	4.684823150983924e-105	9.948993782841374e-104	0.16775972574154122	0.08137519927912941	0.9158984858018535	0.5437629516996809
HSD17B4	27.893448	0.37193814	3.203900749562184e-171	1.2451851860516488e-169	0.2541362349083321	0.12518195050946143	0.946861327329914	0.5749231766881521
CD24	21.634813	0.3715716	8.448956333883185e-104	1.7681236959450277e-102	0.49537934118348487	0.3827545574270465	2.938385784142411	2.5668141716759756
MR1	37.383274	0.37069294	7.30634879308078e-306	6.2320985002367245e-304	0.17118795647637502	0.035766271574131835	0.5510089190856193	0.1803159925407139
SRRM2	21.024704	0.37065345	3.8982428260411635e-98	7.632582260532869e-97	0.4502161275898047	0.33575934012615233	1.9280438653805259	1.5573904184906417
SCCPDH	5.759945	0.36997578	8.414136160621076e-09	2.540459685411819e-08	0.2109107169473841	0.1855548624107576	1.1515209455859396	0.7815451843110626
AASS	36.239017	0.36981016	1.4800381848491728e-287	1.1733615609640146e-285	0.14346400357728425	0.024121438968600542	0.5307012472479338	0.16089107108173262
GALNT5	38.052555	0.36969	0.0	0.0	0.1458488597406469	0.021071601857628058	0.49696949247556554	0.12727949866924723
VAPA	19.409052	0.3695699	6.471037418690393e-84	1.0638928885881247e-82	0.4685497093456551	0.3641089623622375	2.0894677523385075	1.7198978542363061
ERN1	22.490961	0.36955455	5.088506425739468e-112	1.158699987429397e-110	0.2156804292741094	0.11838913148956817	1.0012972283514479	0.6317426847960912
PDLIM3	33.77034	0.36921167	5.376674408684386e-250	3.5449017880726517e-248	0.11477120286182739	0.01601164483260553	0.4823609714279789	0.1131492923707469
MTUS1	21.237123	0.3679549	4.336483982252136e-100	8.688095234209801e-99	0.3446862423610076	0.23372842586816386	1.4696327499234694	1.1016778384731145
NFKBIZ	23.589455	0.36777973	4.9450721339117104e-123	1.2529940127543939e-121	0.36674616187211206	0.2385804394538019	1.7451589991292475	1.3773792586121065
ADRB2	33.076626	0.36686146	6.445142275728352e-240	3.956643755729198e-238	0.1471903413325384	0.0347265543772094	0.5314760153540368	0.16461455556881324
IKBKB	26.587362	0.36671835	9.504155841225394e-156	3.210913826359089e-154	0.1592636756595618	0.05967976710334789	0.7345331586412811	0.3678148070992907
NME3	24.112988	0.36608973	1.826752431196798e-128	4.872282413238518e-127	0.32896109703383514	0.20302211131905454	1.2818514514060158	0.9157617191183838
NFIC	28.366758	0.36585078	5.200913723312726e-177	2.1068591720849122e-175	0.26941421970487406	0.13336105912525126	1.0527146861585381	0.6868639181295664
ITGA1	20.540688	0.36578253	9.323234572365606e-94	1.724831764658476e-92	0.13019824116857953	0.05870936438622028	0.6471991758961143	0.2814166330304839
NEDD9	20.415298	0.36542937	1.2228407776798384e-92	2.2287954794876887e-91	0.26263228499031155	0.16919664517917793	1.3225944767101896	0.9571650952939044
IL4R	21.417652	0.36355025	9.148541872442642e-102	1.8795235667192373e-100	0.1655984498434938	0.08186040063769322	0.6815035987408802	0.31795335409526654
RPLP1	23.637712	0.36336046	1.5790288966044117e-123	4.0167324638524626e-122	0.9224176479356089	0.9058016219588272	5.598622574647504	5.235262102590238
GNG12	27.79172	0.36251378	5.462061587527033e-170	2.0944656042972723e-168	0.28014607244000594	0.1472239550842171	1.006627583345154	0.6441138076141575
HSPG2	33.56289	0.3615807	5.839395079568857e-247	3.754208105260127e-245	0.16768519898643613	0.044291952588895823	0.6678983449251463	0.30631765230469526
LY96	12.313012	0.36143988	7.709143196915209e-35	5.549938883684501e-34	0.10329408257564465	0.063284120052679	0.5452953960018718	0.18385552476845834
DEDD2	23.092625	0.36117032	5.491513864370551e-118	1.3326589279310507e-116	0.2074824862125503	0.11124974007070076	0.7855553185640713	0.42438500033363113
MEGF9	24.077375	0.36033103	4.314949922549901e-128	1.1449679748285644e-126	0.19719779400804888	0.0968323282733763	0.8620524643371126	0.5017214380697266
AC004448.2	14.541978	0.36026338	6.566705967110268e-48	6.239577783822238e-47	0.27820837680727384	0.2059333194704374	1.1026812196839517	0.7424178341953773
PLK2	18.53304	0.36012092	1.1179046744048348e-76	1.6807589476435693e-75	0.215307795498584	0.1348859776807375	0.9305162993596013	0.5703953668981588
TSPAN8	3.7517958	0.35986683	0.0001755724151514198	0.00038386507652385116	0.15166194663884333	0.1382130727108893	1.1824476090878406	0.8225807832924072
RASGRF1	37.623657	0.3591664	8.82382480217226e-310	7.730567864818376e-308	0.11983902220897302	0.010189228529839884	0.4187408828324611	0.059574464279773025
DYRK3	38.923904	0.35859683	0.0	0.0	0.15822030108809063	0.024883898246343662	0.48723273011529983	0.1286358881553157
CLIC3	35.566166	0.35840958	4.674072980784409e-277	3.5014903243006685e-275	0.12990013414815918	0.01933873986275733	0.43698462861844856	0.07857503875134425
TMEM159	32.109447	0.35802743	3.2544423360652352e-226	1.8608642074249116e-224	0.2654643016843047	0.11644832605531295	0.9283145269842877	0.5702871081125233
TMEM37	37.878838	0.35747495	0.0	0.0	0.10262334177969891	0.0027725791917931654	0.36271902364574327	0.005244083016486625
TLR2	38.16263	0.35740253	0.0	0.0	0.16768519898643613	0.030359742150135163	0.6261950788811452	0.26879253281731463
LPCAT1	25.577524	0.3571092	2.7137481539130624e-144	8.379548511097145e-143	0.3014607244000596	0.1724544257295349	1.2819840167814625	0.9248748155480173
P3H2	37.36627	0.35699552	1.3802208815579678e-305	1.1734147593376869e-303	0.10389029661648531	0.004089554307894919	0.3936284792615663	0.03663295202659636
NR1H2	30.06039	0.35639066	1.5970946235964269e-198	7.464179122395958e-197	0.2889402295424057	0.14514452069037223	0.9084101506186822	0.5520194936443006
METTL26	21.081758	0.35594234	1.1695616518789099e-98	2.3004049385700475e-97	0.37337904307646447	0.2654051431344008	1.5773757032092395	1.2214333664839783
SEL1L3	21.38001	0.35557455	2.050788012359287e-101	4.193244950903938e-100	0.257638992398271	0.15519512026062243	1.2489996716162257	0.8934251186362735
IFI27L2	30.240835	0.35461247	6.885928464618513e-201	3.2835206857576657e-199	0.13698017588314204	0.035766271574131835	0.5301864545643951	0.17557399978042648
GEM	17.536322	0.35445663	7.566919318319929e-69	1.0191090660863916e-67	0.1465941272916977	0.08172177167810356	0.7686432618055609	0.4141866236362665
ZFP36	16.529133	0.35426265	2.2637992675598694e-61	2.717505437532969e-60	0.45006707407959456	0.3551673944687045	2.3730114864030734	2.018748849470176
CREB3L1	31.786762	0.35415363	9.864424298496087e-222	5.506394081957482e-220	0.16671635117007005	0.049282595134123516	0.617087884824244	0.2629342527553617
CSF2	34.599747	0.3526222	2.548687166476298e-262	1.761251866780212e-260	0.10001490535102102	0.007485963817841547	0.46948005621284794	0.11685783667771395
BACE2	17.449928	0.35213125	3.446616915700805e-68	4.603504609110455e-67	0.3070502310329408	0.20967630137935814	1.4328795186085657	1.0807482790945138
SCEL	28.111626	0.35067979	7.062655042142768e-174	2.799606128284967e-172	0.18497540617081532	0.07264157482498095	0.8037018096188756	0.4530220292793706
PRDX3	19.272871	0.3501838	9.075786678098463e-83	1.4696974103725238e-81	0.3734535698315695	0.2711582449573716	1.5845734987841986	1.2343896754371613
CSNK1A1	21.069656	0.3500259	1.5102411407926797e-98	2.9682267896415824e-97	0.32978089133999106	0.22229153670201704	1.405043714585073	1.0550178187733472
PTEN	19.95553	0.3497843	1.3419437374972903e-88	2.3230097719770573e-87	0.20084960500819796	0.11492340749982671	0.7513741212795302	0.4015898151479382
RNF19B	29.163267	0.3495755	5.671418838582828e-187	2.4470420681664975e-185	0.19302429572216426	0.07409717890067236	0.7269135139126051	0.37733802573227987
CRB3	27.012701	0.34852895	1.0482500697264985e-160	3.701096045366305e-159	0.2356535996422716	0.11637901157551812	0.7574893196310967	0.408960359845025
SERTAD1	18.562786	0.34804702	6.428264052383805e-77	9.677252161472631e-76	0.23244894917275302	0.15027379219518958	0.9426209316550282	0.5945738999531933
RHBDD2	23.832935	0.3476658	1.5221439217179584e-125	3.969708340746785e-124	0.30228051870621553	0.1862480072087059	1.0817934194963368	0.7341276187485251
FBXW11	22.68044	0.34663755	6.988447322812981e-114	1.621332325476674e-112	0.21985392755999403	0.11825050252997851	1.0106096246768308	0.6639720876696668
CYC1	2.8903894	0.34469032	0.003847647543225589	0.007099482455534044	0.31472648680876436	0.29749774727940664	1.75510574104211	1.4104154085404792
NECTIN3	38.985416	0.34420586	0.0	0.0	0.15769861380235506	0.024398696887779858	0.501692134112833	0.15748628489984165
MAT2A	25.93833	0.34399363	2.4623963917281863e-148	7.886076176482649e-147	0.2545833954389626	0.13336105912525126	0.9192401262882314	0.5752464786546687
FAT1	28.495447	0.3439802	1.3339419138447836e-178	5.45502037394279e-177	0.1885526904158593	0.07368129202190338	0.719425827985912	0.37544562834141565
ACADVL	20.270752	0.34382668	2.3307051258218836e-91	4.160018921054322e-90	0.31435385303323893	0.2118943647327927	1.210999793229222	0.8671731001002664
PGD	11.8217535	0.34318152	3.01328226698159e-32	2.0365659045538493e-31	0.2861082128484126	0.2229153670201705	1.3476805813996564	1.0044990625804915
SLMAP	14.892392	0.34277683	3.6931420194497735e-50	3.633393813958104e-49	0.20651363839618422	0.14029250710473418	1.0581362432285093	0.7153594225477766
PROCR	41.233646	0.34271976	0.0	0.0	0.1316142495155761	0.007485963817841547	0.3910734903957584	0.04835372351574469
CST3	20.500462	0.3402319	2.1325915158370758e-93	3.928498056080486e-92	0.6357877478014607	0.5301171414708533	3.2941991048749766	2.9539672156379235
SESN3	34.740284	0.34014922	1.9430993573518475e-264	1.3609594279338346e-262	0.14599791325085706	0.027933735357316143	0.6233924848574466	0.28324327559322515
TNFRSF21	19.982477	0.33981386	7.824388479694262e-89	1.3590142490436707e-87	0.2992249217469071	0.19934844388992862	1.4136000669800795	1.0737861964335016
ARAP2	23.260399	0.33933136	1.1164852994386246e-119	2.750768595232722e-118	0.1440602176181249	0.05981839606293755	0.6629605774835222	0.3236292263376845
BCL6	16.75694	0.33930078	5.038870744884092e-63	6.1778754459928545e-62	0.2510806379490237	0.17058293477507452	1.0977280771615123	0.7584273099445317
PTPN13	29.145609	0.3392905	9.495932263037402e-187	4.083566877507515e-185	0.16544939633328365	0.054411866638940876	0.8842472851650247	0.5449567907749546
MBNL2	24.130219	0.33847725	1.204664533650387e-128	3.2230388066453676e-127	0.2709047548069757	0.15380883066472587	1.23911301766177	0.9006357618737691
SOX9	26.45125	0.3382655	3.529967552091838e-154	1.1817618054898128e-152	0.1984647488448353	0.08962362237471408	0.7364001441598635	0.39813462675687766
GGTLC1	41.029797	0.33671558	0.0	0.0	0.11931733492323744	0.0032577805503569697	0.34981658436145757	0.013101009672571644
TMEM54	21.706078	0.33647534	1.79757221870711e-104	3.7956089863141554e-103	0.30615590997167985	0.195952034379982	1.1906717327215994	0.8541963852858993
RNH1	19.807306	0.33556828	2.575006921077344e-87	4.39571029559075e-86	0.3367118795647637	0.23372842586816386	1.2439140353413378	0.9083457549751461
NINJ2	31.74024	0.33327642	4.32979252573677e-221	2.411713099734199e-219	0.12244745863765091	0.023913495529216053	0.50686108702369	0.1735846525673781
EMP3	22.453745	0.33298135	1.1763354402399645e-111	2.659876592563594e-110	0.17618124906841556	0.0875441879808692	0.6176037486580386	0.28462240155161195
PELI1	29.685694	0.33293077	1.1748092664817812e-193	5.2713447035107e-192	0.2118795647637502	0.08449435086989672	0.964443152543133	0.6315123719342468
POLB	19.54758	0.33289698	4.3255221179798737e-85	7.2078090998832905e-84	0.20770606647786555	0.12254800027725792	0.8045532424241738	0.4716562586398971
RPS2	24.094648	0.33272982	2.844396660549984e-128	7.578704298135498e-127	0.870248919362051	0.7803424135301864	4.821201859457363	4.488472039207965
EFNB2	35.896236	0.33272555	3.4971130719339316e-282	2.697996637138282e-280	0.12274556565807125	0.014763984196298607	0.4397101105092678	0.10698455293833156
ETS2	12.583186	0.3324787	2.612762584959883e-36	1.9460187034088812e-35	0.3420778059323297	0.28023844181049423	1.672216191602696	1.3397374820871164
LINC01091	30.496664	0.33219504	2.885271547515848e-204	1.4096378666455028e-202	0.10903264271873603	0.020378457059679767	0.47071742450097076	0.13852238872672398
LRRFIP1	23.539452	0.33119264	1.6100097665040665e-122	4.063545157743906e-121	0.4028171113429721	0.2744853399875234	1.5905324511278183	1.2593398059705727
TMEM70	15.731892	0.33099967	9.14384160899554e-56	9.958811057079214e-55	0.18728573557907288	0.1210923962015665	0.8409536382242755	0.5099539609459185
HMOX1	33.305344	0.33042192	3.2310844710688954e-243	2.0122259796331467e-241	0.15583544492472798	0.039231995563873294	0.4557316993802845	0.12530978799466097
BCL3	18.031254	0.3302642	1.1075108662629396e-72	1.583164731115358e-71	0.24325532866299002	0.16067096416441395	1.0055404870323885	0.6752762711307602
SAT2	32.757996	0.3298324	2.3361251784401476e-235	1.3976193341848522e-233	0.1829631837829781	0.055312954876273655	0.6053985033289382	0.2755660991366919
ISCU	21.349083	0.3294889	3.97663474506379e-101	8.092608266627846e-100	0.31845282456401847	0.21258750953074096	1.1612277603064198	0.8317388623812544
ZFP36L2	18.775497	0.3286958	1.1982006181210577e-78	1.840017526758095e-77	0.27791026978685346	0.1877036112843973	1.0534598952286773	0.7247641001194758
TMPRSS4	23.086851	0.3286938	6.276187639147848e-118	1.5202255813849685e-116	0.1941421970487405	0.09613918347542802	0.972996431315982	0.6443026330840731
RSRP1	22.631887	0.32802022	2.1040231780642304e-113	4.859560235663095e-112	0.3636905649128037	0.24370971095861926	1.5501814671289955	1.2221612567592177
CSF3R	34.539597	0.3279935	2.0424160135425726e-261	1.4076331165335412e-259	0.10031301237144134	0.007971165176405351	0.36581773074093615	0.03782421206823077
AP003498.3	31.424519	0.32750732	9.3595812473372e-217	4.977332867025308e-215	0.14644507378148755	0.038469536286130174	0.4631073332668445	0.1356000222621783
CD82	32.037224	0.3263059	3.307284038841121e-225	1.874490262803701e-223	0.29028171113429724	0.1301032785748943	1.059062518932637	0.7327566181720093
TSPO	15.849595	0.32595912	1.4148911763825354e-56	1.5593971195567859e-55	0.4199582650171412	0.32258958896513484	1.8337128317260118	1.5077537055617407
HMGN3	22.475628	0.32583466	7.187937963219022e-112	1.6324451376045307e-110	0.4046057534654941	0.2841893671587995	1.6879761280163428	1.3621414714644087
DNAJB6	18.71234	0.3258179	3.927503306080526e-78	5.9709601732736e-77	0.30861529289014755	0.21778609551535316	1.4054326740259835	1.0796147749757539
FAM20C	13.729998	0.32508558	6.71353756441046e-43	5.806940373232542e-42	0.11641079147413921	0.07021556803216192	0.5664203674898312	0.24133480098589163
MFSD10	22.70549	0.32398108	3.9539811154946855e-114	9.206364137834248e-113	0.3028767327470562	0.19144659319331808	1.0497067796544337	0.725725706729037
SMPDL3B	12.192221	0.32385278	3.419736457293193e-34	2.4201283882459633e-33	0.18728573557907288	0.13661883967560823	0.9096882349016733	0.5858354597369613
ZNF106	26.174564	0.3230588	5.1778873333022454e-151	1.6896780066817743e-149	0.23267252943806827	0.11582449573715949	0.8728293171484333	0.5497704938311528
CCNDBP1	24.711508	0.32288587	8.044370971415808e-135	2.2722051120900715e-133	0.24005067819347145	0.12733069938310113	0.8022189153467305	0.47933303191717386
PDLIM1	25.595968	0.32265875	1.691687994989618e-144	5.2298655778118025e-143	0.3428976002384856	0.20475497331392528	1.358981097261925	1.0363223355687283
GATA6	36.806614	0.32199565	1.447077360485729e-296	1.2025631634004396e-294	0.11111939186167834	0.00804047965620018	0.355424732008612	0.033429074033014344
VCAN	27.30542	0.32192978	3.657517611596879e-164	1.3295153680973465e-162	0.10359218959606499	0.024745269286754003	0.4017701998610445	0.07984040737642902
TMEM87A	24.161478	0.3216479	5.655922817425693e-129	1.5195148151389505e-127	0.3636160381576986	0.23532265890344492	1.4354459466625316	1.1137980348425294
PDLIM5	22.124386	0.32091188	1.841309977073049e-108	4.050098413400251e-107	0.2524221195409152	0.14805572884175505	1.0136336225889258	0.6927217272604427
MYO5C	30.877287	0.32081643	2.410973413427027e-209	1.219405242074785e-207	0.234237591295275	0.0958619255562487	0.9373131396534948	0.6164967145338843
DPP4	34.807247	0.32069126	1.889585411869982e-265	1.330690326152035e-263	0.201818452824564	0.060234282941706525	0.7339181224885872	0.41322687093817506
CNIH4	19.206768	0.32053047	3.2487301964263393e-82	5.221606463099424e-81	0.357653897749292	0.2587509530740972	1.5319607299946365	1.2114302627338933
NDNF	33.51114	0.32043892	3.3174029389179977e-246	2.1169945421317445e-244	0.13578774780146072	0.026894018160393707	0.48201101549574005	0.16157208193660083
PPIC	27.992537	0.3201693	2.002917289822484e-172	7.867081664963845e-171	0.2574899388880608	0.12351840299438553	0.8945233897213329	0.5743540767358044
SPG21	25.674503	0.31997997	2.2523069542128595e-145	7.013358220678476e-144	0.3118944701147712	0.18493103209260414	1.0644870294898747	0.7445070504662121
ARL4A	14.723253	0.31981453	4.571300926598228e-49	4.422341465118698e-48	0.27634520792964673	0.20877521314202538	1.2359561198614686	0.9161415808600015
CYHR1	16.907227	0.31970853	3.980042320979084e-64	4.988564199112727e-63	0.16224474586376508	0.0951687807583004	0.7002898532331578	0.3805813363286073
MYADM	21.811642	0.31936797	1.7990606612519105e-105	3.8522554092838135e-104	0.20636458488597406	0.11284397310598183	0.6910730884181149	0.3717051182630982
GIPC1	20.876732	0.3191791	8.715302035460975e-97	1.6709716699294427e-95	0.2780593232970636	0.17709849587578846	1.0442386882469123	0.7250595880510979
TNFRSF1A	19.416746	0.31912914	5.571013628449259e-84	9.170881988998159e-83	0.3084662393799374	0.21085464753587024	1.2330445394321983	0.9139153902445706
SAMD4A	21.044638	0.31834334	2.560628795272994e-98	5.021202671762559e-97	0.1073930541064242	0.041172800998128506	0.6082667428093296	0.2899233953733635
MDFIC	30.491156	0.31830356	3.413702223936152e-204	1.664662905238299e-202	0.2238783723356685	0.09010882373327789	0.8756177533763774	0.5573142050709802
FTX	10.151849	0.31767258	3.2514542869635627e-24	1.803688260282749e-23	0.14897898345506036	0.10833853191931794	1.158944676706433	0.8412721080523866
IRAK3	16.243217	0.3175636	2.494918509346896e-59	2.9058661051856927e-58	0.13213593680131167	0.0732654051431344	0.8408972702310848	0.5233336891761474
CANX	15.551502	0.31739137	1.5541693500560025e-54	1.6502673316432779e-53	0.5719183186764049	0.484785471685035	2.8601111482764088	2.5427197895112914
TNFSF15	26.906704	0.31673038	1.8333131259946753e-159	6.394328979936894e-158	0.12311819943359666	0.03708324669023359	0.5014091995799534	0.18467881226438973
C3orf52	30.307919	0.31627673	9.015419062135035e-202	4.355205713287476e-200	0.1453271724549113	0.04110348651833368	0.5186207850776692	0.2023440494983772
HAS3	37.95221	0.31558335	0.0	0.0	0.11417498882098673	0.007070076939072572	0.3572320305201195	0.04164868955799509
GCLM	10.7070675	0.31535545	9.430190935064141e-27	5.628713272903758e-26	0.24832314801013564	0.1952588895820337	1.2547398131160632	0.9393843653017246
TACSTD2	13.506306	0.31486604	1.4354539372345474e-41	1.2080529797403738e-40	0.5759427634520793	0.5065502183406113	3.4914973737558967	3.1766313287147687
TSTA3	22.023777	0.31375492	1.7044992893377446e-107	3.7175345259859924e-106	0.3011626173796393	0.19096139183475427	1.1175558554712461	0.8038009422853858
GHITM	17.784828	0.31356892	9.264544544582776e-71	1.2763441031702658e-69	0.37859591593382025	0.2796839259721356	1.5023623802707462	1.1887934634716897
SERPING1	35.52056	0.31328353	2.3670357495292924e-276	1.7680936111729642e-274	0.18512445968102548	0.048173563457406254	0.5170697235302725	0.20378620056024851
TPT1	27.797146	0.31322	4.696447086999234e-170	1.8035612921767487e-168	0.8670442688925324	0.7770846329798294	4.7192008154795255	4.405980822451663
ATP1A1	24.121943	0.31313655	1.4713627238780812e-128	3.928447272585641e-127	0.5217618124906842	0.38753725653288973	2.4054876696522216	2.0923511115279996
ATAD1	22.792543	0.31306782	5.4365257489893365e-115	1.2761762759548537e-113	0.18676404829333731	0.09260414500589173	0.6478106399974564	0.3347428287777867
PNPLA8	26.341114	0.3127877	6.488361741219611e-153	2.1443952583353047e-151	0.2677746310925622	0.14348097317529632	1.0147514645003468	0.7019637402391001
GSTA4	15.123268	0.31245038	1.1375433167867498e-51	1.1515788101196064e-50	0.14569980623043674	0.08816801829902267	0.6860955828603577	0.37364519956682457
DPP7	27.200645	0.31224665	6.381600071729422e-163	2.2907285257478736e-161	0.25912952750037266	0.13211339848894435	0.7844671062919635	0.47222045892313114
NINJ1	27.2482	0.31222236	1.7454986772246364e-163	6.318265169869849e-162	0.2533909673572813	0.1267761835447425	0.8342548682432491	0.5220325178128596
RPS12	21.457552	0.31221652	3.882065292888664e-102	8.000955143118623e-101	0.7974362796243851	0.6966105219380329	4.348855782174138	4.0366392590135245
CPNE8	10.127081	0.31207132	4.189700015135963e-24	2.3167051110652327e-23	0.14517811894470115	0.10494212240937131	0.7585957977779663	0.4465244766830768
DDX3X	20.822678	0.31153214	2.69683525634538e-96	5.143889830276483e-95	0.36227455656580715	0.25431482636722813	1.4454838812399609	1.1339517289963479
MAP7D1	27.718103	0.3114781	4.225140206985666e-169	1.6106010125301556e-167	0.2208973021314652	0.10154571289942468	0.7618625641301153	0.4503844485473715
TMEM165	16.505669	0.31065908	3.340149624951531e-61	3.9947323950426804e-60	0.37636011328066776	0.28869480834546335	1.762210622901907	1.4515515280479692
DERL1	15.364289	0.31041154	2.8413749279906926e-53	2.944480152923795e-52	0.2230585780295126	0.15283842794759825	0.9498320671150514	0.6394205154212741
ATP6V0D1	23.819254	0.31015587	2.1099872973619677e-125	5.4861792455050355e-124	0.31368311223729317	0.1964372357385458	1.0622398020393466	0.7520839218577662
TACC1	26.423729	0.3100993	7.314880777479191e-154	2.4425464301543886e-152	0.15330153525115517	0.057600332709503016	0.5621601870259306	0.2520608749356251
SH3PXD2A	15.5367155	0.30987298	1.9576345251993358e-54	2.0718699551096165e-53	0.10366671635117007	0.053441463921813266	0.667787833617197	0.3579148569746278
SAP18	16.252499	0.30961037	2.1444636339431708e-59	2.5010678077283957e-58	0.4258458786704427	0.34165107090871283	1.8414883568994547	1.531877982446086
AHI1	21.343954	0.3092063	4.437838809332812e-101	9.016976731698625e-100	0.24981368311223728	0.14687738268524295	1.193266919050749	0.8840606242436605
SLCO2A1	24.929558	0.30816615	3.5582955022513407e-137	1.0263855720500659e-135	0.14256968251602326	0.05323352048242878	0.6585047179513366	0.3503385679390367
CXCL16	25.113873	0.30790237	3.508710183274589e-139	1.034009289472426e-137	0.2907288716649277	0.16732515422471755	1.0150884672442722	0.7071860965419161
PIGR	10.899901	0.30550122	1.1538213759045902e-27	7.066472383946477e-27	0.22417647935608884	0.16677063838635892	1.8693071375644517	1.5638059262237276
HINT1	14.34939	0.30493936	1.0747787245983912e-46	9.999156276906198e-46	0.5740795945744522	0.47660636306924514	2.91758769171734	2.612648318032889
GTF2A2	21.73804	0.3047304	8.964439959296084e-105	1.8959570437643806e-103	0.2942316291548666	0.1890899008802939	1.0582270513832266	0.7534966536045014
TBL1XR1	14.023873	0.30453366	1.113663564167773e-44	9.99744175613619e-44	0.24996273662244745	0.18188119498163166	1.3398988688479179	1.0353652058811937
CISH	33.605377	0.30309153	1.4000187673711424e-247	9.045871260676794e-246	0.11752869280071546	0.01774450682747626	0.3606285650865948	0.05753702745656937
ANKRD50	26.50759	0.30271855	7.92405956685738e-155	2.6631641028014174e-153	0.1392905052913996	0.046925902821099326	0.5883611487751789	0.28564258745815646
VPS28	12.392514	0.30268043	2.8690459384334543e-35	2.086982614095486e-34	0.3326129080339842	0.26159284674568517	1.4881475924783296	1.1854671729471655
PTGS2	15.739931	0.30123216	8.053163598377426e-56	8.782025873420447e-55	0.2805932329706365	0.19629860677895614	1.6726014498801438	1.3713692853760662
C4orf48	28.343884	0.3011773	9.956567008176873e-177	4.0270340270161386e-175	0.2834997764197347	0.14264919941775836	1.1973082661364471	0.8961309846268256
MPZL1	17.194742	0.3008913	2.907434794584699e-66	3.774116135913689e-65	0.29326278133850053	0.20988424481874263	1.2973311766214541	0.9964398581858394
EIF1	15.068943	0.3003905	2.5922568648523135e-51	2.606882438603426e-50	0.7331196899686988	0.6753309766410203	4.05347353808925	3.753083022475346
TCTN1	31.434849	0.30022526	6.762660125112355e-217	3.61865322843745e-215	0.17409449992547324	0.05559021279545297	0.5295221839054931	0.22929691484184017
SLC35C1	22.320408	0.29997504	2.3414225016251852e-110	5.221230763977819e-109	0.1341481591891489	0.056699244472170236	0.5275604715265592	0.22758543219018348
PARVA	22.94249	0.29975116	1.7511626791144293e-116	4.179021185753687e-115	0.22022656133551946	0.11825050252997851	0.8612987666105973	0.5615475900627529
ACADSB	28.834948	0.29909107	7.825573287827445e-183	3.272685139545313e-181	0.11253540020867492	0.02578498648367644	0.4212544800672248	0.12216341450470664
KCNS3	22.232847	0.29852822	1.6530876001455804e-109	3.664155148007078e-108	0.1583693545983008	0.07375060650169821	0.5835524363380178	0.285024217191932
NCKAP1	13.121686	0.29845566	2.4736918295580295e-39	1.9671558564593007e-38	0.30310031301237145	0.23747140777708464	1.3683039618355783	1.0698482920823689
CD47	27.019247	0.2974746	8.781348782218336e-161	3.104705325259e-159	0.43620509763004917	0.2832882789214667	1.9480826796234563	1.6506080851064917
EEF1A1	22.463383	0.29744118	9.469546774277823e-112	2.1468459331685117e-110	0.8274705619317335	0.7439523116379012	4.414631171153425	4.117189979875797
ADGRF1	25.526138	0.2974312	1.0108534564426267e-143	3.0954392869383517e-142	0.16321359368013116	0.06418520829001179	0.9084934436567705	0.6110622422625249
COBL	21.957373	0.29738522	7.363558935916301e-107	1.6005986602082152e-105	0.12214935161723059	0.049351909613918346	0.5402537443731397	0.2428685405862627
VAMP8	20.163044	0.29662848	2.0676570211500052e-90	3.662686477835633e-89	0.43903711432404235	0.33430373605046093	1.8034906745361061	1.5068622053385563
JUND	11.808639	0.29629955	3.522166511382035e-32	2.3773934052407597e-31	0.48293337308093603	0.42143203715256117	2.481954471080804	2.1856549361318858
TUFM	18.318972	0.295285	5.840685371472097e-75	8.601282816278993e-74	0.3688329110150544	0.27101961599778196	1.4482228068451952	1.1529378099990653
HMOX2	29.334469	0.29385382	3.7709918008624296e-189	1.6546907146568674e-187	0.24437322998956626	0.1108338531919318	0.8140280411574522	0.5201742183946648
MYO1E	25.061098	0.2937623	1.321448039007814e-138	3.8722023319905844e-137	0.1634371739454464	0.0673043598807791	0.7456431197705524	0.4518808091435832
SNHG29	14.005251	0.29316884	1.4476789229457583e-44	1.2973391734928268e-43	0.5155760918169623	0.4203230054758439	2.4632777938571975	2.170108964338695
CAT	27.163925	0.2926282	1.7338599719591518e-162	6.189449029735398e-161	0.2282009241317633	0.10840784639911277	0.7220395931007356	0.42941140184328874
ADK	20.704012	0.29238915	3.187016225615676e-95	5.994791437484508e-94	0.33805336115665524	0.22603451861093782	1.5913182545362048	1.2989291008134782
MAT2B	20.759766	0.29187787	1.0005499968538384e-95	1.888912685806242e-94	0.27500372633775527	0.1750883759617384	0.9236656810419704	0.6317878178126661
DECR2	25.318392	0.29187167	2.003964103592005e-141	6.022378169457601e-140	0.14853182292442987	0.057531018229708186	0.5095743061924757	0.21770265000122394
TENT5A	15.200007	0.29134947	3.535809461148546e-52	3.6076982046341954e-51	0.24578923833656283	0.17592014971927636	1.1090089106578083	0.81765945079116
AFAP1-AS1	27.849504	0.28962997	1.0921055724842006e-170	4.2253695390500245e-169	0.10128186018780742	0.021556803216191862	0.4632382114711041	0.17360824046911388
CASC4	23.866417	0.2894055	6.839982028897025e-126	1.7928938695420243e-124	0.29527500372633775	0.17494974700214874	1.1247994325890307	0.8353939358408284
EXT1	10.912863	0.2888875	1.0005495593142647e-27	6.140869950243926e-27	0.1742435534356834	0.12719207042351147	1.1871392670015175	0.8982517662291701
DUT	24.21362	0.288843	1.5990376007297012e-129	4.3229212124329627e-128	0.30787002533909674	0.1848617176128093	1.1938067962254626	0.9049637912281985
SDCCAG8	15.716833	0.2879939	1.1597819369128528e-55	1.2567951429565065e-54	0.23177820837680727	0.15852221529077423	1.1087874092952719	0.8207934933790098
STUB1	18.642012	0.28778836	1.4662257398422004e-77	2.217355426929296e-76	0.3145774332985542	0.22083593262632564	1.2112908216857732	0.923502463048855
TINAGL1	27.59425	0.28731453	1.3043254558309263e-167	4.9140366480977095e-166	0.14644507378148755	0.049767796492687325	0.4886190318315225	0.2013045092048583
LAD1	26.904049	0.28612942	1.9692221174789064e-159	6.8591031841296945e-158	0.1582948278431957	0.059125251264989256	0.5127590637804433	0.2266296351553506
SQOR	22.322145	0.28608447	2.252196028536063e-110	5.02659813104616e-109	0.23848561633626472	0.13523255007971166	0.7814386110854132	0.49535412835961296
MORC4	25.72779	0.28588876	5.714093013451088e-146	1.785740434493874e-144	0.16574750335370397	0.06737367436057393	0.6578692256137604	0.3719804658787785
DDX21	15.296089	0.28490388	8.11906896846008e-53	8.366719995608086e-52	0.3107020420330899	0.2304706453178069	1.2828602569938028	0.9979563787943897
PPP4R1	20.575323	0.28447133	4.566700409780048e-94	8.472819245568223e-93	0.2548815024593829	0.15665072433631386	1.0039623402970532	0.719490992559445
CDK2AP2	16.268215	0.28425577	1.659228236633731e-59	1.937765647347437e-58	0.3842599493218065	0.29881472239550844	1.628743827362646	1.3444880628539715
BPGM	20.592306	0.28373033	3.2169301207844776e-94	5.985713388889476e-93	0.16388433447607692	0.08484092326887087	0.6427511501726166	0.3590208369122071
TMEM92	28.424007	0.28342646	1.021412769369254e-177	4.150693871752888e-176	0.14674318080190787	0.046510015942330354	0.5151028685608419	0.23167640772327439
KMT2E-AS1	22.554638	0.28309044	1.2092585438373926e-112	2.7657776164139303e-111	0.16537486957817857	0.07915713592569487	0.5916534144087799	0.3085629777613063
SPTAN1	24.20347	0.2827658	2.045261546675796e-129	5.511969204779556e-128	0.29430615590997167	0.17391002980522632	1.2470353449288971	0.9642695294585606
DNAH11	32.783	0.28174436	1.0287148539952127e-235	6.183054744536342e-234	0.15084215233268744	0.036667359811464614	0.6362053233332721	0.3544609507665683
MCU	17.537968	0.2809058	7.351055976857748e-69	9.91586856586057e-68	0.18780742286480848	0.11291328758577666	0.9619302921224688	0.6810244688555347
AC022101.1	30.785679	0.28036675	4.074673539830686e-208	2.044853157998526e-206	0.10023848561633626	0.015041242115477924	0.4024192732072589	0.12205252650671349
RHBDL1	36.31168	0.27988988	1.0584766871569883e-288	8.417332301406881e-287	0.1070204203308988	0.0073473348582518885	0.31415777125600886	0.034267893709675146
GLUL	19.668879	0.27987123	3.984970883399565e-86	6.718302184048386e-85	0.4624385154270383	0.3520482428779372	1.9783110719739312	1.6984398515141241
RTN4RL2	35.06976	0.2794887	1.9493529530620597e-269	1.403371227629218e-267	0.10083469965717692	0.007000762459277743	0.3340058458781762	0.05451712589196773
RUFY3	22.988037	0.279481	6.140383170585461e-117	1.4721540171037222e-115	0.16172305857802952	0.07271088930477576	0.7591538738830698	0.47967288197821084
IRF6	22.276783	0.27924347	6.205818558388663e-110	1.379100435438994e-108	0.1894470114771203	0.09842656130865737	0.6205788163293393	0.3413353383201696
FADD	13.340357	0.279032	1.3481353731112936e-40	1.1040100987978891e-39	0.12617379639290505	0.07832536216815693	0.5965311031971559	0.317499125696309
IQGAP1	23.897993	0.2788242	3.2134637594541625e-126	8.431672168841911e-125	0.4280816813235952	0.303042905662993	1.7368376388702633	1.4580134272186824
KLF13	23.614796	0.27850443	2.716195772520499e-123	6.889114793012001e-122	0.15196005365926368	0.06425452276980662	0.5493542548746311	0.27084982661712953
CKS2	14.039353	0.27845466	8.95263498508775e-45	8.045231265284872e-44	0.22276047100909227	0.15782907049282596	1.1169663847857993	0.8385117226196724
GSTK1	21.790411	0.27827588	2.860750000966592e-105	6.090286966637692e-104	0.3301535251155165	0.21688500727802038	1.1776241109878898	0.8993482309357679
CD151	17.409193	0.2782069	7.026710612976782e-68	9.32744405713328e-67	0.501714115367417	0.412975670617592	2.3806742888925077	2.1024673809222474
RAPGEF5	23.768808	0.2779953	7.022258038034145e-125	1.8167193092391636e-123	0.1401848263526606	0.05392666528037707	0.9253950793519543	0.647399787059038
CYB5R1	24.978693	0.27764016	1.0420773670022027e-137	3.0295263835963923e-136	0.29661648531822926	0.1746031746031746	1.0209734120218565	0.7433332356091453
EPHX3	26.280695	0.27730206	3.1880139895219275e-152	1.0496079179515188e-150	0.10239976151438367	0.025715672003881612	0.4314326123863165	0.15413054329886858
DIAPH2	25.452484	0.27708596	6.626199477758758e-143	2.017127508865431e-141	0.10001490535102102	0.02578498648367644	0.5456148318013176	0.26852888268500824
CPNE3	22.577522	0.2767315	7.20777150378087e-113	1.6514614761987287e-111	0.25555224325532866	0.14708532612462744	0.9932054640259618	0.716473967200841
TRIM47	27.429518	0.27670926	1.2196558243669804e-165	4.50314354010923e-164	0.1678342524966463	0.06252166077493589	0.5782856071301838	0.30157634802623956
DYNLT1	14.788495	0.27668488	1.7379633242212593e-49	1.6911770374434656e-48	0.4253241913847071	0.3413738129895335	1.9183249486721632	1.6416400732892242
SLC22A18	20.886175	0.27654183	7.152332335032933e-97	1.3753871220158196e-95	0.24042331196899688	0.1410549663824773	0.8250920370275415	0.5485502104482787
HIP1	33.51185	0.276516	3.23935265275857e-246	2.0723036958055754e-244	0.1647786555373379	0.041380744437512995	0.6744919013000151	0.39797590810748884
DLC1	33.631126	0.2754337	5.8861725064417e-248	3.822314784647883e-246	0.10478461767774631	0.011159631246967491	0.4179393294770577	0.1425056487744874
TXN	16.252615	0.27524057	2.1403939944888444e-59	2.4974484328471417e-58	0.642346102250708	0.547653704858945	3.4491140773608735	3.1738735199699546
EID1	25.281586	0.27408764	5.0926512642754773e-141	1.5286826007572556e-139	0.3481144730958414	0.21244888057115133	1.3205579373529477	1.0464703021739035
UGCG	18.873117	0.27406102	1.8976736453610267e-79	2.945668190051395e-78	0.3361901922790282	0.23878838289318638	1.3806534714382022	1.1065924353698273
MFSD4A	29.814503	0.27317843	2.5343083177095995e-195	1.1470962954676812e-193	0.1773736771500969	0.060234282941706525	0.6523259915654698	0.3791475656560407
DENND1B	13.601209	0.27283728	3.938712246254747e-42	3.345251988315936e-41	0.14815918914890447	0.09433700700076246	0.937622326926922	0.6647850387584855
HK1	25.011152	0.2727637	4.623563097982713e-138	1.3471926523941737e-136	0.1782679982113579	0.07777084632979829	0.6888303180214626	0.4160666121344351
SNHG15	21.91477	0.27269852	1.8784353016090102e-106	4.059210733284688e-105	0.21679833060068565	0.12026062244402856	0.7929247771643397	0.5202262525204169
TMEM30A	20.190409	0.27084744	1.1887894302916943e-90	2.1087345796766533e-89	0.39245789238336565	0.2887641228252582	1.5070590363340435	1.236211610628378
VSIR	31.929432	0.27084514	1.0427826024772553e-223	5.897312114009774e-222	0.11499478312714265	0.020378457059679767	0.3107505711509739	0.03990543614013364
MFGE8	29.948078	0.2704542	4.660889048413688e-197	2.1510835260044957e-195	0.14011029959755553	0.038400221806335344	0.4586986297301136	0.1882444463192181
LDLR	23.040552	0.26993656	1.82947280145341e-117	4.402488319698639e-116	0.1785661052317782	0.08643515630415194	0.7839354454439594	0.5139988982523511
NDUFS7	17.569172	0.2693789	4.2431985055471773e-69	5.744655074691818e-68	0.24236100760172902	0.15942330352810702	0.8729817629749951	0.6036028601166722
LGALS3	19.371054	0.26923993	1.3545738634447842e-83	2.2171603230354938e-82	0.6133551945148308	0.50911485409302	3.216653392979095	2.9474134588365466
DHCR24	24.846422	0.26859558	2.8266561794512174e-136	8.108205211755463e-135	0.38284394097480995	0.24343245303943994	1.589270542635833	1.320674964269993
MAP1LC3A	27.352734	0.2681126	1.0020081644997848e-164	3.668116290580303e-163	0.17580861529289016	0.06799750467872738	0.6019452410007066	0.3338326284576766
MAGI2-AS3	38.457523	0.26740867	0.0	0.0	0.10955433000447161	0.004228183267484578	0.3058600880884631	0.03845141941434068
OSMR	17.198439	0.2667301	2.727843480817002e-66	3.5445507673059536e-65	0.29475331644060215	0.20205170860192695	1.3619585437224044	1.0952284482916912
ARL6IP5	15.200851	0.2664026	3.490569530483042e-52	3.562945083544005e-51	0.40743777015948723	0.32550079711651764	1.7718533887506873	1.505450785678974
CHMP2B	21.418972	0.26602513	8.892915459689229e-102	1.8284598254229763e-100	0.3060068564614697	0.18673320856726972	1.141193280473783	0.8751681475360646
CAST	18.817226	0.2659494	5.456726560967843e-79	8.414623983783646e-78	0.4874795051423461	0.37769460040202396	2.127465233120192	1.8615158260245344
BFAR	15.599568	0.26521	7.328831716352127e-55	7.843215557313488e-54	0.2264868087643464	0.1553337492202121	0.8716877597690748	0.6064777718502828
EIF3J	22.382236	0.26491773	5.862973036596699e-111	1.313072254166739e-109	0.29624385154270383	0.18375268593609204	1.114483691672964	0.8495659504123885
PRELID1	14.317514	0.26398066	1.7009937949878394e-46	1.578534457144011e-45	0.35586525562677	0.2796839259721356	1.4824217886275606	1.2184411407779532
TPD52L1	11.680118	0.2638215	1.610717997690487e-31	1.072636089933281e-30	0.1574005067819347	0.11173494142926457	0.7107988040416389	0.4469772903252552
FAM241A	20.888575	0.26312616	6.801817407075323e-97	1.3089573409222765e-95	0.10336860933074973	0.039855825882026755	0.3899566128126339	0.1268304575484325
NECTIN1	29.255293	0.26289678	3.8455481373341295e-188	1.6703897749479087e-186	0.11812490684155612	0.02744853399875234	0.4382192710341772	0.1753224969474557
PARM1	15.274924	0.26262382	1.1235837035578083e-52	1.1532573796049068e-51	0.2800715456849009	0.2010119914050045	1.2908680212643975	1.0282442069974826
CRYM	28.10116	0.26239258	9.4816579758181e-174	3.752732777718511e-172	0.1268445371888508	0.035696957094337005	0.4496209541463273	0.1872283632198577
CEBPA	30.795706	0.26209348	2.9913230035715073e-208	1.5041000588969963e-206	0.1281860187807423	0.029320024953212728	0.3911337655411942	0.12904028071516946
REEP5	16.571022	0.26185492	1.128903827122674e-61	1.3614801405499538e-60	0.3749441049336712	0.2812088445276218	1.4895391098071649	1.2276841808482155
GSN	21.187374	0.26183712	1.2486964801991405e-99	2.4748896112535882e-98	0.38888060813832165	0.27607957302280445	1.687510598762095	1.4256734801718152
NFE2L2	17.666697	0.26120815	7.570340873260481e-70	1.0324826378333359e-68	0.4206290058130869	0.3207180980106744	1.7924983984157765	1.5312902410978686
PDLIM7	13.728692	0.26109362	6.8356678935331934e-43	5.910600090611087e-42	0.10873453569831569	0.06321480557288417	0.5142504353389359	0.2531568326134467
PDIA3	18.951685	0.26019597	4.2767540022565186e-80	6.698951950807256e-79	0.5944999254732449	0.5158383586331184	2.986998406389264	2.726802450227317
KITLG	30.162184	0.25957295	7.425359318043096e-200	3.508380467547053e-198	0.20479952302876733	0.07853330560754142	0.7601470446612641	0.5005740856645583
AGTRAP	19.06015	0.2590271	5.411855907708363e-81	8.575684606666012e-80	0.24049783872410196	0.14958064739724128	0.8673269317824606	0.6082998311901273
C2CD4A	26.258062	0.25882217	5.782294308610279e-152	1.8988995731389155e-150	0.11484572961693248	0.03285506342274901	0.4672396809817449	0.20841749466119538
EFR3A	21.637125	0.25833166	8.03603699413982e-104	1.6830743607256372e-102	0.24660903264271875	0.14306508629652734	1.0510430694705657	0.7927114202033894
SPART	25.552034	0.2579151	5.212203513273241e-144	1.5998741068948563e-142	0.17700104337457148	0.07506758161779996	0.631467882720157	0.3735527621071014
TRADD	17.662333	0.2578479	8.178781215845154e-70	1.114876585039652e-68	0.1828141302727679	0.10923962015665073	0.6606520851930276	0.4028041761611097
KLF2	16.83987	0.25782904	1.2450799183225642e-63	1.5463282310930645e-62	0.23207631539722762	0.15068967907395855	0.9837916049201368	0.7259625683494881
ETS1	28.837706	0.25753945	7.226544601027936e-183	3.0369113042856426e-181	0.11417498882098673	0.026547445761419562	0.34209964788356023	0.0845602067827242
CCSER2	18.472025	0.25725362	3.468217166965986e-76	5.193283469306831e-75	0.18497540617081532	0.10667498440424204	0.7874517206254099	0.5301981082032415
GSDMD	20.356634	0.25645941	4.054963681556261e-92	7.318473208786422e-91	0.1764048293337308	0.09184168572814862	0.782822055175696	0.5263626548709914
PIM1	24.807735	0.25635323	7.397564776670631e-136	2.1149343103213768e-134	0.1829631837829781	0.08359326263256395	0.5948337746571937	0.3384805383687856
ASPH	19.86624	0.25621864	7.975851119254771e-88	1.371496155536524e-86	0.4447011477120286	0.33291744645456434	1.9312863201479225	1.6750676868106322
CDC42BPA	8.6945095	0.25620362	3.483311868520407e-18	1.5970586347686698e-17	0.20547026382471306	0.16566160670964164	1.3378740603779293	1.08167043594029
FAM172A	12.656698	0.25606102	1.0272984975906832e-36	7.72716230216275e-36	0.5400953942465345	0.4497816593886463	2.500954784000957	2.244893773119668
BEX4	38.419888	0.25591075	0.0	0.0	0.16328812043523624	0.028141678796700632	0.4170379776708751	0.16112721820107584
CLEC16A	19.327667	0.25577456	3.1430702779692778e-83	5.128323947860858e-82	0.10389029661648531	0.043182920912178555	0.5717041234233491	0.31592955408363116
ODF3B	23.215569	0.2554402	3.1703305939351674e-119	7.773927343477647e-118	0.17238038455805635	0.08144451375892424	0.5192982511155897	0.26385804666228024
CD40	39.420795	0.25531888	0.0	0.0	0.13101803547473542	0.010674429888403688	0.34603145268277047	0.09071257075259453
GRPEL1	19.57979	0.25323963	2.2996428300266274e-85	3.8518644810134923e-84	0.23237442241764794	0.14264919941775836	0.8388616182404571	0.5856219888718348
SPR	26.388605	0.25310582	1.8516962301443182e-153	6.151296795383021e-152	0.201818452824564	0.09114854093020032	0.6197489568324787	0.3666431246194366
TPM4	17.742989	0.25305033	1.9526684962837074e-70	2.681547145932647e-69	0.4460426293039201	0.35003812296388714	1.8805813900289163	1.6275310740875883
SDCBP	21.799107	0.25253546	2.365901766187672e-105	5.045109830620494e-104	0.3805336115665524	0.26408816801829904	1.38220779050443	1.1296723179039014
AKR1C2	-3.2442102	0.25241303	0.0011777678311696972	0.0023404128553422133	0.22663586227455657	0.2593747833922506	2.8330621136089618	2.58064907338221
CEBPD	12.941691	0.2523284	2.618005497081838e-38	2.035941032662129e-37	0.545908481144731	0.46842725445345534	2.97847746296978	2.7261490527352352
GPC3	19.935595	0.25206968	1.999157962813674e-88	3.4560694012655123e-87	0.16380980772097184	0.08511818118805019	0.8194292405657166	0.5673595451068398
HAGLR	39.076954	0.25196356	0.0	0.0	0.13004918765836934	0.010951687807583004	0.37786725015033157	0.1259036925742393
ECHDC2	19.64476	0.25168583	6.40997044532643e-86	1.077850918408989e-84	0.20435236249813682	0.11894364732792681	0.8198635749412698	0.5681777459126185
ANTKMT	18.405537	0.25159526	1.186019655304932e-75	1.767743828797922e-74	0.20070055149798777	0.1206071948430027	0.7375711599090331	0.4859759140381592
TCEA3	26.338882	0.25125012	6.881716359499761e-153	2.271493733221856e-151	0.2541362349083321	0.12351840299438553	1.0193087604112863	0.7680586301517894
D2HGDH	21.670832	0.25123003	3.867056927308926e-104	8.125535470430829e-103	0.10866000894321061	0.040687599639564705	0.4609053800697077	0.20967535402467974
FCGRT	38.793083	0.25082573	0.0	0.0	0.31137278282903563	0.11228945726762321	0.9167984188948117	0.6659726925031326
COG6	-8.232599	-0.25007078	1.8319423982724575e-16	7.829758770192106e-16	0.07840214637054703	0.10542732376793512	0.30731136280582344	0.5573821322016331
YY1	-3.3787084	-0.2502116	0.0007282722006174607	0.0014869801726148104	0.29654195856312415	0.30027032647119983	1.1047218852260714	1.354933487086639
PSMC6	-5.5921583	-0.25025958	2.2426409432832615e-08	6.586483543085896e-08	0.26553882843940974	0.2830803354820822	1.0002430416506627	1.2505026293225499
TBC1D15	-3.2038884	-0.25034454	0.0013558496951784342	0.002674752719020428	0.15658071247577882	0.16677063838635892	0.5834030754465109	0.833747625219182
EIF5B	-4.7242217	-0.25037083	2.3099840620460086e-06	5.922771635275704e-06	0.3149500670740796	0.32834269078810563	1.4007215188089932	1.6510923636951436
HELZ	-3.1841388	-0.25040784	0.0014518544791730528	0.0028458990530320478	0.13258309733194218	0.14244125597837387	0.6983855241621982	0.948793366158368
AUP1	-6.117156	-0.25042358	9.526003600988513e-10	3.029916943819134e-09	0.28238187509315843	0.2957648852845359	0.9861029281819954	1.2365264948821673
UFM1	-3.0274715	-0.25050944	0.0024660901076404423	0.00468200241180983	0.30339842003279177	0.29957718167325154	1.091506815068697	1.3420162653369112
STMP1	-3.1321979	-0.2507236	0.0017350293467685485	0.003375337101282999	0.2533909673572813	0.2565328897206626	0.901807316379881	1.1525309022094172
UBE2J2	-4.68786	-0.25077108	2.7607688574813776e-06	7.046422192534684e-06	0.1410791474139216	0.1572052401746725	0.5097998867948796	0.7605709483014287
RC3H2	-7.1828995	-0.25084814	6.824828075383614e-13	2.5212647456873857e-12	0.09002832016693993	0.11457683510085256	0.3821224541028457	0.6329705867413375
PSMD3	-6.904889	-0.2509206	5.024258658322357e-12	1.783435860793041e-11	0.20852586078402147	0.23469882858529148	0.7277220512768084	0.9786426385920185
HSBP1	-3.625868	-0.25094363	0.0002879922226831422	0.0006148830231512441	0.4076613504248025	0.3956470506688847	1.7164435212357008	1.9673871442099573
PDCD6IP	-9.089062	-0.25125313	9.989697819850191e-20	4.822258874748378e-19	0.1983902220897302	0.23497608650447077	0.6931270028457974	0.9443801283733253
ARL6IP6	-10.098164	-0.2513134	5.6286368767006914e-24	3.099768167021721e-23	0.09464897898345506	0.13148956817079088	0.303756827451183	0.5550702073277347
PSMD13	-7.2481647	-0.251338	4.224572033850236e-13	1.5766651872181855e-12	0.22857355790728873	0.25556248700353507	0.826961485060254	1.078299496914976
DPM3	-2.5671916	-0.25163963	0.010252597220507118	0.017820860526195872	0.19354598300789982	0.19803146877382685	0.6678774965988163	0.9195171435007611
NR3C1	-8.217128	-0.25166857	2.0843410976492358e-16	8.889405225865429e-16	0.21776717841705173	0.25043321549871767	0.9316865516575195	1.1833551289421824
PTCD3	-5.1125	-0.25214666	3.179230475474095e-07	8.711536433272688e-07	0.11320614100462066	0.13079642337284259	0.441132346304577	0.6932789931977064
CSGALNACT1	-24.053602	-0.25223878	7.653860857107781e-128	2.0247086371745203e-126	0.032940825756446565	0.10716018576280585	0.22281848178593094	0.475057250286742
ILK	-8.895081	-0.25256008	5.837686344856225e-19	2.746677654884564e-18	0.19369503651811001	0.2264504054897068	0.667222574694283	0.9197826409303951
TSG101	-5.412716	-0.25267366	6.207586931942823e-08	1.7830082713498805e-07	0.2561484572961693	0.2702571567200388	0.973379895500321	1.2260535580580625
ATG101	-7.4025397	-0.25284043	1.3360403675287518e-13	5.089161871596255e-13	0.13996124608734536	0.16711721078533306	0.42465650322677134	0.6774969397421873
CTNNBL1	-9.166517	-0.2529446	4.885472793640475e-20	2.3864117246576844e-19	0.09621404084066179	0.12906356137797187	0.3423844331976191	0.5953290287687101
SLC38A10	-4.3455257	-0.25299588	1.3894261270617047e-05	3.3607597804314235e-05	0.14197346847518258	0.15692798225549318	0.5474400491822131	0.8004359229809566
MYL6B	-7.97142	-0.25320992	1.5686136089494586e-15	6.4720336403733644e-15	0.1424206290058131	0.17335551396686769	0.5088453256387461	0.7620552296424675
USP11	-15.582107	-0.25345916	9.632738860723701e-55	1.0283276987005536e-53	0.06714860634967953	0.12046856588341305	0.20544575142863944	0.4589049183860411
SF3B6	-4.4823127	-0.2534617	7.3838411714267436e-06	1.828450465416539e-05	0.39394842748546727	0.3817148402301241	1.6895608426752433	1.943022526231489
BACH1	-5.2662234	-0.25355756	1.3925881294569044e-07	3.9053212028877704e-07	0.1523326874347891	0.17169196645179177	0.6124183031088504	0.8659758513470813
DYNLL1	-4.327193	-0.2536069	1.510217402555378e-05	3.6427035715393136e-05	0.4809211506930988	0.4645456435849449	2.2465101498130697	2.5001170499726952
PSMD4	-7.604736	-0.25383583	2.854864948196003e-14	1.1191261123331668e-13	0.31390669250260844	0.33499688084840923	1.2556741320975506	1.5095099589070928
CANT1	-5.171733	-0.25415814	2.3193318132393344e-07	6.404864912188331e-07	0.1493516172305858	0.16725583974492272	0.4767569646356405	0.7309151022544652
MRPS30	-12.736284	-0.25419176	3.716785653382633e-37	2.8244729553564876e-36	0.1181994335966612	0.16885007278020378	0.40032827024531037	0.654520040226428
AC011468.3	-15.497924	-0.25440004	3.582832992771686e-54	3.7779811790364844e-53	0.10403935012669549	0.16552297775005198	0.40943884530893165	0.6638389045944103
HMGA1	-5.087141	-0.25449356	3.6350182703711974e-07	9.917349012746077e-07	0.33201669399314354	0.3386012337977404	1.4275571783924903	1.682050736057852
BEX3	-8.680836	-0.25470036	3.9287118143766934e-18	1.7987319674549932e-17	0.26509166790877925	0.30228044638524987	1.3169348202650935	1.5716351807289333
ARHGDIA	-4.9909678	-0.25485328	6.007746313239111e-07	1.6128617790138655e-06	0.28528841854225667	0.29507174048658763	0.9632644567098716	1.218117739868669
ZBTB1	-6.5300956	-0.25511613	6.572766035584069e-11	2.2133307907448896e-10	0.14078104039350126	0.16545366327025715	0.48397496544078006	0.7390910876776775
NELFB	-9.665602	-0.2551636	4.221323938368973e-22	2.1951733840472052e-21	0.08861231181994336	0.12268662923684757	0.27932249313299135	0.5344861149905127
YIF1A	-4.400778	-0.2552255	1.0786356045027057e-05	2.630968746197467e-05	0.2770159487255925	0.28439731059818396	1.1223210781978532	1.3775465905349364
SEM1	-2.6463401	-0.2553352	0.008136793933743789	0.014304839073369716	0.4707109852437025	0.44943508698967216	2.121864354465095	2.3771995794213323
ATP5MC1	-6.8628945	-0.25591958	6.747909409480154e-12	2.3802336384333913e-11	0.2600983753167387	0.28093158660844253	1.0269134237814668	1.2828329944956518
TSN	-6.94915	-0.2560124	3.674929891581529e-12	1.3134913988096337e-11	0.15255626770010433	0.17855409995147986	0.49440788127239593	0.7504202871100085
RTL8A	-3.1825213	-0.2560182	0.0014599880147682205	0.002861191252781669	0.2521240125204949	0.2578498648367644	0.9201724691838526	1.176190658462166
TLE2	-5.7675433	-0.25613636	8.04353065385847e-09	2.43055126562577e-08	0.09844984349381428	0.11693352741387676	0.30742142608478346	0.5635577941572941
GPD2	-6.5906577	-0.25637507	4.378825333807862e-11	1.4886969317582765e-10	0.09815173647339395	0.12123102516115616	0.4231315765615123	0.6795066431901361
AP2B1	-4.3882923	-0.25638357	1.1424404883731982e-05	2.778691362883993e-05	0.13004918765836934	0.14569903652873084	0.5019470559545072	0.7583306357994086
RORA	11.517066	-0.25647122	1.0823448016625432e-30	7.07465892740729e-30	0.11663437173945447	0.07298814722395508	0.6478982577436845	0.9043694823147314
BPHL	-13.183859	-0.25666776	1.086864110564791e-39	8.704680178973356e-39	0.07340885377850648	0.11887433284813198	0.24395007291186455	0.5006178484236558
RLF	-2.4776018	-0.25670278	0.01322686663156548	0.02241063843680643	0.12513042182143388	0.13315311568586677	0.4860761311322112	0.7427789192016329
FIBP	-7.5966706	-0.25679708	3.038469395013661e-14	1.188756305088224e-13	0.1462960202712774	0.17494974700214874	0.49727227563546167	0.754069351139679
KDM1A	-9.971209	-0.25680965	2.037345380823969e-23	1.102495631645634e-22	0.14912803696527052	0.18936715879947322	0.5987169457386592	0.8555266075357288
OFD1	-6.735901	-0.25735715	1.6291756419294836e-11	5.6487851443074194e-11	0.18527351319123567	0.21161710681361337	0.7377504561210038	0.9951076084335573
ORC3	-9.71364	-0.25771216	2.6374528942098813e-22	1.3854668709523249e-21	0.11290803398420032	0.14978859083662577	0.43353756466789456	0.6912497230514972
SNX8	-14.791687	-0.25771266	1.6574642402606736e-49	1.614060410306598e-48	0.05969593083917126	0.10743744368198517	0.18693595820319495	0.444648605561267
DNM1L	-4.157473	-0.25786212	3.217873877925639e-05	7.544081129806616e-05	0.14033387986287077	0.15470991890205865	0.6060408701723317	0.8639030033386663
DNASE1	-20.090921	-0.25795487	8.860121333578059e-90	1.563070551988566e-88	0.04404531226710389	0.10757607264157483	0.21802022656330639	0.47597510633131157
ASXL1	-9.417561	-0.25798413	4.6169096397857475e-21	2.3282737490782955e-20	0.13608585482188104	0.173632771886047	0.5709498290712587	0.8289339612398293
NORAD	-4.1980066	-0.25802892	2.6927482208479172e-05	6.3475080050907e-05	0.27798479654195857	0.2842586816385943	1.1133142110060528	1.371343148043293
MAP4K3-DT	-2.2403946	-0.25826076	0.025065317113186315	0.04031948221760753	0.10597704575942764	0.11159631246967491	0.37595048829536754	0.6342112529930155
NEMF	-3.936355	-0.25840342	8.272853660272974e-05	0.00018660490735709112	0.20196750633477417	0.2148055728841755	0.8424059891835217	1.1008094241424693
EXOC7	-2.8638265	-0.25854632	0.004185572521927214	0.007697724459489707	0.13139066925026086	0.13980730574617037	0.4363542117220537	0.6949005443111604
NGLY1	-11.779355	-0.2588877	4.98730078422289e-32	3.355813297793298e-31	0.10672231331047846	0.1512441949123172	0.37687810138037475	0.6357658131379713
UBTF	-6.0777855	-0.25915435	1.218536686713324e-09	3.849068769018071e-09	0.15687881949619914	0.17869272891106952	0.6292920209211021	0.8884463651775605
LLGL2	-2.483947	-0.2592186	0.012993511894536465	0.022036702862018174	0.2341630645401699	0.23878838289318638	0.9380662357585018	1.1972848449164284
BAZ2A	-7.844703	-0.2599199	4.339785077218771e-15	1.7624410012683712e-14	0.16075421076166344	0.1917238511124974	0.6643905210388159	0.924310444889732
CXXC5	-7.5610347	-0.26010284	3.998760758258677e-14	1.5599693856180455e-13	0.09420181845282456	0.11984473556525958	0.2662929010550326	0.5263957383308369
TUG1	-6.733126	-0.26010484	1.6605615146195514e-11	5.7560638875190866e-11	0.1613504248025041	0.18666389408747489	0.5687899143598905	0.8288947468811589
ZNF326	-8.894403	-0.26041445	5.873386446613109e-19	2.7624690211595235e-18	0.17722462363988672	0.21584529008109793	0.6992754736283434	0.9596899219576297
KHDC4	-4.0263705	-0.2610073	5.6644444586224215e-05	0.00013002714897690425	0.15240721418989417	0.1655922922298468	0.6430816266703505	0.9040889476908032
LYRM4	-8.550414	-0.26139495	1.2264792251503254e-17	5.48794244702392e-17	0.09263675659561783	0.12240937131766826	0.3427022854826159	0.6040972261626901
AK4	-24.601055	-0.26145047	1.230741934961342e-133	3.431340378541088e-132	0.04933671187956477	0.13453940528176336	0.2486162331611702	0.5100667088928652
SNF8	-9.227189	-0.26185426	2.778268701478804e-20	1.3674415271323496e-19	0.22857355790728873	0.26277119290219725	0.8707568865481797	1.132611138818389
C12orf45	-9.145566	-0.26201165	5.931862851874487e-20	2.889644917081286e-19	0.1238634669846475	0.15886878768974838	0.40308352924773655	0.665095178814046
COX5A	-5.0642295	-0.2621936	4.1005510067413623e-07	1.1128713721435525e-06	0.43940974809956773	0.4185901434809732	2.023165949442738	2.285359549952818
ABT1	-8.243381	-0.26220107	1.6741166421875019e-16	7.168247948531475e-16	0.13601132806677596	0.16704789630553823	0.35217193404611447	0.6143729950393286
EXOSC10	-8.205992	-0.26231718	2.2869540096768915e-16	9.740660247214777e-16	0.1281860187807423	0.15900741664933804	0.4411472265776766	0.7034643935603992
MRPL47	-10.236478	-0.26234546	1.3610048932305274e-24	7.640132811803427e-24	0.16798330600685646	0.20988424481874263	0.5856217484449204	0.8479672252863062
GSK3B	-7.2123923	-0.26314458	5.497738482107432e-13	2.0397509484649234e-12	0.13906692502608436	0.1676717266236917	0.7121717073088178	0.9753162828829359
ZNF638	-5.2003613	-0.26315486	1.9890157659305095e-07	5.521008749916659e-07	0.26203607094947085	0.2814167879670063	1.2348005994269449	1.4979554506855088
RNPC3	-5.198347	-0.26323164	2.0106822342763443e-07	5.580550079990563e-07	0.14763750186316887	0.16656269494697443	0.5667320827566777	0.8299637217359822
ITCH	-5.299535	-0.26325408	1.1609806745474712e-07	3.2845091032458104e-07	0.1350424802504099	0.15477923338185348	0.711597597856786	0.9748516835213599
AC118549.1	-11.762468	-0.26345766	6.092650922869881e-32	4.094242410337287e-31	0.12647190341332537	0.17404865876481598	0.541397903996961	0.8048555523579136
PAIP1	-13.368848	-0.26359913	9.195396599688786e-41	7.566221748454526e-40	0.18005664033387986	0.23802592361544325	0.7561565183264345	1.0197556486277557
CLIC6	23.761246	-0.26362804	8.407406973654284e-125	2.1728943323409497e-123	0.16388433447607692	0.06640327164344631	0.6324619793327159	0.896090002299301
SCRN1	-13.434382	-0.2638916	3.8022876813597616e-41	3.1659189795342474e-40	0.06968251602325234	0.11582449573715949	0.1855195743804871	0.4494111881163635
INTS11	-5.8640447	-0.26455167	4.517254744137895e-09	1.3842595312099112e-08	0.16582203010880905	0.18638663616829557	0.546657297187823	0.8112089712967607
SMIM13	-14.365022	-0.2646437	8.577938593986375e-47	8.003495413775374e-46	0.06327321508421524	0.11076453871213697	0.16705945564126987	0.4317031658177714
GMDS-DT	2.99509	-0.2646463	0.0027436387482960393	0.005183262916935819	0.1238634669846475	0.10972482151521452	0.6969093161589883	0.9615556086738911
EML4	5.8899164	-0.2649629	3.863914085102894e-09	1.1889851116738218e-08	0.29020718437919213	0.24675954806959174	1.1301068212707561	1.3950697416058304
EIF2B5	-8.121352	-0.2650131	4.610175433516166e-16	1.9415021032951818e-15	0.12915486659710837	0.1593539890483122	0.4064904182009986	0.6715035254914921
UTP18	-14.831968	-0.26505014	9.10248305038076e-50	8.904378290578757e-49	0.092785810105828	0.14874887363970332	0.3338571428459296	0.5989072851112103
ZYX	-8.473094	-0.2650775	2.3896037295158882e-17	1.0555342401185802e-16	0.16962289461916827	0.20059610452623552	0.48168051441134674	0.74675801782297
POLR2G	-2.8505387	-0.26510417	0.004364521849084742	0.00800916410036887	0.1989119093754658	0.2055174325916684	0.6762350912423116	0.9413392520017098
POLR2B	-8.205243	-0.2652187	2.3012472648988453e-16	9.799923473605315e-16	0.2040542554777165	0.2364316905801622	0.7778875951612744	1.0431062873468757
TRPC4AP	-4.9192863	-0.26526213	8.686032541039124e-07	2.3036481377440345e-06	0.16977194812937846	0.1879115547237818	0.7316290695252895	0.9968911934525887
POLR2F	-9.150604	-0.2653322	5.661574529364314e-20	2.760297938340327e-19	0.21940676702936354	0.25431482636722813	0.8233299553884068	1.088662149026367
STT3A	-4.4579415	-0.26541552	8.275051572724049e-06	2.0399533374385067e-05	0.2195558205395737	0.234074998267138	0.7779784705475589	1.0433939872856413
ATXN2L	-5.892872	-0.2657308	3.795403758887186e-09	1.1685991201863155e-08	0.2735877179907587	0.28439731059818396	1.040029832604019	1.3057606437726066
CHID1	-5.9948187	-0.26579764	2.037123122768439e-09	6.358628877771776e-09	0.18877627068117453	0.20863658418243572	0.6090548695589729	0.8748525286216786
TCF3	-18.768562	-0.26592988	1.3653295910344812e-78	2.094180610106004e-77	0.06185720673721866	0.12684549802453732	0.23740129374786947	0.5033311644438144
GTPBP2	-5.754566	-0.26596832	8.686451587882321e-09	2.6217603794093027e-08	0.09263675659561783	0.1113190545504956	0.2958854621610487	0.561853781948254
CLDND1	-8.716625	-0.26598027	2.8661759033039674e-18	1.3185531545192424e-17	0.18706215531375764	0.2188951271920704	0.6322808311911512	0.8982611015292019
LGSN	-29.45706	-0.26650104	1.0223335894767917e-190	4.508909832769229e-189	0.022656133551945148	0.11305191654536632	0.196015687634625	0.46251674091500405
IMPAD1	-6.7090726	-0.26651728	1.9586533070219768e-11	6.768471014839281e-11	0.14979877776121628	0.1746031746031746	0.44712594304559466	0.7136432171387475
TRRAP	-4.4688025	-0.26694876	7.865869575565341e-06	1.942974282524001e-05	0.08704724996273662	0.10057531018229708	0.40268814818470466	0.6696369121372965
DDX42	-5.413389	-0.2672489	6.184278518535005e-08	1.776510818178695e-07	0.22231331047846176	0.24156096208497954	0.8449915573119866	1.1122404616471635
RPAP2	-13.070244	-0.26725	4.870929869283169e-39	3.8557176867266003e-38	0.10307050231032941	0.15401677410411035	0.5093303409374572	0.7765803520056054
GOSR1	-8.8364935	-0.26735428	9.876932492798982e-19	4.6135788952898915e-18	0.15851840810851095	0.1938725999861371	0.5704216461976181	0.837775939881857
PTOV1	-8.641434	-0.26744637	5.551200685457735e-18	2.524560649580418e-17	0.26233417796989117	0.291675330976641	1.0074416864400955	1.2748880623509788
TCF12	3.4470122	-0.26786008	0.0005668231682503203	0.0011689710168711722	0.16060515725145327	0.14133222430165662	0.8218551501108943	1.0897152218852735
IPO9	-3.2448888	-0.26879588	0.001174965433108964	0.0023357419905162048	0.1354896407810404	0.14479794829139808	0.5934614864030674	0.8622573553960142
ERGIC2	-6.6518655	-0.26891777	2.894015906907705e-11	9.930409069839304e-11	0.24265911462214934	0.26914812504332153	0.9316226545132008	1.2005404170115208
ENPP4	-4.2322564	-0.26901183	2.3135843248654264e-05	5.4872521681331515e-05	0.11931733492323744	0.13280654328689262	0.3050277287697734	0.5740395405169627
EP300	-4.6760416	-0.26905954	2.9246554098973777e-06	7.4477996914767685e-06	0.12267103890296617	0.1389062175088376	0.4459062918860671	0.7149658234882035
EIF2A	-8.930282	-0.26913404	4.2492598654585696e-19	2.007350049767442e-18	0.26263228499031155	0.2961807721633049	1.0269717080639909	1.296105755280298
KLHL9	-16.022135	-0.26916564	8.952320412751014e-58	1.0130154162327056e-56	0.0651363839618423	0.11915159076731129	0.19360062021670368	0.46276624384745185
PRPF3	-9.64661	-0.26937756	5.080721294790048e-22	2.635184464456127e-21	0.19116112684453718	0.23130241907534485	0.7639959889484906	1.0333735502738777
MCRIP1	-7.4827785	-0.26960328	7.276743598062394e-14	2.8065578017000835e-13	0.163958861231182	0.1917238511124974	0.4819937049028003	0.7515969858784364
BBX	-3.1811333	-0.26970282	0.0014670007434508265	0.002874280510536473	0.22700849605008197	0.23650100505995703	0.9952105641737369	1.2649133732362392
NDUFB6	-4.924596	-0.2698576	8.453491775503212e-07	2.246355078530542e-06	0.281114920256372	0.291675330976641	1.0761613585564611	1.3460189317468125
FAM136A	-6.304244	-0.27000633	2.896039322928543e-10	9.466059984961197e-10	0.2031599344164555	0.22561863173216884	0.6945024288453194	0.9645087547992918
FUT8	-4.4559875	-0.27045882	8.350786948482256e-06	2.0580346017309422e-05	0.10947980324936653	0.12365703195397519	0.6623045306527736	0.9327633484211544
UBE2K	-11.396044	-0.27069968	4.375538090774014e-30	2.825025779566685e-29	0.26039648233715906	0.3071324599708879	1.1585156658233249	1.4292153586676086
SNW1	-6.6700654	-0.2708471	2.556895042227464e-11	8.789964400953552e-11	0.23244894917275302	0.25743397795799544	0.826732952695856	1.0975800639310225
MRPL36	-6.2522693	-0.27116114	4.045310070971202e-10	1.3121365309268414e-09	0.21329557311074676	0.23705552089831566	0.8561455720927387	1.127306698582123
PSEN1	-10.151398	-0.27121702	3.266518198234027e-24	1.8112671708508565e-23	0.12662095692353556	0.1669785818257434	0.49373064096675723	0.7649476731385145
PDE4D	-15.425954	-0.27139562	1.0952421165812708e-53	1.1450862663043262e-52	0.14801013563869428	0.2197962154294032	1.1573095133967053	1.428705144366358
SREBF2	-5.233237	-0.27150553	1.6656709026203946e-07	4.6479447719956923e-07	0.09546877328961097	0.11291328758577666	0.4790991085776271	0.7506046573860625
ZC3H13	-3.373946	-0.27155235	0.0007409890079558233	0.001511154494643593	0.183782978089134	0.19408054342552158	0.6802217401609689	0.9517741079742992
STRN3	-7.4984264	-0.27157143	6.458848314134136e-14	2.498562111641921e-13	0.13526606051572515	0.16420600263395024	0.679059213142954	0.9506306373673136
SUCLG1	-5.7088275	-0.27187592	1.1375713025012937e-08	3.408361965354271e-08	0.27343866448054854	0.2901504124211548	1.0758672106204505	1.3477431170826089
KCTD20	-5.313479	-0.2719268	1.0755179566006022e-07	3.046888259162837e-07	0.13653301535251156	0.15547237817980175	0.4774882089466808	0.7494149947288063
UBE2V2	-7.8614388	-0.27206323	3.797457911962828e-15	1.5460822264442232e-14	0.21195409151885528	0.24065987384764678	0.7699752108951529	1.042038448916545
MBTPS1	-10.040335	-0.2723598	1.013296907220447e-23	5.528532524195155e-23	0.14309136980175882	0.18444583073404033	0.5332202983705312	0.8055800980853126
GCLC	-17.0372	-0.27238005	4.350554053465601e-65	5.552596025274986e-64	0.10895811596363095	0.1810494212240937	0.5973684133844437	0.8697484606894492
USP28	-10.008787	-0.2725127	1.3945206779815466e-23	7.579681792309795e-23	0.07415412132955732	0.1068136133638317	0.2857401142014166	0.55825281126769
LRRC8B	-13.743401	-0.27267662	5.579241733272161e-43	4.832288961005999e-42	0.08950663288120435	0.14029250710473418	0.3492197414373356	0.6218963487951646
RBX1	-7.383847	-0.27281052	1.5377995084483297e-13	5.850791740887248e-13	0.2938589953793412	0.31281624731406393	1.1977445882633195	1.4705550954366768
VOPP1	-7.1931305	-0.2729057	6.332239120634208e-13	2.3439805223831436e-12	0.09800268296318378	0.12303320163582172	0.3582278853978106	0.6311336005805819
MAGEA3	-36.32616	-0.2729575	6.253244365041975e-289	4.988120389336723e-287	0.005962140408406618	0.1096555070354197	0.07748192312631742	0.3504394396384646
USP9X	-3.6838448	-0.27338254	0.00022974217996879414	0.0004946835492204853	0.17841705172156805	0.1892978443196784	0.7358015796823807	1.0091841106591717
SENP2	-7.135199	-0.27340055	9.664719351956054e-13	3.5511042316079643e-12	0.11723058578029513	0.14292645733693768	0.4136241246386011	0.6870246807965061
DR1	-13.298562	-0.27356339	2.3596253853434647e-40	1.9207722231244675e-39	0.1345953197197794	0.1881888126429611	0.4228644763459522	0.6964278649365732
PRMT5	-17.02246	-0.2735902	5.596792592519232e-65	7.132598843868814e-64	0.10538083171858698	0.17252374020932973	0.4018336559723449	0.6754238725401538
MAP1LC3B	2.7516322	-0.27394158	0.0059299084320938765	0.01070016640560401	0.37121776717841704	0.3228668468843141	1.5462673451599485	1.8202089120200555
SKA2	-9.739852	-0.27399766	2.0385118848319655e-22	1.0749916274940246e-21	0.07847667312565211	0.11090316767172663	0.2939273263262162	0.5679249870109504
PSMD11	-8.573049	-0.2740485	1.007810839001744e-17	4.5314667943632694e-17	0.20807870025339098	0.2412143896860054	0.7619494003789647	1.0359979045616685
DNAH14	-11.233771	-0.2742395	2.783385913707982e-29	1.7692230432804425e-28	0.11074675808615293	0.15547237817980175	0.8461908575002379	1.120430376219048
HDAC2	-5.7621927	-0.27456823	8.302812687459383e-09	2.507433908709836e-08	0.2908779251751379	0.3038746794205309	1.1072929084040612	1.3818611445617803
PHPT1	-5.8861947	-0.27477506	3.9518927609067645e-09	1.2153339886439235e-08	0.40646892234312115	0.39758785610313996	1.8826886584402518	2.15746370831355
EAPP	-3.1796522	-0.27551222	0.0014745194833213216	0.002888573944246158	0.21709643762110598	0.22568794621196367	0.7502387104361021	1.0257509411450054
CHRAC1	-11.348735	-0.27571183	7.524368144636696e-30	4.8326862499536624e-29	0.10314502906543449	0.1458376654883205	0.3418668555907521	0.6175786894710658
FNDC3B	-4.7346263	-0.2762963	2.194591538975616e-06	5.650450122018808e-06	0.3571322104635564	0.37409024745269287	1.9329347142672952	2.2092310148688106
VMP1	-5.120796	-0.2767424	3.0424859898081813e-07	8.344800000699613e-07	0.439633328364883	0.4440978720454703	2.0696364676137065	2.3463788635383542
RPL39	-12.157355	-0.2768545	5.242863339498366e-34	3.691141460346916e-33	0.5857802951259502	0.5789838497262078	2.853994508452236	3.1308489914325803
RPF1	-15.724506	-0.2770788	1.0274867875417453e-55	1.1162419514088443e-54	0.11842301386197646	0.18146530810286268	0.40217372687722	0.6792525269373602
ZDHHC12	-8.630423	-0.2770805	6.1125480850534576e-18	2.7744784906604604e-17	0.1574750335370398	0.19116933527413876	0.5883596521557231	0.8654401669115208
GLRX5	-6.8679147	-0.27746457	6.514720882219526e-12	2.300177065586935e-11	0.21977940080488895	0.24384833991820892	0.7760041584676572	1.053468726495761
RPL18	-17.521856	-0.27766773	9.758944535203838e-69	1.313645424543454e-67	0.7174690713966314	0.7162265197199695	3.776909429264046	4.0545771612871135
RAN	-3.7012231	-0.27783594	0.00021456274315606003	0.0004632339902153848	0.43821732001788644	0.4233728425868164	1.9608435354027083	2.2386794559300425
DDX18	-3.4558568	-0.27799827	0.0005485464716887769	0.0011331774886736824	0.2694887464599791	0.27559437166424067	0.9780453645234622	1.2560436277281237
UBA1	-5.2353606	-0.278099	1.6466319281043102e-07	4.596306532223339e-07	0.21143240423311968	0.22880709780273098	0.7463224570191351	1.0244214508039995
OSGEP	-14.237884	-0.27813062	5.331768357556308e-46	4.893450042650667e-45	0.06610523177820837	0.11409163374228877	0.22339913226220537	0.5015297621652877
BCL10	-7.6582403	-0.2784893	1.8849791381107563e-14	7.45710788680124e-14	0.19145923386495753	0.21993484438899286	0.6032433594915596	0.8817326587268625
NCOA1	-2.069079	-0.2785496	0.03853868046989784	0.05917140122049009	0.10970338351468177	0.11499272197962154	0.5316336586124364	0.8101832824767122
STK4	-11.000874	-0.2786562	3.7844806081187448e-28	2.3461238022746212e-27	0.0685646146966761	0.10438760657101269	0.19136441103322566	0.470020634727759
C9orf78	-3.8960376	-0.27872658	9.77791914600286e-05	0.00021910032974548633	0.2204501416008347	0.23053995979760172	0.74212623693044	1.0208528181177716
AC022966.1	-13.029064	-0.2789699	8.362686724808248e-39	6.591449783551972e-38	0.07519749590102846	0.12053788036320788	0.3222296991905021	0.6011996270021083
PUM2	-3.0518925	-0.27902868	0.002274035394886706	0.0043512582202448295	0.2147861082128484	0.2226381091009912	0.9937232942328508	1.2727519677993497
DYNC1I2	-6.577169	-0.2790581	4.794893874908928e-11	1.627367461549852e-10	0.19883738262036071	0.22416302765647744	0.7097666927827099	0.9888247988679787
ZNHIT6	-18.428492	-0.2792981	7.761817342958406e-76	1.1588917921938765e-74	0.09956774482039052	0.17377140084563666	0.511722173262849	0.7910202750056373
OSBPL9	-6.6174774	-0.27933174	3.653802052121796e-11	1.2474572528016886e-10	0.1954091518855269	0.2204893602273515	0.7733580564282034	1.0526898126683915
R3HDM1	-7.2592354	-0.27939302	3.8928513858827774e-13	1.4558058756784891e-12	0.08689819645252646	0.1113190545504956	0.4769202104801052	0.7563132348220178
MED4	-5.0041614	-0.2794621	5.610574286093221e-07	1.5085860635047785e-06	0.20152034580414369	0.21806335343453248	0.6617276538360752	0.9411897482117891
CPD	-16.580143	-0.27959296	9.699640341950872e-62	1.1708883915820658e-60	0.254061708153227	0.3446315935398905	1.6110284750728274	1.8906214484131194
PFDN5	-7.211236	-0.2798329	5.544628301950234e-13	2.056852568736957e-12	0.5131167088984946	0.4955985305330283	2.298152396746098	2.577985308493897
RHEB	2.4015975	-0.27988282	0.01632366212550114	0.027301174376080824	0.3771053808317186	0.34754280169127333	1.4451895630536669	1.7250723874709155
RPS16	-18.20107	-0.28007215	5.060862061862355e-74	7.373054114364857e-73	0.7752273066030705	0.7490815831427186	4.094065290755874	4.374137447682864
RPL11	-20.475704	-0.28025666	3.545851398023349e-93	6.513328314279564e-92	0.8101058279922492	0.7960768004436126	4.355772806431813	4.636029459209358
KRAS	-6.122287	-0.28025687	9.224174148367511e-10	2.93666889461146e-09	0.1885526904158593	0.21196367921258752	0.705812506307649	0.9860693700471014
TBCA	-6.088883	-0.28030747	1.1370107125902547e-09	3.599466176738747e-09	0.37464599791325087	0.3698620641852083	1.5600411648840034	1.8403486288116677
HNRNPC	-6.346376	-0.28049874	2.2044581582247966e-10	7.248628638590314e-10	0.4876285586525563	0.4731406390795037	2.107751164600342	2.3882498963407457
NPLOC4	-4.1374903	-0.28053224	3.511251100939948e-05	8.194715974696854e-05	0.1316142495155761	0.14535246412975672	0.5429511965582414	0.8234834266924261
TLK2	-8.522508	-0.2806019	1.5613528266105534e-17	6.950252119143946e-17	0.09420181845282456	0.12448880571151313	0.4559349968371501	0.7365368827322771
TANC2	-8.0166025	-0.28062314	1.0871033088758788e-15	4.516345445731729e-15	0.18706215531375764	0.22194496430304292	1.3569503800308216	1.6375735288965385
MOGS	-10.192585	-0.28084326	2.1399625392596257e-24	1.1935116924291114e-23	0.11834848710687136	0.15782907049282596	0.40635163411681496	0.6871948806528532
YIPF6	-9.655015	-0.28130597	4.680887498705012e-22	2.4317092945533876e-21	0.2005514979877776	0.23539197338323975	0.6376250187312829	0.9189310010139694
LSM4	-2.4265213	-0.28145835	0.01524435864264982	0.025603746368552418	0.28744969444030405	0.2823871906841339	1.1331103265873466	1.4145686873756358
ARCN1	-4.155536	-0.28163522	3.245253786696516e-05	7.60344339744098e-05	0.2659859889700402	0.2783669508560338	0.9506446440032195	1.232279866914424
B3GNT3	-17.224546	-0.28205788	1.7378647902676065e-66	2.26386670889447e-65	0.05999403785959159	0.11734941429264574	0.22389220245858538	0.5059500801841259
KIAA2026	-3.137702	-0.28225368	0.0017027796824940192	0.0033141306494508566	0.0944999254732449	0.10334788937409024	0.3707014048849629	0.6529551005838916
PRPF6	-8.83815	-0.2822994	9.731659951308364e-19	4.5498326961209235e-18	0.20502310329408258	0.24107576072641576	0.7873364580484634	1.0696358698371975
SLC37A3	-6.786857	-0.28275153	1.1460254358100423e-11	4.0009492622599677e-11	0.10016395886123118	0.12310251611561655	0.35023195759585185	0.6329834819774347
UBA52	-11.988457	-0.28283617	4.084416587298366e-33	2.8202443681198576e-32	0.6406319868832911	0.6173840715325432	3.1647666868124125	3.4476028672341137
HMGN4	-8.297317	-0.2830833	1.0648945787542401e-16	4.590093460290749e-16	0.13556416753614547	0.1676717266236917	0.38056475181453486	0.6636480349158755
NFKBIA	-7.2441163	-0.28337047	4.352682911517663e-13	1.6228374184675997e-12	0.44887464599791327	0.4705066888473002	2.558610034091516	2.841980485361711
ARID1B	-4.1294274	-0.28350994	3.636680309214994e-05	8.474438967781221e-05	0.14801013563869428	0.16261176959866916	0.8334290092295571	1.1169389362064979
MRPS33	-7.095742	-0.2836239	1.2865892257841465e-12	4.698586765633922e-12	0.22358026531524816	0.24870035350384695	0.8216576610549833	1.1052815626393417
CEP95	-9.380485	-0.28368512	6.567011761667084e-21	3.29370112517535e-20	0.12624832314801013	0.162265197199695	0.5138535240894594	0.7975386300997268
GORASP2	-4.247063	-0.2837046	2.1659109578389582e-05	5.150240933420543e-05	0.2708302280518706	0.28176336036598043	0.9516053965473981	1.2353100038931715
GPR157	-18.035675	-0.28421572	1.0224038140640204e-72	1.4631243950434445e-71	0.04792070353256819	0.10521938032855063	0.2421736211411217	0.5263893377040164
MNAT1	-10.926391	-0.2842255	8.620954577107774e-28	5.296139078805573e-27	0.10836190192279029	0.15041242115477924	0.4851478531428708	0.7693733577994681
RFC1	-9.281546	-0.28431648	1.670375708274475e-20	8.271864376385094e-20	0.19466388433447607	0.23206487835308795	0.781446192138514	1.065762684037252
IER3	-7.1924343	-0.28459907	6.364620317644174e-13	2.3552922696093026e-12	0.37762706811745417	0.4041727316836487	2.0501506892335506	2.334749745525302
RPS25	-11.492523	-0.28492573	1.438481173417536e-30	9.381162232393696e-30	0.6412282009241318	0.6293061620572538	3.166901459190386	3.4518271835275565
EIF2S3	-12.528474	-0.28497666	5.215686450396164e-36	3.854715936816953e-35	0.21903413325383814	0.2730990503916268	0.8459575737087919	1.1309342219746752
SSR1	-2.3940477	-0.28536877	0.016663578735760014	0.02782646458782177	0.34565509017737367	0.34026478131281623	1.302879366321172	1.5882481218536968
LGR4	-15.009198	-0.28560296	6.391601765697171e-51	6.365739793234813e-50	0.10806379490236995	0.16753309766410204	0.5536196156515985	0.8392225702434282
SUDS3	-12.484875	-0.28565603	9.028541262462021e-36	6.646045255720049e-35	0.1143240423311969	0.1633742288764123	0.4016671125279556	0.6873231458752831
CSAG1	-35.90625	-0.2858711	2.4403685498262894e-282	1.8883630290497143e-280	0.009688478163660754	0.1167948984542871	0.1299834488253595	0.4158545422545805
TGIF1	-9.418523	-0.2858894	4.5747926207947115e-21	2.3074846854886675e-20	0.22641228200924132	0.25985998475081445	0.8331103611030839	1.1189997490842414
CITED4	-15.772282	-0.28591105	4.827380063684182e-56	5.286594819742274e-55	0.08823967804441794	0.14777847092257573	0.4291732736023533	0.7150843308288702
SEC13	-5.261125	-0.28592294	1.4317649945450498e-07	4.0121398985164064e-07	0.27112833507229095	0.28176336036598043	0.9418209736414455	1.2277439225887945
TMUB1	-9.193487	-0.2859613	3.803080822114162e-20	1.8668684491460686e-19	0.14979877776121628	0.18548554793096278	0.45646738061767944	0.7424286916872719
MARCHF9	7.4525776	-0.28622442	9.153391932466347e-14	3.5146250853453086e-13	0.11670889849455955	0.08581132598599847	0.3789430789103633	0.6651675088816243
COMMD6	-5.3251634	-0.28684783	1.0086241400554458e-07	2.861773070560215e-07	0.3935012669548368	0.38261592846745685	1.6177871027398456	1.9046349359145138
PAXBP1	-9.46328	-0.2869066	2.9843155303900095e-21	1.5141271080276756e-20	0.13094350871963034	0.16781035558328133	0.5929817076573457	0.8798883139601977
PPP4R3A	-6.167514	-0.2873665	6.937195189748656e-10	2.226121302198337e-09	0.18542256670144583	0.20759686698551327	0.7273573319584226	1.0147238270524477
RALGAPA2	-4.209671	-0.28744584	2.5574265940350297e-05	6.0445075741047414e-05	0.1936205097630049	0.20780481042489776	1.1573173300654729	1.444763158556904
GTF2B	-10.37081	-0.2881003	3.3666162309971517e-25	1.9237275368145343e-24	0.1828141302727679	0.22374714077770846	0.6936104876856551	0.9817107793702082
EXOSC8	-10.437769	-0.2881617	1.6668268757789882e-25	9.59232701057848e-25	0.13258309733194218	0.17321688500727803	0.409869060505277	0.6980307527811439
SLC39A11	-8.978152	-0.28835285	2.753510685390575e-19	1.3076898872458546e-18	0.10664778655537338	0.14063907950370833	0.5628317639987586	0.8511846160743992
RSF1	-5.407802	-0.288361	6.380290893108538e-08	1.8320033122140892e-07	0.2445968102548815	0.264504054897068	1.0686109366071808	1.3569719434333436
PIAS3	-15.188166	-0.2883611	4.236077633622926e-52	4.3136889850663725e-51	0.06409300939037114	0.1146461495806474	0.2208004793936341	0.5091615829039275
NDUFS3	-9.323837	-0.2883721	1.1220740518904285e-20	5.580143134713898e-20	0.21337009986585184	0.24987869966035905	0.7641768853147974	1.0525489898250955
FGD4	2.3165512	-0.2886006	0.020528196928235112	0.033384800504042064	0.10284692204501417	0.09239620156650724	0.4407857633500471	0.729386349137896
SDF2	-5.556376	-0.2887074	2.754330550141946e-08	8.053588988394455e-08	0.21426442092711284	0.23255007971165176	0.75670147883413	1.045408888905617
GALNT3	-5.815311	-0.28889915	6.052132461252715e-09	1.841504161302995e-08	0.20561931733492322	0.22679697788868095	0.7050871348790535	0.9939862775671032
SRSF4	2.0596495	-0.28920594	0.039432059791532324	0.06049635434596658	0.26203607094947085	0.24294725168087614	1.0265039537033223	1.3157098811343664
MMP14	-22.840515	-0.28924724	1.8157329603240913e-115	4.297400948679134e-114	0.04031897451184976	0.11291328758577666	0.16587456956775565	0.4551218286305207
RALGAPA1	-4.366303	-0.289512	1.2636709330677245e-05	3.064900081187626e-05	0.11931733492323744	0.1344007763221737	0.6493608875385137	0.9388729006694541
LRRC1	-14.862793	-0.28954265	5.747774325175451e-50	5.639758065078191e-49	0.05991951110448651	0.10903167671726624	0.3282702476836299	0.617812878468698
LAGE3	4.8221774	-0.2896026	1.419994059750958e-06	3.7066706872299268e-06	0.2987032344611716	0.25771123587717476	1.0858612314584153	1.3754638284748353
NUP85	-12.989682	-0.28980407	1.4000674739137373e-38	1.095511470278551e-37	0.06148457296169325	0.10327857489429541	0.226699212364737	0.5165032860587147
AGL	-16.679008	-0.2899012	1.8628262885611046e-62	2.2699078466695778e-61	0.07601729020718438	0.13710404103417204	0.32177185214486137	0.6116730587862547
CCT6A	2.9914958	-0.29002446	0.0027761441066324385	0.005242543068531008	0.3791921299746609	0.34622582657517154	1.4884093284556892	1.778433783115122
XRCC5	-7.0682693	-0.29013646	1.5687792513231043e-12	5.712186496258894e-12	0.3856759576688031	0.3943993900325778	1.5902535094172483	1.8803899732448521
SRSF2	-3.3451066	-0.2903928	0.0008225094452249869	0.0016687147038103294	0.4177224623639887	0.40749982671380053	1.679940423714025	1.9703331951796648
MRPS5	-8.911462	-0.2905146	5.036406924243941e-19	2.3757243467254e-18	0.21105977045759428	0.24558120191307964	0.7639158081623589	1.054430405525686
RBM10	-9.856379	-0.29057235	6.432751400626536e-23	3.4335906639651552e-22	0.09122074824862125	0.12573646634782007	0.31322556036022786	0.6037979107402252
PPM1G	-6.282932	-0.29067352	3.322473197262812e-10	1.082022678720481e-09	0.2631539722760471	0.2852290843557219	1.0014904234168072	1.292163946926433
CASP8AP2	-6.084957	-0.29093853	1.1652253188699784e-09	3.6856257944186254e-09	0.0936056044119839	0.11353711790393013	0.37368431320893203	0.6646228366293203
TCIM	9.370073	-0.2909501	7.248218022080784e-21	3.630430131408486e-20	0.590997167983306	0.4809038608165246	3.5388532684745417	3.8298033441853865
PTPN6	-5.7888665	-0.29105362	7.086301649046102e-09	2.148838039652663e-08	0.0988224772693397	0.11748804325223539	0.28039877358941134	0.5714524044213096
USP32	-8.588103	-0.2911469	8.84166550358965e-18	3.9866162759992064e-17	0.08779251751378744	0.11769598669161987	0.4439044834559138	0.7350513867655062
NOC2L	-13.374555	-0.291443	8.516221928565338e-41	7.014077620897742e-40	0.14391116410791474	0.1992791294101338	0.5936735877751733	0.8851165767035223
SP3	-3.917857	-0.29150367	8.933971262187765e-05	0.00020099102304251635	0.17267849157847667	0.18416857281486101	0.6276482151217713	0.9191518801019855
PUM3	-3.3959038	-0.29152572	0.0006840241863219851	0.00140061837232544	0.19019227902817112	0.2010119914050045	0.7352265774046292	1.0267522932378186
MT-ND3	-13.400434	-0.2918854	6.011134091398924e-41	4.966680325837763e-40	0.717990758682367	0.7248908296943232	4.216345820717963	4.508231217192181
DRAP1	-10.209388	-0.29204094	1.7999749924372335e-24	1.0062806333450205e-23	0.1998062304367268	0.2414916476051847	0.6908774715284626	0.9829184132856589
PDSS2	-6.1778836	-0.2922138	6.496655411621163e-10	2.0878644505514665e-09	0.1000894321061261	0.12234005683787343	0.4845482848842084	0.7767620876568041
PPP1CA	-5.6187887	-0.29224557	1.9230069455763494e-08	5.671586729250342e-08	0.3361901922790282	0.34691897137311983	1.3192742357107332	1.6115197948868758
RRM1	-5.772065	-0.29241025	7.83057155878975e-09	2.3689701736734292e-08	0.11141749888209868	0.1305884799334581	0.4086565894376131	0.7010668355679783
GMCL1	-10.934071	-0.29245862	7.921358028688624e-28	4.872144175427356e-27	0.0944999254732449	0.13453940528176336	0.3666175838776805	0.659076221897122
BAMBI	-5.4789934	-0.2927152	4.2775219291190086e-08	1.2385453087394216e-07	0.1065732598002683	0.12642961114576834	0.5591542556705228	0.8518694437329883
MED15	-8.358462	-0.292787	6.354074871255596e-17	2.761874622394902e-16	0.19041585929348637	0.22353919733832397	0.6942518457439937	0.9870388420141886
NELFE	-5.8400745	-0.2928662	5.2177486043665955e-09	1.5934386468138328e-08	0.21381726039648233	0.23338185346918972	0.6574147810685937	0.9502809750533066
PRPF19	-9.630292	-0.2928723	5.956000927258661e-22	3.079272733846771e-21	0.09599046057534655	0.1298953351355098	0.2955227088985288	0.588395005998963
CMC1	-12.398031	-0.29302248	2.6782430071119154e-35	1.948738471813273e-34	0.14927709047548068	0.1990711859707493	0.5519466311124827	0.844969128960096
CLTC	-5.6731668	-0.2942435	1.4018174492229414e-08	4.173959904973148e-08	0.32366969742137425	0.3410272405905594	1.3921451139845347	1.6863886276319318
RPL35A	-15.39262	-0.29438734	1.834499983592277e-53	1.9094906192485865e-52	0.7813385005216873	0.7484577528245651	4.183993236294456	4.478380578790567
LSM3	-7.5178413	-0.2944672	5.568793339473758e-14	2.1594218133338225e-13	0.2505589506632881	0.2744160255077286	0.8663021202477823	1.160769334479565
SMAP1	-5.243507	-0.29480794	1.5755288609358554e-07	4.4040172410650206e-07	0.21948129378446862	0.23698620641852083	0.7913440102715268	1.0861519559100865
ARID1A	-7.6706853	-0.29488313	1.710798625910443e-14	6.779452696512635e-14	0.16254285288418543	0.19276356830941985	0.7051922292466822	1.0000753646554013
PSMD2	-5.3387117	-0.29518738	9.360932625552197e-08	2.660947027138105e-07	0.24347890892830526	0.26124627434671105	0.9067649069726282	1.2019523011075068
PLOD1	-4.344738	-0.29585612	1.3944183486012516e-05	3.372519391690001e-05	0.12229840512744075	0.13516323559991683	0.36613312634040374	0.6619892426902768
AC103591.3	-21.141129	-0.29613885	3.3301936755559687e-99	6.580187732778594e-98	0.04128782232821583	0.10695224232342136	0.10578499270813181	0.40192386036296335
ATM	-5.5949945	-0.2963928	2.2062864935305904e-08	6.482659666359495e-08	0.11037412431062751	0.12961807721633048	0.5102123540925265	0.8066051611607786
SLC16A3	-10.365306	-0.2969595	3.566148384847811e-25	2.0368420995887663e-24	0.19436577731405574	0.23580786026200873	0.7794082767516111	1.0763677594519618
MRPS35	-11.725511	-0.29742453	9.433008124896265e-32	6.307790297230116e-31	0.20524668355939782	0.2562556318014833	0.8057765960058063	1.1032011066682983
HAT1	-7.1458707	-0.29787713	8.942712308236702e-13	3.291432634667866e-12	0.15650618572067374	0.18396062937547653	0.5234939139353656	0.8213710441294759
COPZ1	-6.012364	-0.29796016	1.8283747654780372e-09	5.721557793168649e-09	0.31979430615591	0.32508491023774866	1.179461769367502	1.4774219176302616
ZFR	-2.955977	-0.29851463	0.0031168048745607822	0.005849101218633708	0.2732150842152333	0.2780896929368545	1.181450283011282	1.4799649228401752
UPF2	-7.549492	-0.29857656	4.3695991329022014e-14	1.7015562692460056e-13	0.14801013563869428	0.17744506827476259	0.6406082482680829	0.9391848067878555
CCNY	-8.328547	-0.29896876	8.184076698278903e-17	3.543599635902467e-16	0.1303472946787897	0.16288902751784848	0.607737954815303	0.9067067049075449
MIPOL1	-12.823967	-0.2990323	1.2038039812671844e-37	9.213003818729754e-37	0.06841556118646594	0.11173494142926457	0.4259850402628366	0.7250173526487322
MAP4K3	-5.57683	-0.2993256	2.449412689752847e-08	7.175818518098202e-08	0.13355194514830823	0.1543633465030845	0.7319032314372447	1.0312288187369232
HNRNPF	-3.3180027	-0.2996443	0.0009066357617234581	0.0018260599487018995	0.3374571471158146	0.3368683718028696	1.2650581477990688	1.5647024426602365
NDUFS6	-8.682872	-0.29973918	3.8589819344364655e-18	1.7677310899594197e-17	0.32806677597257417	0.3602966659735219	1.4873405162262643	1.787079711606399
KDM5A	-3.025564	-0.30013123	0.002481698585954898	0.004710943808593782	0.19973170368162171	0.20752755250571844	0.8166116555695115	1.1167428771041568
CYTH1	-9.486709	-0.30021405	2.3844454430189506e-21	1.2123941073150654e-20	0.11186465941272918	0.14750121300339641	0.4522537189173827	0.7524677589603784
CDK16	-17.858633	-0.3009994	2.4763280234261816e-71	3.4483134571901756e-70	0.12602474288269488	0.20011090316767172	0.4360070752680481	0.7370064850475906
RNF115	-6.3424754	-0.3012554	2.2610214693580539e-10	7.428003034900076e-10	0.12796243851542705	0.15131350939211202	0.5068320928471202	0.8080874878725369
MON2	-6.151455	-0.3013278	7.677525236404755e-10	2.4588059446701474e-09	0.12803696527053213	0.15089762251334304	0.734359010061653	1.035686791404642
NDUFB5	-5.645886	-0.30156776	1.64332643979771e-08	4.8700575434665545e-08	0.2823073483380534	0.29382407985028075	1.0054578933029068	1.3070256513722505
PDIA6	-5.8388915	-0.30174237	5.254925660825893e-09	1.604602477599778e-08	0.5169175734088538	0.5057184445830734	2.4046193820767585	2.70636175737437
NFX1	-9.7116995	-0.30214462	2.6881621251898316e-22	1.4112441626148933e-21	0.12021165598449844	0.15796769945241562	0.5029132295908153	0.8050578370544222
RPL27A	-15.355482	-0.30227137	3.2548258737337993e-53	3.367533014677744e-52	0.8155462811149202	0.7896305538226935	4.398755915118099	4.7010272726454545
ATP13A3	-2.4536576	-0.30257255	0.014141155746611499	0.02387653820285975	0.15173647339394844	0.15588826505857073	0.6161003189250689	0.9186728562458933
RHOC	-5.0587144	-0.30285722	4.2209277955057937e-07	1.1449399546058695e-06	0.3538530332389328	0.3497608650447078	1.4263043720092623	1.7291615901950763
SF3B1	-7.369474	-0.30313268	1.7130277740899882e-13	6.502159321685379e-13	0.45111044865106575	0.44804879739377557	1.8791655180512616	2.182298196962152
TM2D1	-6.5159497	-0.30314004	7.223107435912606e-11	2.427584027063216e-10	0.18102548815024594	0.20489360227351494	0.5512034034118851	0.8543434619698572
KRT18	-17.822283	-0.30320448	4.746039924149012e-71	6.573494203624395e-70	0.6623937993739752	0.672211825050253	3.845631650552596	4.1488361210467595
SLC25A3	-7.2302537	-0.30351654	4.820925252757658e-13	1.7937922999931136e-12	0.472052466835594	0.4588618562417689	2.106811006269453	2.410327539413637
RFC4	-17.865873	-0.3042152	2.175011628095004e-71	3.031994365054767e-70	0.045610374124310626	0.10057531018229708	0.19897328435249	0.5031884646464915
FLOT1	-3.1682456	-0.3046181	0.0015336197968814679	0.002999324142042516	0.3265762408704725	0.3256394260761073	1.1643735923356129	1.46899168074287
GPT2	-22.194101	-0.30466956	3.9160521275940133e-109	8.665271167608499e-108	0.0595468773289611	0.1384210161502738	0.2825339984143659	0.5872035475147224
CDCP1	-13.242039	-0.30524188	5.01680713963669e-40	4.0556578205789885e-39	0.12967655388284394	0.1810494212240937	0.43956640166629685	0.7448082949699706
DPY30	-8.384219	-0.3052816	5.1063631994636855e-17	2.2274085551078304e-16	0.31472648680876436	0.335897969085742	1.3212786675150157	1.626560270975933
IGSF8	-16.760473	-0.30529118	4.748331657274441e-63	5.824424854402369e-62	0.07788045908481145	0.13731198447355653	0.24020805542307982	0.5454992168479987
MFSD1	2.8022382	-0.3053274	0.005074937095299802	0.009226289428476865	0.20077507825309285	0.18014833298676095	0.47995005502512067	0.7852774481504463
ACTG1	-23.758722	-0.30540308	8.928135476347513e-125	2.3028708721177793e-123	0.7786555373379043	0.7865114022319263	4.221970223357239	4.527373309571446
PSMB4	-5.9623737	-0.30573362	2.485998886782459e-09	7.725218375483065e-09	0.3610821284841258	0.3726346433770015	1.5137471714063482	1.8194807826502564
RAD1	-5.492584	-0.30574402	3.9609487595376554e-08	1.1491998281348306e-07	0.14286778953644358	0.16060164968461912	0.4969392041600741	0.8026832202739542
TMEM65	-15.109857	-0.30633336	1.3944249981361167e-51	1.409973164195146e-50	0.057907288716649276	0.10729881472239551	0.2944801078743553	0.600813467916721
RPS18	-25.03502	-0.30668095	2.541995562964079e-138	7.423488737266285e-137	0.7984051274407512	0.8007208705898662	4.1778137164626195	4.484494667110113
ZNRD2	-9.845823	-0.30685827	7.145162746287596e-23	3.806776565198988e-22	0.14547622596512147	0.18319817009773343	0.5304880931019471	0.8373463525668418
TMA7	-6.302148	-0.3075904	2.9354912605036657e-10	9.591374415640613e-10	0.43680131167088987	0.43377001455604075	1.8305674089178998	2.138157790320849
TMED9	-6.546168	-0.30815727	5.903218616850598e-11	1.9938460956236472e-10	0.39596064987330454	0.4009842656130866	1.618190890485933	1.9263481524820254
DOCK5	-14.279243	-0.30840978	2.9478314353529513e-46	2.722898622112117e-45	0.08078700253390968	0.13329174464545643	0.45477337125805295	0.7631831465839614
OLMALINC	-22.408863	-0.30883268	3.225713988750789e-111	7.243143183254921e-110	0.03480399463407363	0.10300131697511611	0.14366235792046217	0.4524950473116598
ACP1	-9.330459	-0.308891	1.0541386215820047e-20	5.249366604005185e-20	0.3002682963183783	0.3252235391973383	1.2002391194183173	1.5091301280438028
RPL37A	-24.306206	-0.30899838	1.6854423508770614e-130	4.609551064382821e-129	0.8028767327470562	0.7976017189990989	4.23691975405936	4.545918140134967
SLIRP	-8.007047	-0.30906948	1.1749586248288668e-15	4.871940583780213e-15	0.3442390818303771	0.3599500935745477	1.3925926635243497	1.7016621341802516
MARK3	-6.1146345	-0.30941513	9.677854624227254e-10	3.0776935248326984e-09	0.16902668057832762	0.1933873986275733	0.8050994197972444	1.1145145502999632
SYNRG	-7.000382	-0.30952287	2.552655502900899e-12	9.202591919720147e-12	0.11082128484125801	0.13537117903930132	0.4602887817225561	0.7698116422303501
PPIG	-2.8687003	-0.309575	0.004121620861288461	0.007583888022212749	0.27463109256222984	0.27774312053788036	0.9604280539629507	1.2700030476897948
PHB	-8.626129	-0.31001654	6.346360707470756e-18	2.879594320305156e-17	0.27284245043970784	0.30131004366812225	1.0304158418365927	1.3404323712603226
LINC02864	-34.837704	-0.3103361	6.537354293392106e-266	4.616336658817458e-264	0.0074526755105082726	0.10535800928814029	0.040118089163224666	0.35045421461821213
MRPL11	-9.493115	-0.3104634	2.2423060726377226e-21	1.1405707625924413e-20	0.14510359218959606	0.18188119498163166	0.4793139391497985	0.7897773368150567
FNBP1	-3.4886954	-0.31078768	0.0004853841125711155	0.0010101011458701701	0.10910716947384111	0.11873570388854232	0.351969844493722	0.6627575121983426
FGD6	-2.3723495	-0.3108776	0.017675364392505166	0.02942289016644957	0.1539722760471009	0.16067096416441395	0.6640578581149913	0.9749354383509935
COPB2	-6.0589523	-0.31113622	1.370111223737262e-09	4.316251167417057e-09	0.3408853778506484	0.3557219103070631	1.4046456495125152	1.715781876207914
ANP32B	-8.034649	-0.31125215	9.38476120416147e-16	3.909560820785835e-15	0.3366373528096587	0.35482082206973037	1.3206407939764666	1.6318929363792625
MCM4	-12.243077	-0.31148675	1.829610642856849e-34	1.3033706467650293e-33	0.06334774183932032	0.10210022873778332	0.2477202361687925	0.5592069728576056
CDC5L	-2.3032646	-0.31153548	0.02126395602379156	0.03448162787564694	0.21150693098822476	0.21390448464684272	0.7232324220365284	1.0347678961808868
NSFL1C	-10.901079	-0.31184244	1.1389882573407407e-27	6.978935872681707e-27	0.1480846623937994	0.19207042351147155	0.4475741288520779	0.7594165576709097
METTL5	-8.903631	-0.31242892	5.404870326823607e-19	2.5467433654832474e-18	0.19242808168132358	0.22721286476744992	0.7006396957841958	1.0130686065409784
KDM3A	-11.667509	-0.3138059	1.8681353289229306e-31	1.2421393767947811e-30	0.09718288865702787	0.13994593470576003	0.3666234069408181	0.6804293140334585
UBXN4	-5.466544	-0.31382433	4.58894401888297e-08	1.3266359974052613e-07	0.38739007303622003	0.391904068759964	1.5815087034447983	1.8953330295588882
LSR	-3.1657584	-0.3138945	0.0015467922500546085	0.003023738423921137	0.3455805634222686	0.33957163651486794	1.3038201629480812	1.6177146865127114
PAFAH1B3	-7.3337235	-0.31392005	2.2384477375122065e-13	8.456758043561318e-13	0.15479207035325682	0.1812573646634782	0.5903873266000259	0.9043073782165111
FDPS	-9.568868	-0.31397107	1.080824427794831e-21	5.5523568547718956e-21	0.2509315844388135	0.2911901296180772	1.2079223456064747	1.5218934267145798
SSB	-4.40385	-0.31424677	1.0634633753570063e-05	2.597846024206222e-05	0.33782978089133997	0.33950232203507313	1.2550438113425482	1.5692905744151158
APPBP2	-8.543905	-0.3142759	1.2976007355139236e-17	5.798148514757496e-17	0.11894470114771202	0.15068967907395855	0.4594658505436516	0.7737417511477217
CEP57	-6.5281143	-0.31467745	6.660296001799861e-11	2.2413457052931954e-10	0.1682068862721717	0.1926249393498302	0.6491414061356892	0.9638188637380602
GDI1	-4.166487	-0.3147824	3.093290549877387e-05	7.258588547446983e-05	0.23222536890743778	0.24648229015041243	0.7282045870478627	1.0429870123686305
BORCS5	-18.862732	-0.31486452	2.3097471679216702e-79	3.5810087315498234e-78	0.05298852287971382	0.1146461495806474	0.19439835414593792	0.5092628815641641
DTNBP1	-8.886616	-0.31525868	6.29985163544329e-19	2.960357554873306e-18	0.08451334028916381	0.11471546406044222	0.31248447822244463	0.6277431688605811
WASF2	-9.052733	-0.31541172	1.394328121944873e-19	6.689513701812743e-19	0.23013861976449546	0.2653358286546059	0.81324912283199	1.1286608361526647
EHMT1	-7.7076726	-0.31547084	1.2813314106227526e-14	5.09790799069351e-14	0.12073334327023401	0.14944201843765162	0.52770221165875	0.8431730649638345
AHR	-5.176163	-0.31553423	2.2649507044679464e-07	6.259372429103301e-07	0.09330749739156358	0.11021002287377833	0.38822180498410064	0.7037560443850126
PSMC5	-6.148988	-0.3163622	7.797888273886242e-10	2.4958070890227853e-09	0.26553882843940974	0.28224856172454427	0.9283435892252708	1.244705797403492
MARK2	-15.403914	-0.31656477	1.5405500581812817e-53	1.6061119908711265e-52	0.10366671635117007	0.1643446315935399	0.3956859722767085	0.7122507524502262
IMMT	-12.374281	-0.31741515	3.601062276853506e-35	2.6128426318158023e-34	0.15181100014905352	0.20343799819782352	0.5526809556598922	0.8700960960305284
HNRNPD	-5.758242	-0.31747076	8.499445467861876e-09	2.5659171605757525e-08	0.4085556714860635	0.4090247452692867	1.6561005302198315	1.9735712971869073
ATF1	-12.686196	-0.3174905	7.052866001494865e-37	5.322082388573278e-36	0.13086898196452526	0.1812573646634782	0.4703313682083236	0.7878218442338518
TMED5	-5.0741725	-0.31754842	3.8918634695180636e-07	1.0581234101587876e-06	0.2407959457445223	0.2534137381298953	0.7829192744867308	1.1004677004849799
CALM1	-4.183671	-0.31767866	2.8683892200205795e-05	6.746157010777312e-05	0.5229542405723655	0.4962916753309766	2.346483398261684	2.6641620675856443
ILF2	-7.475516	-0.31790516	7.690158474795956e-14	2.96158762898378e-13	0.35273513191235656	0.36757468635197893	1.3958796318975522	1.713784788053975
BRD9	-11.451453	-0.31819347	2.3123728707322345e-30	1.4997058179190617e-29	0.11894470114771202	0.16358217231579678	0.48442080405475185	0.8026142762349651
CCT5	-5.223078	-0.31924823	1.7597322584173114e-07	4.901420435261927e-07	0.3965568639141452	0.3984196298606779	1.6953953688143186	2.014643599383883
SNX4	-8.578072	-0.3195957	9.647673338908156e-18	4.3417049877081894e-17	0.19593083917126247	0.22894572676232064	0.8394083885970914	1.159004088296199
SRP54	-4.729115	-0.32016948	2.25500379085125e-06	5.797331440818716e-06	0.25860784021463706	0.27178207527552506	0.9961540086412349	1.316323495920372
TFDP1	-4.3443155	-0.3205603	1.397105154866005e-05	3.378701481006073e-05	0.16023252347592787	0.17328619948707286	0.5886120664779642	0.9091723863895672
JMJD1C	3.8918562	-0.32056704	9.948019592571287e-05	0.0002227380805423243	0.2860336860933075	0.25500797116517643	1.355915348482347	1.676482402386814
PTS	-9.168999	-0.32066262	4.774329197071753e-20	2.3325621568680427e-19	0.214413474437323	0.24779926526651416	0.7718821400917153	1.0925447563685122
CCDC167	-12.8507	-0.32083762	8.523537176214303e-38	6.548478546945858e-37	0.12535400208674916	0.17654398003742983	0.4664294781747805	0.7872670892459079
ERC1	-3.690004	-0.32097653	0.00022425050569611286	0.0004835436609140695	0.14801013563869428	0.159839190406876	0.937869925630661	1.2588464437063527
HOXB7	-32.169044	-0.3212187	4.784324279217244e-227	2.747796911030437e-225	0.03413325383812789	0.14611492340749982	0.23271175128746516	0.5539304623703623
MT-ND2	-19.844353	-0.32154793	1.233040880903633e-87	2.1118582880685483e-86	0.876583693545983	0.8749566784501283	5.470868780314481	5.792416716089482
APPL2	-11.416241	-0.3215787	3.4691869363821036e-30	2.2454579607011137e-29	0.07974362796243852	0.11908227628751646	0.3038791178755804	0.6254578178971704
BRIX1	-10.569217	-0.32160196	4.139377844073505e-26	2.424251538184449e-25	0.212624832314801	0.25570111596312467	0.827482070335159	1.1490840137093454
MRPS7	-7.8505564	-0.32212326	4.141950068400003e-15	1.6842149074543438e-14	0.214413474437323	0.2437790254384141	0.7626388263292213	1.0847620831942102
ACYP1	-13.630677	-0.32227373	2.631286204741265e-42	2.2429284947736805e-41	0.06312416157400506	0.10688292784362653	0.20864181560561323	0.5309155322415253
MLEC	-4.992781	-0.32240212	5.951600125667208e-07	1.5982866297575747e-06	0.26509166790877925	0.27538642822485615	0.9141980865779803	1.2366002007307892
SNRPG	-7.9245696	-0.32242343	2.2893826736795534e-15	9.388939257576651e-15	0.3686093307497392	0.3819920981493034	1.5368558932764376	1.859279329757807
RRP7A	-12.814607	-0.32243282	1.358259518487144e-37	1.0382791261549907e-36	0.09971679833060068	0.14805572884175505	0.326125005935238	0.6485578274771566
IDH3B	-5.9718227	-0.3225827	2.34617214556515e-09	7.307401675359279e-09	0.20755701296765539	0.22721286476744992	0.6820974294983415	1.0046801249057504
HMGXB4	-15.717937	-0.32269144	1.1397395962404311e-55	1.2361128772485918e-54	0.08622745565658071	0.14465931933180842	0.31689658432867573	0.6395880348145973
TOX4	-12.006889	-0.32314554	3.2691335221949534e-33	2.262741185889892e-32	0.14830824265911463	0.19713038053649407	0.4918364272057981	0.8149819741460818
DIPK1A	-20.92573	-0.32325873	3.122470352819857e-97	6.035919690996949e-96	0.06193173349232375	0.13537117903930132	0.23877489230758983	0.5620336064121938
PPT1	-3.1380293	-0.32370803	0.0017008784920179204	0.0033106796675857176	0.22715754956029213	0.23053995979760172	0.6287851514303956	0.9524931790219036
CKAP5	-6.594213	-0.32374313	4.275177297306106e-11	1.4546071254459755e-10	0.10627515277984796	0.12927150481735636	0.491646473874635	0.8153896044337937
CDYL	-11.153681	-0.32403898	6.870457974166821e-29	4.329846045899574e-28	0.13690564912803696	0.18257433977957996	0.6297987704329787	0.9538377518433426
EBLN3P	-15.044476	-0.32435223	3.752935053219693e-51	3.7653185733875375e-50	0.12744075122969145	0.18936715879947322	0.50252920769035	0.8268814521498942
SULT2B1	-23.929665	-0.3246431	1.5048146444704188e-126	3.9524323664977616e-125	0.045461320614100464	0.1251126360296666	0.19265229869828948	0.517295406655466
EPB41L5	-11.351425	-0.32526052	7.296327758121087e-30	4.687387295765337e-29	0.11559099716798331	0.16025507728564498	0.464284678410458	0.789545195791183
PSMF1	-8.9635	-0.32621196	3.145323507536566e-19	1.4904819591544288e-18	0.23349232374422418	0.2660982879323491	0.7829175756387459	1.109129533924741
FBXW5	-13.777707	-0.3262437	3.47121385207776e-43	3.0206573066313035e-42	0.20942018184528247	0.26277119290219725	0.7609541917820022	1.0871978905443431
NDUFA1	-6.425311	-0.32656288	1.315999999055625e-10	4.3722869232025496e-10	0.41407065136383964	0.4090247452692867	1.6924351492542122	2.018998029486162
PARP14	5.821988	-0.32678854	5.815176511464466e-09	1.77253493264299e-08	0.24034878521389177	0.19934844388992862	1.011449378794045	1.3382379102019908
ST13	-6.07287	-0.3269329	1.2564429147010424e-09	3.965413008969159e-09	0.38135340587270833	0.3760310528869481	1.4856311351799343	1.812564045265531
IGFBP4	-3.5511777	-0.32704797	0.0003835112522114553	0.0008045331423218395	0.1829631837829781	0.1895751022388577	0.6932484334986113	1.0202964184095487
PIK3CA	-8.453006	-0.32713678	2.8389658378703914e-17	1.2493286579220204e-16	0.09174243553435683	0.12074582380259236	0.43497769769296224	0.7621144832971117
COX7C	-7.617647	-0.32722586	2.5834148125967793e-14	1.0144083231778148e-13	0.6114920256372037	0.5646357524086781	3.0582332617018033	3.3854591394536224
CWC15	-9.1238365	-0.32726905	7.251062080531528e-20	3.5213021321183266e-19	0.27887911760321954	0.3119151590767311	1.093987150488096	1.4212561852586487
SAE1	-4.4197245	-0.3275103	9.882680235669675e-06	2.4182718300594846e-05	0.13086898196452526	0.14417411797324461	0.44381148002149845	0.7713217750577569
ACIN1	-8.155862	-0.3279884	3.466984282581606e-16	1.4686806881383643e-15	0.21895960649873306	0.25112636029666596	0.8713714619178136	1.199359852464994
RAD23B	-9.396275	-0.3281526	5.652914061905588e-21	2.8418510781939295e-20	0.3101803547473543	0.3406113537117904	1.2439101106907424	1.5720627036537178
LRBA	-5.3933387	-0.3282332	6.916047780638577e-08	1.9820941992748282e-07	0.14927709047548068	0.16926595965897276	1.004997524939752	1.3332307340110554
HPS3	-14.771736	-0.32832718	2.2289678650809034e-49	2.1673316205047383e-48	0.09844984349381428	0.15401677410411035	0.3446894886633661	0.6730166582197835
TAOK1	-8.571169	-0.32848182	1.0243965560925824e-17	4.60443982473266e-17	0.1445819049038605	0.17869272891106952	0.6608368059809437	0.9893186294013613
PTMA	-13.888005	-0.32848793	7.489222093165911e-44	6.603853462909348e-43	0.806230436726785	0.8113953004782699	4.499744245933514	4.828232183924687
CSE1L	-10.452308	-0.32849136	1.430031812324919e-25	8.247974155219267e-25	0.11663437173945447	0.15554169265959658	0.44129395997328597	0.7697853150771378
CARHSP1	-14.281423	-0.32851067	2.857081154348052e-46	2.6400165332186416e-45	0.1643314950067074	0.22582657517155333	0.6915884444369382	1.0200991032670181
TMBIM6	-10.323254	-0.3290141	5.531642173110591e-25	3.142785050869273e-24	0.5958414070651363	0.5733000623830318	2.896971926892697	3.225986026327199
ZNF292	-7.00773	-0.32923603	2.422157036414946e-12	8.74188641337024e-12	0.17916231927261886	0.20738892354612878	0.8224894170394758	1.1517254405202364
FAM89A	-17.959131	-0.33079076	4.071251033260194e-72	5.746667556232097e-71	0.07042778357430317	0.13315311568586677	0.22379822780141573	0.55458899018516
RXYLT1	-9.109005	-0.3309756	8.314131050191919e-20	4.0239460110900775e-19	0.13153972276047102	0.1664933804671796	0.5020750606942436	0.8330506673752233
CPS1	-31.677479	-0.33111718	3.173991947194393e-220	1.7565700615682889e-218	0.042182143389476824	0.16205725376031052	0.6444371224653861	0.9755543055033358
ANP32A	-7.1243663	-0.33115783	1.0456077617339865e-12	3.8336973474272775e-12	0.29095245193024294	0.30761766132945173	1.0442339816249586	1.3753918188960808
TMEM176A	14.13795	-0.33132008	2.216490666974787e-45	2.0128320902306173e-44	0.10888358920852587	0.05808553406806682	0.46407267418106346	0.7953927537082863
CAPZB	-3.2142804	-0.3314064	0.0013077194511018561	0.002585131498678864	0.4046057534654941	0.3971026547445761	1.5479003824779254	1.8793067909293322
PHF6	-6.6928244	-0.33178604	2.189041175360736e-11	7.545448009762366e-11	0.14361305708749442	0.16711721078533306	0.484929938325337	0.8167159881044888
OTUB1	-9.824781	-0.33218956	8.806469213157765e-23	4.680304273371632e-22	0.22745565658071248	0.26443474041727316	0.7394993194460242	1.0716888875032369
KTN1	-5.552897	-0.33219412	2.809739136396668e-08	8.210957483058784e-08	0.43471456252794755	0.4259374783392251	1.9075816693758711	2.2397757992843763
PPP1R11	-10.414377	-0.3324432	2.1318863105708455e-25	1.2233259701754774e-24	0.2186614994783127	0.25500797116517643	0.6525488131762303	0.9849920227699478
TLE1	-23.655602	-0.33281985	1.0336253314776155e-123	2.6397279339959455e-122	0.06550901773736771	0.15394745962431552	0.28577706265965	0.6185969032432317
LGALS8	-6.2641835	-0.33350986	3.747834537748036e-10	1.2176339865254304e-09	0.18177075570129678	0.2033686837180287	0.6018887160306527	0.9353985654248503
LMO4	-15.543509	-0.3338961	1.760728083494402e-54	1.8665306529086473e-53	0.184677299150395	0.25181950509461426	0.87785587281835	1.211751968372802
TCEA1	-11.483191	-0.33429223	1.602562068152865e-30	1.0440689854149432e-29	0.22499627366224476	0.27150481735634574	0.8193642127878489	1.1536564500228819
ARHGAP26	-4.5595436	-0.33479303	5.126493966153391e-06	1.2836101196980663e-05	0.09725741541213295	0.11201219934844389	0.4343334400671383	0.7691264720320435
RPL41	-12.332328	-0.33490318	6.06685038149711e-35	4.3786022929291484e-34	0.465792219406767	0.46773410965550705	2.0153892390001436	2.3502924239309726
PACS1	-10.588246	-0.33520734	3.378615561688052e-26	1.985455188536328e-25	0.15181100014905352	0.19692243709710958	0.9365955515824553	1.2718028964379906
TMEM38B	-18.002995	-0.3355938	1.8456603406544583e-72	2.6238224149732936e-71	0.046057534654941126	0.10168434185901434	0.14023893157744144	0.4758327230343348
TBCB	-4.819853	-0.3361306	1.4366411679401658e-06	3.748610902111417e-06	0.19242808168132358	0.2052401746724891	0.6231198065888055	0.9592503889954581
NUP107	-12.232111	-0.33641833	2.0942489783125424e-34	1.4902495827226778e-33	0.08123416306454016	0.12407291883274416	0.35931938577049094	0.6957377060757995
SPPL3	-9.648381	-0.33669826	4.993765769023962e-22	2.592685341511135e-21	0.12677001043374572	0.16476051847230885	0.4979798226200041	0.8346780749903155
DCAF10	-15.726098	-0.33725452	1.0019794683976213e-55	1.0894471754622013e-54	0.08637650916679088	0.1450752062105774	0.3662312393079541	0.7034857502727725
LINC00511	-14.098993	-0.33744627	3.8522427692509865e-45	3.4872579464550526e-44	0.0932329706364585	0.14743189852360158	0.6621001672449862	0.9995464512892991
YWHAQ	-5.700577	-0.33748055	1.1940257569615994e-08	3.571299119161271e-08	0.3935757937099419	0.3917654398003743	1.5988868421487339	1.936367400009544
PTTG1IP	2.528653	-0.3376304	0.011450122470053647	0.019537097460786725	0.42010731852735134	0.3867747972551466	1.7807350695963822	2.118365473887471
BAZ2B	-3.8017802	-0.3378097	0.0001436601748555459	0.0003165300272072962	0.2287226114174989	0.24038261592846746	1.035040587422742	1.3728502859424276
SOS2	-5.974375	-0.3385879	2.3097406197994126e-09	7.196533612865077e-09	0.1082873751676852	0.12857836001940806	0.450341769089773	0.788929690742834
SLC16A14	-28.256592	-0.33870327	1.1812340900172968e-175	4.755295180139725e-174	0.02153823222536891	0.10528869480834546	0.143556709083293	0.4822599891249721
PAICS	-12.860831	-0.33913034	7.476825414144365e-38	5.756286947529375e-37	0.18102548815024594	0.23435225618631733	0.7384668329482165	1.0775971600582352
BRWD1	-9.666921	-0.3396036	4.167265152141516e-22	2.1679341356098527e-21	0.15814577433298554	0.19740763845567338	0.7612737476410741	1.1008773632868278
NMD3	-11.943711	-0.34048933	7.002757348280784e-33	4.810905466940905e-32	0.1415263079445521	0.1892978443196784	0.5167282723320865	0.8572176074697638
CDCA7L	-13.394658	-0.34065387	6.497455675288491e-41	5.365071627087254e-40	0.07325980026829632	0.11901296180772163	0.18629995766473204	0.5269538346020246
ATP5PD	-9.7004595	-0.34121713	3.0014300906504013e-22	1.5737869891024471e-21	0.46184230138619764	0.4612185485547931	2.146982138651955	2.4881992762057026
CHPT1	-23.791376	-0.3421416	4.102054179822801e-125	1.064433637324501e-123	0.06849008794157102	0.15921536008872253	0.3402603422500369	0.6824019366229788
DENR	-12.665829	-0.3422237	9.144994070055414e-37	6.880709512098462e-36	0.1768519898643613	0.23053995979760172	0.6968390796889027	1.039062787002506
TFCP2	-9.947089	-0.34237632	2.5966730239163282e-23	1.4016502569573415e-22	0.07251453271724549	0.10542732376793512	0.4046084864975803	0.7469847942433919
CERS4	-9.643242	-0.34242338	5.250307266490938e-22	2.7204128168095085e-21	0.07005514979877776	0.10009010882373327	0.31808929893753624	0.6605126863971447
FGB	-15.439993	-0.34331858	8.810991463250446e-54	9.223170286257908e-53	0.06617975853331345	0.12358771747418036	1.5977568622689933	1.941075433307544
ALG3	-13.771156	-0.34341148	3.8008284372368114e-43	3.3019297801810216e-42	0.18624236100760172	0.24384833991820892	0.6469136903248597	0.9903251640233709
CDK5RAP2	-11.014148	-0.34432814	3.266137534462553e-28	2.030142486247828e-27	0.08496050081979431	0.12358771747418036	0.404767337714539	0.7490954781073864
CSNK2A1	-11.700584	-0.34442627	1.2657942664106094e-31	8.440261304278173e-31	0.1664927709047548	0.21515214528314966	0.6346843268031188	0.9791105940495305
SEC23A	-13.422276	-0.34448487	4.4774954188226753e-41	3.719732211490583e-40	0.10314502906543449	0.15422471754349484	0.40388726242284817	0.748372141784409
EVL	-15.956259	-0.34456047	2.577251149603257e-57	2.8885106661533466e-56	0.0530630496348189	0.10300131697511611	0.14560361840546537	0.4901641015131181
UBR5	-7.599848	-0.34457195	2.964788649254803e-14	1.160632575583011e-13	0.13228499031152183	0.1612254800027726	0.7251372648362161	1.069709218830499
ARHGAP29	-5.1863656	-0.34526277	2.1443761153822077e-07	5.933133572642453e-07	0.14488001192428082	0.16406737367436058	0.5289863245238714	0.8742491028949771
SNX9	-12.606149	-0.34551722	1.953071855993335e-36	1.4614111788693613e-35	0.1268445371888508	0.17813821307271088	0.48806499810715553	0.8335822188102309
ERH	-10.001907	-0.3459357	1.4948987395614754e-23	8.116734857976119e-23	0.3744224176479356	0.39453801899216745	1.63591621720542	1.9818519070881346
KHDRBS1	-7.942588	-0.3462364	1.9800619095896583e-15	8.137176030107286e-15	0.3112982560739305	0.33478893740902477	1.2045049151061773	1.5507413189111676
CAPZA1	-11.384188	-0.3465948	5.0133228562127744e-30	3.23034976860681e-29	0.24310627515277985	0.2875857766687461	0.874790501369609	1.2213852981818976
PRDX5	-6.805689	-0.34663883	1.0056686028614152e-11	3.519499667021432e-11	0.4482039052019675	0.4437512996464962	2.018803184305109	2.365442003567102
RASSF3	-7.130287	-0.34663907	1.0015966659704595e-12	3.6749383634307954e-12	0.08794157102399762	0.11124974007070076	0.3006452009447861	0.6472842754071897
ACTB	-11.724388	-0.3467156	9.558900181547875e-32	6.390320103261895e-31	0.8341034431360859	0.8086227212864767	4.445246556369947	4.791962168409446
TLK1	-11.344434	-0.3467241	7.903607322099867e-30	5.07247904742168e-29	0.16127589804739903	0.20974561585915297	0.7291886184662436	1.075912712193279
LAMC2	-5.804428	-0.34680408	6.458609168580099e-09	1.9628734003051818e-08	0.15076762557758236	0.17092950717404864	0.6459915834261045	0.9927956658825273
SCYL2	-8.965786	-0.3468721	3.080746683821253e-19	1.4604163250799758e-18	0.12826054553584737	0.16150273792195188	0.44391206406541206	0.7907841578903532
MRPL51	-6.954959	-0.34905854	3.526642259971475e-12	1.2613627070158148e-11	0.3372335668504993	0.35482082206973037	1.3892303645775237	1.7382889164139925
LEMD3	-8.434496	-0.34915754	3.326329012470968e-17	1.4598229466346098e-16	0.08615292890147563	0.11423026270187842	0.36548821528288294	0.7146457674637697
NUP214	-7.790782	-0.3492972	6.659584847086658e-15	2.6830392887444218e-14	0.08622745565658071	0.11194288486864906	0.3223291183149809	0.6716263275072514
UBA2	-6.7706203	-0.34934026	1.2823115665815606e-11	4.4688973082929385e-11	0.19227902817111342	0.21702363623761003	0.7241363421335751	1.0734765948964033
NDUFA6	-8.588308	-0.34966713	8.825942673616694e-18	3.980221399400165e-17	0.27470561931733495	0.2993692382338671	1.0926850131806056	1.4423521514644415
CPSF6	-7.0951695	-0.3501088	1.2919281298320449e-12	4.717417704932071e-12	0.1802802205991951	0.2083593262632564	0.6973446097291117	1.0474534028509561
FAM50A	-4.3387294	-0.3502667	1.4330891960787242e-05	3.4641030932149856e-05	0.29475331644060215	0.30297359118319817	0.9971011990378089	1.3473678819344097
P4HA1	-10.705082	-0.35060138	9.63451152372467e-27	5.748013627208313e-26	0.2036816217021911	0.24717543494836072	0.8222389134311168	1.1728402925431494
VPS29	-7.321321	-0.35066718	2.455418307754942e-13	9.256167760199313e-13	0.25674467133701	0.2775351770984959	0.8919645138195564	1.2426316990690636
USP1	-6.9338183	-0.3508082	4.096301285560174e-12	1.4602607824179684e-11	0.14994783127142644	0.17377140084563666	0.5165894032950669	0.8673976118847474
RPS6	-23.943075	-0.3508187	1.0910062068655702e-126	2.86846952354432e-125	0.7602474288269488	0.7528938795314342	4.084341649425142	4.43516033022682
MED10	-6.548061	-0.35090795	5.828898518240859e-11	1.9697683342564722e-10	0.1884781636607542	0.21210230817217718	0.5875392646584618	0.9384472149228166
COPG1	-13.3663845	-0.35118598	9.50499360084828e-41	7.818477390640478e-40	0.20867491429423163	0.26485062729604214	0.7371605055018059	1.0883464723808753
CHD8	-12.363822	-0.35120574	4.101781317512656e-35	2.970314882351207e-34	0.10292144880011925	0.14909544603867747	0.4709390202503952	0.8221447548841659
LSM7	-9.947353	-0.35145196	2.5897832299551838e-23	1.3982232625483962e-22	0.2579370994186913	0.2937547653704859	0.9558149234129731	1.3072668832345822
HUWE1	-5.8316984	-0.35198933	5.4866051695001126e-09	1.6741595112837122e-08	0.1755850350275749	0.19539751854162335	0.7784998747690143	1.1304892074153323
EHBP1	-14.588844	-0.35220346	3.307510549470442e-48	3.149690867762107e-47	0.08019078849306902	0.13315311568586677	0.481920223751996	0.8341236915705971
TDP2	-12.729076	-0.3529093	4.076324354771749e-37	3.093147473548909e-36	0.1411536741690267	0.19144659319331808	0.4349209052225697	0.7878302141794487
MTFR1	-13.411346	-0.35292035	5.188807626566726e-41	4.3009856673706556e-40	0.09047548069757043	0.13946073334719622	0.3484072630308917	0.7013276135742346
MCM7	-5.5159693	-0.35350597	3.468628074864544e-08	1.0091938826395827e-07	0.11268445371888508	0.12899424689817704	0.38386949388663416	0.7373754543188109
TRIM27	-15.623661	-0.35367143	5.0236541251315216e-55	5.391874620599011e-54	0.18490087941571023	0.25147293269564014	0.7024488460708822	1.0561202800346476
OVOL2	-20.41492	-0.35398844	1.2323335673963284e-92	2.2445145207440528e-91	0.04330004471605306	0.10778401608095932	0.19828831819374243	0.5522767687512337
MESD	-8.321834	-0.35407993	8.661269577066557e-17	3.748334096103234e-16	0.25249664629602026	0.2792680390933666	0.8558036745214181	1.2098835925852618
TAF15	-5.975318	-0.3543927	2.2964151755053188e-09	7.155877768378944e-09	0.19183186764048293	0.21369654120745823	0.9140200900121328	1.2684127828614047
DNAJC1	-6.931987	-0.3551926	4.149708619004439e-12	1.4784838607412425e-11	0.19280071545684901	0.21861786927289112	0.8497464769302407	1.2049390825299637
GMNN	-8.01126	-0.3556226	1.1353893582924755e-15	4.713917745392615e-15	0.11611268445371889	0.14465931933180842	0.43217762962728057	0.7878002071877641
HTATIP2	-12.2824545	-0.35584217	1.1253103134488952e-34	8.065348045226482e-34	0.20286182739603517	0.24828446662507797	0.8405038353342671	1.1963459964590888
ABI2	-16.439255	-0.3560997	1.0014326576819754e-60	1.1916218709848368e-59	0.07303622000298107	0.13142025369099605	0.2745192336492681	0.6306189237630841
MX1	4.676427	-0.35647675	2.919163430973282e-06	7.436012110536613e-06	0.14182441496497242	0.11838913148956817	0.5934155698416896	0.9498923154012152
GRHPR	-15.069811	-0.35662028	2.558453661807162e-51	2.573890030728147e-50	0.17454166045610375	0.24128370416580022	0.684824978219815	1.0414452744410938
ZRANB2	-7.3034816	-0.35718557	2.8041570379009857e-13	1.0549263267037987e-12	0.33462513042182146	0.3494836071255285	1.3429636440422725	1.700149229351938
HOOK1	-10.393536	-0.3574411	2.6533200314326416e-25	1.5201741567806832e-24	0.13444626620956923	0.17370208636584183	0.4614822594613481	0.8189233623686285
R3HDM2	-8.753206	-0.3579602	2.0737501504032783e-18	9.57928018537493e-18	0.11857206737218662	0.151729396270881	0.6048422430152409	0.9628024404226694
FMO5	-5.291085	-0.358494	1.2159309524203095e-07	3.4326308536649807e-07	0.09248770308540766	0.10896236223747141	0.35176818334215765	0.7102622091905166
USP37	-13.206268	-0.3587256	8.072797742447638e-40	6.489625432459074e-39	0.061335519451483085	0.10341720385388507	0.24533582282144473	0.6040614386596357
RPRD2	-10.355717	-0.35953382	3.9422248617299077e-25	2.2501502109410215e-24	0.10456103741243106	0.14313440077632217	0.4657672393166682	0.8253010538453518
RHPN2	-23.646595	-0.35954455	1.2794471158952135e-123	3.25786312416865e-122	0.03465494112386347	0.10785333056075413	0.17167597532205936	0.531220519562303
ATP6AP1	-2.7353704	-0.3597499	0.006231010900871084	0.011163984522219284	0.3523624981368311	0.3530186455950648	1.3421311177895503	1.7018810365121029
HIPK2	-3.9082696	-0.36024335	9.295951011100646e-05	0.00020877116256681977	0.1436875838425995	0.15491786234144314	0.6299541404644317	0.9901974837805348
SNRPD1	-10.95191	-0.36078095	6.506078622834504e-28	4.010245695377004e-27	0.2629303920107319	0.30408262285991544	1.0124772249996863	1.3732581654531937
PHC3	-7.3465815	-0.36104953	2.033401710550516e-13	7.694475433261798e-13	0.12736622447458637	0.1538781451445207	0.6357370085780174	0.9967865468318883
PSMB6	-7.48799	-0.36146155	6.993649655250579e-14	2.7001923414991217e-13	0.332463854523774	0.3446315935398905	1.3125265355888092	1.6739880797320499
RIMKLB	-11.007692	-0.36179265	3.508763542134776e-28	2.1793798064521335e-27	0.10679684006558354	0.14902613155888264	0.544215095783851	0.906007739492668
PKM	-8.627517	-0.36196423	6.269825075544418e-18	2.845366621201852e-17	0.5816067968400656	0.5532681777223262	2.7895704924152356	3.1515347328507253
PRRC2A	-13.631251	-0.3623978	2.6106383832919255e-42	2.2260623231995982e-41	0.14212252198539277	0.19713038053649407	0.4879084195129976	0.8503062115439008
TBK1	-7.895096	-0.3624721	2.9009211154149546e-15	1.1855519643880377e-14	0.12393799373975257	0.1531850003465724	0.5347201646927906	0.8971922419551588
BNIP3L	-4.7526584	-0.36247343	2.007593478703472e-06	5.1834419038053185e-06	0.2769414219704874	0.283565536840646	0.9247902631910235	1.2872636886214874
LIPH	-12.619876	-0.36273882	1.6407932874034923e-36	1.2295245727150844e-35	0.1169324787598748	0.1658002356692313	0.4399267055833969	0.8026655173948458
DROSHA	-11.435019	-0.36292508	2.7947599338122844e-30	1.8107438077056528e-29	0.0823520643911164	0.12171622651971997	0.4095273834215194	0.772452472000977
SUCO	-11.289653	-0.36325312	1.4761874427423274e-29	9.431907158881446e-29	0.18668952153823223	0.2335897969085742	0.7674503010931117	1.130703411496049
PIP4K2A	-11.003952	-0.36326683	3.657420033454356e-28	2.270622646279794e-27	0.08078700253390968	0.11838913148956817	0.3263462913660002	0.6896131081636967
C19orf48	-14.450309	-0.36366612	2.4956306388000254e-47	2.3539990459776153e-46	0.09666120137129229	0.15027379219518958	0.420147811335527	0.7838139324975422
PATJ	-3.8010716	-0.3638484	0.000144071653341954	0.0003174095883234849	0.2363988671933224	0.24627434671102794	1.3033528094330138	1.6672011999828962
UBE2T	-13.394525	-0.36388457	6.509166650299585e-41	5.373024978505039e-40	0.061410046206588166	0.10431829209121786	0.30204803358678856	0.6659326109347578
NSUN2	-13.433901	-0.36394465	3.8270978182033353e-41	3.1855505027847086e-40	0.12840959904605753	0.18229708186040064	0.484555252464611	0.8484999041486535
PKP4	-5.043434	-0.36438754	4.5725039799518526e-07	1.2370602466435218e-06	0.15307795498583993	0.17016704789630555	0.78835760591791	1.152745136527663
UBAP2	-10.656017	-0.3652403	1.6344801625738908e-26	9.688793532505094e-26	0.10307050231032941	0.14278782837734802	0.4693215041819334	0.8345617995405923
SRPRB	-9.891039	-0.36549821	4.552768262096435e-23	2.4381743832134763e-22	0.22529438068266508	0.26103833090732653	0.7859889299365899	1.1514871345276017
PFDN4	-14.438123	-0.36574712	2.978432448575435e-47	2.804283666063101e-46	0.17893873900730362	0.23733277881749498	0.6466823303583598	1.0124294422967062
PTPN3	-7.016678	-0.3658128	2.2720531863003523e-12	8.209312819786466e-12	0.0948725592487703	0.11831981700977334	0.40745399125726084	0.7732667850045978
GOLT1B	-8.860517	-0.36585584	7.964432375851214e-19	3.7344113707161575e-18	0.21337009986585184	0.24627434671102794	0.7064680205724325	1.0723238563401547
APMAP	-10.1802435	-0.36604157	2.4295235528467524e-24	1.3532550910199206e-23	0.19771948129378447	0.23559991682262424	0.6093162581974922	0.9753578379476142
ZFPL1	-21.648558	-0.36605874	6.271159378110194e-104	1.315569108175795e-102	0.08995379341183485	0.17515769044153323	0.2739142088435393	0.6399729340618461
COX5B	-12.052861	-0.36626178	1.873327937504968e-33	1.303612292536777e-32	0.4676553882843941	0.4793096277812435	2.162218040274717	2.528479821382911
EXOC4	-2.7221246	-0.36721373	0.006486369631406809	0.011534348639308446	0.16932478759874794	0.17640535107784017	0.9474621678975375	1.3146758918759185
KRT7	-8.496317	-0.3673629	1.9570163781057215e-17	8.669710026078568e-17	0.5978536294529736	0.5624870035350384	3.2881993939820364	3.65556226719084
CLIC4	-5.7200785	-0.3675008	1.0647498045470498e-08	3.197961498956247e-08	0.19280071545684901	0.21355791224786858	0.6707923452573044	1.0382931490288034
SIAH2	-13.794186	-0.36752942	2.762532077045613e-43	2.4153464658742852e-42	0.1255775823520644	0.1798017605877868	0.4156589237865085	0.7831883518063124
ABCC5	-9.15993	-0.36772576	5.1930698887098106e-20	2.535226506870137e-19	0.09017737367715009	0.1210923962015665	0.4190840589056146	0.7868098180331108
THYN1	-9.897341	-0.3678404	4.274915130985693e-23	2.2912729481610374e-22	0.1302727679236846	0.1677410411034865	0.4079544701017165	0.7757948855984212
KDELR1	-7.4600935	-0.36815324	8.646105852981225e-14	3.3228045467702573e-13	0.39148904456699957	0.39523116379011575	1.5284992208853803	1.8966524786254153
UBALD2	-10.470098	-0.36818606	1.1852115035746627e-25	6.854283130428991e-25	0.26166343717394547	0.29749774727940664	1.0326459915066837	1.4008320416826938
PARP12	-11.172629	-0.36894903	5.551286766307862e-29	3.5044701141970376e-28	0.08086152928901476	0.118458445969363	0.28314392515060327	0.652092938778329
NOL7	-6.737564	-0.36895037	1.6106377588760634e-11	5.585258671427863e-11	0.32150842152332687	0.3356900256463575	1.213652313253743	1.5826026749210491
LINC01500	-16.08116	-0.36921877	3.458459457486999e-58	3.9445668437224836e-57	0.1976449545386794	0.2624246205032231	0.7715637296050059	1.1407824858142388
RHOV	-13.260832	-0.36943734	3.905382819116675e-40	3.167073076877015e-39	0.12483231480101356	0.17758369723435224	0.6519804514772151	1.021417784953108
CENPX	-6.9964967	-0.36963624	2.6244208241972046e-12	9.452084197516269e-12	0.1989119093754658	0.22277673806058085	0.7375946975507803	1.1072309377508347
ESYT2	-8.1546335	-0.36984992	3.5024094245343026e-16	1.4834443064091946e-15	0.26263228499031155	0.2904276703403341	1.0714245850915576	1.4412745138378136
ETV6	-4.7607093	-0.37004954	1.9291359916870366e-06	4.991342447207074e-06	0.19988075719183188	0.21529077424273932	1.217542737958861	1.5875922654685453
SEC14L1	-7.7211657	-0.37027994	1.1527056830410148e-14	4.595353752613764e-14	0.09748099567744821	0.12324114507520621	0.3190369680274398	0.6893169007943784
SHMT2	-13.415484	-0.37054905	4.907153598219854e-41	4.0714409228247874e-40	0.1316142495155761	0.18520829001178346	0.47095023354754556	0.8414992877138873
ST6GALNAC1	2.5790682	-0.37130126	0.009906721977280167	0.01725448005275328	0.1492025637203756	0.1296873916961253	0.4375413617815992	0.8088426400411235
KLHL24	-9.117384	-0.37135348	7.69597191909404e-20	3.7338538436077617e-19	0.1717096437621106	0.20725029458653912	0.7648453062554379	1.1361987949754322
NKTR	-8.936038	-0.3715869	4.0337299248571156e-19	1.9065791863191688e-18	0.19444030406916082	0.23137173355513968	0.8408742295383602	1.2124611258904845
BASP1	-22.24971	-0.37159654	1.1352513842876595e-109	2.5185040366450265e-108	0.1039648233715904	0.19782352533444236	0.6568835262302901	1.02848006137401
CCT3	-9.90629	-0.37160185	3.908934973288021e-23	2.0990322955459985e-22	0.39879266656729767	0.41595619324876965	1.731963319356982	2.1035651684719894
FOS	-11.728561	-0.37162724	9.099152955638032e-32	6.086118223045159e-31	0.5609628856759576	0.5852221529077424	3.618601011720348	3.990228247594858
TRAPPC9	-10.849985	-0.3718392	1.994587018455756e-27	1.2126582331684079e-26	0.0767625577582352	0.11436889166146808	0.568343120240419	0.9401823240583622
NAV2	-15.545545	-0.37195718	1.705667816852094e-54	1.808903763912284e-53	0.12095692353554927	0.1850696610521938	0.6702608217431922	1.04221799301114
MEA1	-3.8162737	-0.37290868	0.00013548222933200445	0.0002989701346555375	0.24742882694887464	0.25299785125112634	0.7824444323163127	1.1553531074314862
PSME1	-3.5728498	-0.37338987	0.0003531172587707409	0.0007436697810405638	0.464003577284245	0.4471477091564428	2.045157898877302	2.418547771098723
HDAC1	-8.466118	-0.3735888	2.5370767172169234e-17	1.119145720369882e-16	0.16865404680280222	0.19948707284951828	0.6060505770979523	0.979639366404087
FUBP1	-12.575691	-0.37360376	2.872761988082814e-36	2.1378212951914867e-35	0.25659561782679985	0.30789491924863105	1.0206311643945982	1.3942349293444165
UQCC2	-11.6286745	-0.37363067	2.946382755672116e-31	1.951044384328615e-30	0.18147264868087642	0.22901504124211547	0.6995096098598612	1.0731402970636608
PRPSAP1	-13.942959	-0.3741005	3.4724071253208657e-44	3.082939270144891e-43	0.10083469965717692	0.15283842794759825	0.3359914188247626	0.7100919334365665
SLC39A7	-5.877209	-0.3742367	4.1724083126262755e-09	1.2820817125172523e-08	0.2815620807870025	0.2947251680876135	0.9469046029009058	1.32114130923898
CPLANE1	-4.8807893	-0.37469387	1.0566206165672978e-06	2.786283015527172e-06	0.11126844537188851	0.1263602966659735	0.6023148099363206	0.9770086800799221
CDK11B	-10.510549	-0.37478673	7.724286370536022e-26	4.493229377594046e-25	0.10888358920852587	0.14687738268524295	0.36328786607515945	0.7380745881460498
RABL6	-14.942314	-0.37498474	1.7479778477076344e-50	1.7302369771736425e-49	0.12118050380086451	0.18070284882511956	0.39447823329371595	0.7694629725879024
OPTN	-11.963848	-0.37506196	5.495491183912257e-33	3.78345683665989e-32	0.16105231778208376	0.20946835793997365	0.6855731559127092	1.0606351011415893
ROCK2	-8.803344	-0.37507933	1.3279855512139355e-18	6.179651885330242e-18	0.1898196452526457	0.22485617245442574	0.7715059683784439	1.1465853100370396
SSU72	-6.927528	-0.3752954	4.282575211385883e-12	1.524141508376042e-11	0.3497540617081532	0.3585638039786511	1.3345047663428296	1.709800160967038
RPL32	-15.867038	-0.37591845	1.0718133328029254e-56	1.1843102003544937e-55	0.7292442987032345	0.7065224925486934	3.926430215469879	4.302348662943212
MTA1	-16.89377	-0.3761892	5.0002806563275665e-64	6.246121486843207e-63	0.09740646892234311	0.16129479448256742	0.34173182600047614	0.7179210257430091
CSNK1D	-13.945142	-0.376426	3.3677753337936594e-44	2.9910705670755025e-43	0.21597853629452973	0.27580231510362513	0.8194069061933457	1.1958329145102968
ESF1	-10.718219	-0.3764295	8.359812878393892e-27	4.9967475449142027e-26	0.14391116410791474	0.1862480072087059	0.5248491977619045	0.901278701449806
USP48	-6.7386036	-0.3781264	1.599158892009469e-11	5.546197203970038e-11	0.1488299299448502	0.17273168364871422	0.556881752100431	0.9350081608511164
KLHDC3	-9.837768	-0.37838504	7.74096050842491e-23	4.1199572557710417e-22	0.13124161574005067	0.1662854370277951	0.39211104030867067	0.77049606327276
CDC34	-13.82047	-0.37839803	1.9181477508437927e-43	1.679353950560902e-42	0.15494112386346698	0.20842864074305123	0.5078074869071125	0.8862055178978941
NR2F6	-15.246257	-0.378943	1.7434602072507507e-52	1.7852507550077517e-51	0.18572067372186615	0.24967075622097457	0.6909067232858773	1.0698497320176839
GFM1	-8.696399	-0.37899542	3.4258364629841054e-18	1.5712643014343247e-17	0.13116708898494558	0.16351285783600195	0.4530106334096823	0.8320060603798741
SIPA1L3	-4.484526	-0.3791609	7.307612880066274e-06	1.809920985963707e-05	0.09420181845282456	0.10792264504054896	0.6243532096120453	1.0035141300670933
KLHL23	-14.491046	-0.37918535	1.3802540872933493e-47	1.3076490794023686e-46	0.05589506632881204	0.10161502737921951	0.2105274602740416	0.5897128177364674
SLC7A2	-19.527908	-0.380926	6.359013576962872e-85	1.057584980029636e-83	0.08510955433000447	0.15859152977056906	0.3841738332909465	0.7650998511277862
U2SURP	-9.702939	-0.3809605	2.929374128021603e-22	1.5363164435616543e-21	0.2710538083171859	0.3077562902890414	1.1050691183618475	1.4860296175144727
NSD2	-7.0357175	-0.3810103	1.9823806234266753e-12	7.178734371929721e-12	0.10866000894321061	0.1332224301656616	0.5422769986335778	0.9232872916954696
OST4	-10.758035	-0.38126582	5.431592306019527e-27	3.2616055564376087e-26	0.5422566701445819	0.5339294378595688	2.6134624670392617	2.9947282942108435
PDCD10	-9.354397	-0.38155842	8.407800774797371e-21	4.198215050707845e-20	0.24690713966313907	0.2814861024468011	0.9127067956739177	1.2942651997579833
MAGEF1	-14.870063	-0.3817821	5.156499773704672e-50	5.063439842378314e-49	0.11357877478014607	0.1705136202952797	0.35440680401595287	0.7361889178997917
EIF2AK1	-5.238993	-0.38216832	1.6145480896203337e-07	4.510159465654726e-07	0.30339842003279177	0.3135093921120122	1.1207329820452567	1.5029013120747092
STAT1	-2.4004593	-0.3822521	0.016374515562420772	0.027373826307293975	0.2981070204203309	0.29028904138074446	1.429890667685409	1.8121427678120978
ANAPC5	-9.163117	-0.3823428	5.041908778663445e-20	2.462360778241813e-19	0.1717096437621106	0.2076661814653081	0.5873680717782297	0.9697108475395253
SLC36A4	-12.271403	-0.38266706	1.289977900233937e-34	9.219988614918723e-34	0.08749441049336712	0.1312816247314064	0.34553189390917133	0.7281989640917366
POLR2H	-12.834069	-0.38310668	1.0566458304864715e-37	8.096356800747955e-37	0.22074824862125503	0.2735149372703958	0.8603967370049745	1.2435034091276305
RPL15	-16.129034	-0.3834156	1.5949312967259467e-58	1.8312305359343444e-57	0.751378744969444	0.7343869134262148	4.07441793693864	4.457833539322928
SLC2A1	-18.237627	-0.38396972	2.594815098973826e-74	3.7910116581672435e-73	0.17849157847667313	0.25812712275594374	1.0116022518945706	1.3955719808104547
SNRPE	-12.818056	-0.38505042	1.2991619630356568e-37	9.933976607886553e-37	0.330600685646147	0.37429819089207733	1.41243692242109	1.7974873383595669
CLIC1	-9.641558	-0.38508943	5.337163619385279e-22	2.763754633200011e-21	0.49590102846922046	0.49469744229569557	2.229585760262633	2.614675181368833
FKBP3	-15.041519	-0.38573197	3.924403202431381e-51	3.9342979350984886e-50	0.19294976896705918	0.25674083316004714	0.7495100637682155	1.1352420181079423
TRIB3	-26.588959	-0.38710555	9.10870734048947e-156	3.085380618806689e-154	0.03145029065434491	0.11429957718167325	0.12098480590800144	0.5080903690500752
ACTN1	-12.973358	-0.38740617	1.7326929436226131e-38	1.3529138709343336e-37	0.1570278730064093	0.20988424481874263	0.5313715640699463	0.9187777222155719
ALYREF	-15.009762	-0.38759732	6.33752521168337e-51	6.314315308248137e-50	0.13213593680131167	0.1922090524710612	0.43406864208580365	0.8216659566207258
XRN1	-6.200482	-0.38776177	5.629049874366117e-10	1.8158112082250662e-09	0.13653301535251156	0.15762112705344147	0.6170940155527397	1.0048557974594532
S100A13	-8.639895	-0.3883605	5.6264590936791084e-18	2.5578862845406608e-17	0.2812639737665822	0.3092118943647328	1.107629211775635	1.4959897189144242
DDX3Y	-27.517097	-0.38839707	1.0962140256591581e-166	4.0823705321557556e-165	0.045759427634520795	0.14140153878145145	0.18279874425657988	0.5711958215559616
LMAN1	-9.493304	-0.3886289	2.2382385355768884e-21	1.1387258848815881e-20	0.3782978089133999	0.39377555971442435	1.5778629745083679	1.9664918814627785
H2AC6	-2.353529	-0.38941708	0.01859616026518962	0.03057948476514766	0.22924429870323446	0.23227282179247244	1.067790858145719	1.457207939356427
DNTTIP2	-11.592248	-0.3898237	4.511330077852819e-31	2.974370557706788e-30	0.2532419138470711	0.2922991612947945	0.9886974899999013	1.3785211885294668
HP1BP3	-2.2692828	-0.3900914	0.023251133081417637	0.037536731494111984	0.35698315695334626	0.34671102793373537	1.3724000427074134	1.7624914195764483
PPP2R3C	-17.791887	-0.39053628	8.168290644102008e-71	1.1277215368419679e-69	0.07139663139066925	0.13467803424135302	0.25281873400434296	0.6433550020843752
RBM23	-15.366248	-0.39069614	2.7567901361713047e-53	2.8579719642738615e-52	0.09666120137129229	0.15408608858390518	0.3156592390946007	0.706355387220222
RDX	-8.5042515	-0.39098322	1.82771643677028e-17	8.11080551310575e-17	0.29154866597108364	0.31621265682401056	1.1602046412970253	1.551187851507613
ITSN1	-9.044207	-0.39105064	1.5075568081821904e-19	7.222021447167509e-19	0.08704724996273662	0.11783461565120953	0.34337068126460546	0.7344213252026776
CERS6	-13.182235	-0.39143977	1.1105129773173994e-39	8.891328345343304e-39	0.12371441347443732	0.17737575379496776	0.6454306800876319	1.0368704334881287
TSC22D2	-7.1138096	-0.39456186	1.128827267240591e-12	4.1329566116777266e-12	0.123416306454017	0.14951133291744645	0.5489588931008239	0.9435207607539309
ABCF1	-7.636647	-0.39472812	2.22951649570263e-14	8.786497991984518e-14	0.2445968102548815	0.27004921328065434	0.8548109818085314	1.249539095379443
TPI1	-17.686235	-0.3956946	5.3534669156651545e-70	7.309051898328891e-69	0.6316887762706812	0.6435849448949885	3.2980886603160555	3.6937832623075986
METAP2	-11.879599	-0.39570534	1.5109125516356335e-32	1.0308747332899405e-31	0.23461022507080043	0.28197130380536495	0.8485826062666705	1.2442879614426234
PSMC3	-8.5687275	-0.39598513	1.0463463649390656e-17	4.699829996845698e-17	0.23714413474437324	0.26762320648783533	0.8236002636304011	1.2195853844080036
MSI2	-9.037084	-0.3961952	1.609070857450813e-19	7.702618320210458e-19	0.18057832761961545	0.21674637831843072	0.8921242913738958	1.2883194912247409
TMEM106C	-5.9484887	-0.39711913	2.70629880705462e-09	8.393650866233847e-09	0.17633030257862572	0.19532820406182852	0.6221814338893956	1.0193005698704192
BARX1	-32.304676	-0.39740583	6.0133671351805665e-229	3.4924825530054323e-227	0.01892979579669101	0.11866638940874749	0.15310094605907545	0.5505067787190829
SDC2	-14.108262	-0.39771962	3.378023936137699e-45	3.0601131661226364e-44	0.06290058130868982	0.1079919595203438	0.17301861742295133	0.5707382394745025
SSR3	-12.852169	-0.39826226	8.363149182477954e-38	6.427165941752682e-37	0.42390818303771055	0.46419907118597076	2.008511263619192	2.4067735395127245
RABGAP1L	-11.472948	-0.39877868	1.804070719439714e-30	1.1735768372494188e-29	0.20643911164107914	0.2586123241145075	1.1708338222690788	1.569612512880271
DENND4C	-8.36579	-0.3989542	5.971327638466086e-17	2.5985681565272942e-16	0.08160679684006558	0.10889304775767658	0.35311298583784556	0.7520671968176131
CTNNB1	-8.369738	-0.4002533	5.774660819831584e-17	2.5134070206895805e-16	0.3028767327470562	0.32855063422749015	1.2909117173434068	1.6911650202077655
RPL23A	-22.61738	-0.40051952	2.9233283093703566e-113	6.733816413161931e-112	0.6869876285586526	0.6808068205448118	3.5010204391174096	3.9015399502165176
SETX	-5.073023	-0.4010369	3.9154570888118916e-07	1.0642022132752482e-06	0.1652258160679684	0.18146530810286268	0.6734419384394668	1.0744788281880067
RYK	-2.5584986	-0.40110373	0.010512526538764647	0.018256702620237354	0.20338351468177077	0.20711166562694946	0.750948538135464	1.1520522868582583
SEC22A	-13.374626	-0.40118387	8.508025492852682e-41	7.009560690557143e-40	0.08622745565658071	0.13447009080196853	0.3814596880967219	0.7826435551493686
ZMYND8	-15.48172	-0.4020657	4.609841908685396e-54	4.849058369148314e-53	0.1328812043523625	0.19775421085464753	0.6321667543963754	1.0342324354894563
DYNLRB1	-20.447626	-0.40369585	6.306945755559497e-93	1.154412273742459e-91	0.17357281263973767	0.26034518610937823	0.696208120243996	1.0999039774175545
APEX1	-16.02618	-0.40449083	8.388230827400063e-58	9.50016764829775e-57	0.2173945446415263	0.28800166354751505	0.8858760352398894	1.290366854130061
GOLGA4	-8.495515	-0.40452516	1.9705710182721688e-17	8.724363294161468e-17	0.3960351766284096	0.4124904692590282	1.6379645291948042	2.0424896799445107
PRDX4	-9.680248	-0.40519267	3.658265616148956e-22	1.911216390729124e-21	0.3698762855865256	0.38434879046232756	1.618683601982445	2.0238762650815523
NOP10	-4.117564	-0.40593326	3.82897496631079e-05	8.908079755540766e-05	0.3732299895662543	0.35336521799403897	1.4683749936833637	1.8743082654832277
RBBP4	-5.8411775	-0.40627885	5.183317888601667e-09	1.5834852344079204e-08	0.24735430019376956	0.26159284674568517	0.882299433418081	1.288578269922966
LINC00963	-16.373238	-0.4066004	2.9698259581236936e-60	3.517651323909572e-59	0.11417498882098673	0.17848478547168503	0.3715675992045575	0.7781679832071957
WASHC4	-15.404005	-0.40712363	1.5383804479238168e-53	1.6044972831554094e-52	0.10336860933074973	0.16261176959866916	0.32289370267258205	0.7300173162541334
RCC2	-10.572424	-0.40774292	4.0001837369536905e-26	2.3443253669289825e-25	0.1392905052913996	0.1784154709918902	0.49020416065443634	0.8979470668655907
DCTN2	-7.0399427	-0.40879032	1.9231875904293166e-12	6.968285892982713e-12	0.23192726188701743	0.25632494628127817	0.8649975774148042	1.27378789396062
RSRC1	-14.220369	-0.40938786	6.849066877668234e-46	6.27042626473027e-45	0.15822030108809063	0.2207666181465308	0.7692881529769277	1.1786760194934731
SH3KBP1	-7.3737826	-0.41012833	1.658533539305893e-13	6.300867164980275e-13	0.09651214786108213	0.12032993692382339	0.3394993099583234	0.7496276430855049
RPLP2	-30.306194	-0.41023758	9.499563217855068e-202	4.580526331445228e-200	0.8376062006260248	0.8364178276842033	4.507668612992799	4.917906192096427
FAAH2	-15.742346	-0.41078556	7.7515513455620335e-56	8.460255258701469e-55	0.11380235504546132	0.1777223261939419	0.6078007085588302	1.0185862753792079
MCL1	-4.8754373	-0.41116083	1.0856772477306049e-06	2.860569728575541e-06	0.42211954091518855	0.409717890067235	1.7069248952787073	2.1180857199716914
H2AZ2	-3.6730773	-0.41129634	0.00023964700061191962	0.0005151952030290353	0.38381278879117603	0.3784570596797671	1.4992459735916563	1.9105422977283308
RBM6	-5.6356807	-0.41177058	1.743683281508658e-08	5.160368076330157e-08	0.15628260545535846	0.1762667221182505	0.6058503839138261	1.0176209702033596
INTS1	-19.851849	-0.41183054	1.062223127810575e-87	1.820501109964477e-86	0.08414070651363839	0.15900741664933804	0.32356149813776336	0.7353920560881182
DDOST	-5.2643948	-0.4118805	1.4065176019238496e-07	3.943100924365104e-07	0.3230734833805336	0.3295210369446177	1.1444696786438744	1.5563501606111736
CHL1	-32.895344	-0.4119538	2.5619931735549924e-237	1.5470727469749716e-235	0.04113876881800566	0.16281971303805365	0.3607912413991775	0.77274504010085
RPL35	-25.927574	-0.41399908	3.255849207199295e-148	1.0401411960453124e-146	0.678342524966463	0.6914812504332155	3.481437931038831	3.8954370087019194
PTPRA	-7.1982927	-0.41401157	6.097119611267187e-13	2.2579174144318733e-12	0.1923535549262185	0.2181326679143273	0.6882626214150404	1.1022741787060568
TMED2	-8.476969	-0.4142169	2.311378238508798e-17	1.0216789904952948e-16	0.3929795796691012	0.39835031538088306	1.5014774283910037	1.9156943447902728
ACOT13	-12.463463	-0.4142468	1.181281481075627e-35	8.668432674162289e-35	0.15762408704724995	0.20420045747556664	0.6101172526557676	1.024364047843148
SPATS2	-13.914399	-0.41462177	5.17931588338436e-44	4.585797156768373e-43	0.10403935012669549	0.15782907049282596	0.5409310890763935	0.9555528580186258
PHB2	-13.734838	-0.41465393	6.2796684403707236e-43	5.4352990904682297e-42	0.29348636160381575	0.34504748041865946	1.2059791029085856	1.6206330303010084
PRKAA1	-12.537245	-0.41520417	4.669509174384039e-36	3.456988387624047e-35	0.12617379639290505	0.17467248908296942	0.44548581195431175	0.8606899861853974
TGOLN2	-8.21454	-0.41528568	2.1297982485769553e-16	9.078778778570247e-16	0.25301833358175585	0.280723643169058	0.8411210617912332	1.256406724919291
MARCHF6	-6.540419	-0.41570097	6.13465950417328e-11	2.0695767508857647e-10	0.2787300640930094	0.29888403687530324	1.122871005604393	1.5385719884462583
NCOA3	-13.375625	-0.41573235	8.394561001478692e-41	6.9182853661740045e-40	0.1371292293933522	0.19234768143065087	0.6336273982441769	1.0493597573219844
RPS13	-17.753826	-0.4162621	1.6100335801641258e-70	2.2121912748188108e-69	0.7681472648680876	0.7448533998752339	4.10146085522553	4.517722947111521
RAD21	-13.73257	-0.41675708	6.479361988054218e-43	5.6062641640864165e-42	0.2527947533164406	0.3116379011575518	1.064270951574333	1.481028026317753
H2BC4	-17.149923	-0.41877827	6.293467607657469e-66	8.13680191695384e-65	0.06871366820688628	0.1282317876204339	0.29778329476406123	0.7165615534553738
BIRC3	-3.7302558	-0.41947103	0.00019128551419260293	0.0004148157504873152	0.18840363690564912	0.20024953212726138	0.9710466786447013	1.390517714801979
FOXK2	-19.853367	-0.42036504	1.0305879899323236e-87	1.7674549833975385e-86	0.09218959606498733	0.17044430581548486	0.4190179537222045	0.8393829803333532
COG5	-5.342123	-0.4209733	9.18643145735094e-08	2.612780026579014e-07	0.11968996869876286	0.13814375823109448	0.6412569251072249	1.0622302114977595
MSH2	-13.425158	-0.42155334	4.306662844953839e-41	3.580112615883949e-40	0.0888358920852586	0.13696541207458238	0.3668039284934124	0.7883572867585973
BAG6	-12.440259	-0.4215743	1.5799169154893304e-35	1.1557586380079747e-34	0.2166492770904755	0.2657517155333749	0.6482649579808271	1.0698392595086568
STAT2	-7.8283076	-0.42269048	4.944805630012555e-15	2.002797390811385e-14	0.11790132657624088	0.1452831496499619	0.4626943735451143	0.8853848518916034
SNRNP200	-9.635036	-0.42269856	5.687183759555243e-22	2.941470167414554e-21	0.19943359666120136	0.2357385457822139	0.6814350425000237	1.104133604825954
IGF1R	-17.090698	-0.4227834	1.7407565976857523e-65	2.2338557232963388e-64	0.0759427634520793	0.13793581479171	0.339756728247995	0.762540142616413
MAN1A2	-6.077713	-0.42316836	1.2190864811215029e-09	3.85033485330383e-09	0.19138470710985245	0.209329728980384	0.7741156627326113	1.1972840244911247
INSIG1	-4.0893073	-0.4238426	4.32663647589836e-05	0.00010012707711281619	0.11536741690266805	0.12753864282248562	0.40425837332005377	0.8281009829871809
RPL14	-12.849691	-0.4244411	8.635402655404007e-38	6.6324511628206995e-37	0.6752124012520495	0.6355444652387884	3.536525652522328	3.960966760219204
SH3GLB1	-14.351208	-0.4246344	1.0469751133241382e-46	9.751016866256703e-46	0.3015352511551647	0.3508005822416303	1.2534789300858247	1.6781133219076243
MCM2	-22.141304	-0.4248192	1.2652042489037208e-108	2.7900344550270194e-107	0.036220002981070205	0.10327857489429541	0.14323415046067348	0.5680533575620479
TMEM230	-6.3121185	-0.4254812	2.7524156454141057e-10	9.00686026281686e-10	0.3118199433596661	0.32196575864698135	1.0665339138999532	1.4920151124743208
CALU	-6.2286577	-0.42599672	4.704477454016239e-10	1.5221234326370771e-09	0.33149500670740795	0.34220558674707147	1.2300314817911704	1.6560281932803664
BNIP3	-6.8976216	-0.42645386	5.28803986542575e-12	1.875523402249602e-11	0.26770010433745717	0.28301102100228737	1.0223666821043944	1.4488205265172487
C6orf62	-9.863828	-0.42646235	5.972795121384074e-23	3.191376677944416e-22	0.18989417200775077	0.2281139530047827	0.6376768721704227	1.064139214388149
PIGT	-8.6556225	-0.4266278	4.902283134188609e-18	2.2353476994196296e-17	0.2571173051125354	0.28100090108823733	0.8302274714321877	1.2568552979541963
TUT4	-12.379502	-0.42664042	3.3742977506253347e-35	2.4508213513774488e-34	0.1415263079445521	0.19227836695085604	0.6154768023880728	1.0421172280108335
HNRNPR	-10.116722	-0.42671123	4.657513628845667e-24	2.572082045673424e-23	0.29482784319570726	0.3298676093435919	1.1271435654658444	1.5538548057645256
CD99L2	-13.88666	-0.42718387	7.631167745953225e-44	6.7267234104420566e-43	0.08920852586078402	0.1398766202259652	0.38643513757872827	0.8136190090867744
GLO1	-7.61943	-0.4279321	2.547982871695477e-14	1.000951775634133e-13	0.30518706215531377	0.32342136272267274	1.138408973473032	1.5663410918917453
MCM3	-11.952178	-0.428023	6.324581237146098e-33	4.350779932766593e-32	0.11022507080041735	0.15394745962431552	0.5045024032291058	0.9325254087972258
CADPS2	4.239161	-0.42838505	2.2435684779140633e-05	5.327058090187319e-05	0.21523326874347892	0.18347542801691274	1.0949538634094844	1.5233389011515244
ARMC8	-14.5775	-0.4290425	3.905579615597397e-48	3.717852860593544e-47	0.11581457743329855	0.17300894156789354	0.453188922045001	0.8822313971882636
RPN1	-6.9978566	-0.42983678	2.5990745930876704e-12	9.364712513362727e-12	0.38381278879117603	0.39030983572468286	1.5494087266626941	1.9792455208317363
SNRPB2	-10.868084	-0.4303407	1.6359974684632785e-27	9.972253436894678e-27	0.27418393203159935	0.3094891522839121	0.9332124732305572	1.3635531765159417
C4orf3	-8.392425	-0.4304624	4.7621940906393076e-17	2.0793868267033775e-16	0.33402891638098076	0.34712691481250435	1.3285746798078903	1.7590370788721574
NF1	-10.046	-0.4305219	9.567314177031367e-24	5.2243235771260444e-23	0.1734237591295275	0.21501351632356	0.9783762085746669	1.4088981245468082
MUC16	-31.65864	-0.43084794	5.767218225381494e-220	3.184909295619331e-218	0.01863168877627068	0.11485409302003188	0.15622392928093684	0.5870718587549449
GANAB	-8.805199	-0.4310233	1.3062155374124554e-18	6.0805368451773974e-18	0.1652258160679684	0.19609066333957165	0.5279231963510809	0.9589464862003645
TRMT112	-11.75925	-0.43125606	6.329414124984425e-32	4.251135864350896e-31	0.3921597853629453	0.4132529285367713	1.6605911723037348	2.091847234862983
AP2M1	-9.280649	-0.4321988	1.6844919548578318e-20	8.336977130084385e-20	0.29602027127738856	0.32411450752062104	1.0479313947170201	1.4801301813483045
GRB2	-7.814928	-0.43339008	5.499445082059032e-15	2.2232622891571357e-14	0.20673721866149947	0.23462951410549665	0.6051883394036248	1.0385784249427963
MEST	-17.388409	-0.43355528	1.0099927251598988e-67	1.3358885354021282e-66	0.08615292890147563	0.15013516323559992	0.27085751758461096	0.7044128045873049
USP33	-15.876606	-0.43371838	9.202442433696188e-57	1.0190108170474635e-55	0.1392905052913996	0.20614126290982185	0.5386063878203061	0.9723247860200022
CTSV	-28.896637	-0.43460456	1.315903270714338e-183	5.5571111162764813e-182	0.032195558205395734	0.12615235322658905	0.13970875732384233	0.5743133209492567
UNK	-21.11953	-0.4347989	5.261592667752321e-99	1.0364776105034965e-97	0.05023103294082576	0.12046856588341305	0.21003760634116073	0.6448364884557821
SMC1A	-9.484193	-0.43498734	2.4426610154798358e-21	1.2417500775978827e-20	0.13079445520942018	0.16427531711374507	0.46070083223385044	0.8956881688466036
RNF13	-6.8891997	-0.4356623	5.610706579512434e-12	1.986965080124676e-11	0.236026233417797	0.2586816385943024	0.7694527458531454	1.2051150440713592
CNPY3	-10.415617	-0.4360556	2.1042917468620896e-25	1.2077597201343707e-24	0.14227157549560293	0.18077216330491439	0.3655744532968388	0.80163004205087
TMED10	-10.766346	-0.43610108	4.963081860880348e-27	2.985125685232781e-26	0.43344760769116114	0.43869134262147363	1.8326700315184141	2.2687711028278046
SMS	-9.078492	-0.43679285	1.1008973846245827e-19	5.302402703246802e-19	0.213519153376062	0.25015595757953835	0.7987195188115828	1.2355123613273864
RBM8A	-12.007521	-0.43730935	3.244272611117615e-33	2.246135162987805e-32	0.3268743478908928	0.36930754834684965	1.3099604139189578	1.7472697708443166
CLDN3	-12.031373	-0.43759438	2.4308340444290388e-33	1.688387688209312e-32	0.3070502310329408	0.3530186455950648	1.5061780105940161	1.9437723945535845
SIVA1	-8.01457	-0.43814215	1.1052246077431536e-15	4.5901542643615306e-15	0.29654195856312415	0.3186386636168296	1.1385228036265267	1.5766649451977657
CBX1	-12.893736	-0.43820652	4.882000760421796e-38	3.76642715382392e-37	0.1834103443136086	0.23580786026200873	0.6988791200152045	1.1370856515739391
RBM26	-7.2258487	-0.43877652	4.97981266959628e-13	1.8513126934078807e-12	0.15434490982262633	0.18098010674429887	0.5775581056791176	1.0163346257358807
KLF3	-16.361774	-0.44007367	3.5852851632426323e-60	4.240809841830931e-59	0.20092413176330304	0.26796977888680945	0.7787084195406015	1.2187820736791306
RCN1	-11.176535	-0.4403254	5.312386914145581e-29	3.35611439247354e-28	0.2402742584587867	0.2834962223608512	0.8926177273253649	1.3329431222216162
ARL1	-12.640867	-0.44059086	1.2565973682219502e-36	9.435432592009385e-36	0.24049783872410196	0.28550634227490124	0.817390734215705	1.2579815827916048
HMGCS1	-14.699696	-0.4408654	6.474985392580293e-49	6.24425363698648e-48	0.10366671635117007	0.16011644832605532	0.48231493451359103	0.9231803407376111
SCNN1A	-6.2665124	-0.44121048	3.6922438088706395e-10	1.2001765971608815e-09	0.2898345506036667	0.3021418174256602	1.1188281084731742	1.5600385985510095
GOLGA2	-15.584389	-0.44153237	9.294777406562896e-55	9.930695414328981e-54	0.22939335221344462	0.29437859568863933	0.8751255901575871	1.3166579501777476
LRP10	-15.023065	-0.4416894	5.1853917832410446e-51	5.176378935413858e-50	0.2368460277239529	0.2963887156026894	0.925317098969248	1.3670064862051288
SMIM31	-31.869606	-0.4420978	7.043941782942333e-223	3.97490557598569e-221	0.05574601281860188	0.17744506827476259	0.2935083995072269	0.735606224653869
RIF1	-10.243858	-0.44263688	1.2610452278100708e-24	7.08977896731592e-24	0.13437173945446415	0.1731475705274832	0.5545288148756888	0.9971656825275033
SMYD3	-5.627886	-0.44302854	1.824317760925175e-08	5.39529609006879e-08	0.19831569533462512	0.21896444167186524	1.2581394595450908	1.7011679884022146
CHMP4B	-7.8723073	-0.44311965	3.481600741696051e-15	1.4188264138936367e-14	0.32948278431957073	0.34788937409024745	1.1957543566103628	1.6388740033022688
TIMM17B	-15.040166	-0.4438344	4.00544346728516e-51	4.0124297058908896e-50	0.22059919511104487	0.28169404588618563	0.829091925136151	1.2729263321370774
MALAT1	-23.741676	-0.44425645	1.3393124383495204e-124	3.447662347524238e-123	0.9961991354896408	0.9992375407222569	8.131476192543316	8.57573264830909
DPYSL3	-8.883477	-0.44580156	6.480239603529576e-19	3.044016585845545e-18	0.08168132359517066	0.10951687807583003	0.31900521819087735	0.7648067808922278
ACTL6A	-15.198407	-0.44607058	3.623247857457497e-52	3.695455441041398e-51	0.15076762557758236	0.21272613849033062	0.507129831962223	0.953200419264228
RABGAP1	-9.6415205	-0.44693315	5.339131992931107e-22	2.764220079272926e-21	0.1263973766582203	0.16309697095723297	0.5604787209371731	1.0074118580439877
TOX3	-19.26352	-0.44726244	1.0872955886394132e-82	1.759621445734855e-81	0.06938440900283202	0.13897553198863244	0.2891153460625529	0.7363777867754702
PRRC2B	-10.28161	-0.44746113	8.529132000318046e-25	4.817207529462847e-24	0.20517215680429274	0.24537325847369515	0.8882503240420009	1.3357114410592401
CREB3L2	-9.406213	-0.447945	5.1433605153985225e-21	2.5897165891384145e-20	0.15203458041436876	0.187010466486449	0.6135782047348413	1.061523212062865
LSM14A	-9.03855	-0.44800368	1.5876317378537168e-19	7.60139723320291e-19	0.20830228051870622	0.2419075344839537	0.7992817782863189	1.2472854538455225
PFKL	-14.178461	-0.4484342	1.2454812010194826e-45	1.134230501774085e-44	0.17007005514979878	0.22894572676232064	0.5927807819131571	1.0412149968303517
EIF2S2	-10.785325	-0.44851583	4.03813553380409e-27	2.435603567588488e-26	0.3563869429125056	0.37700145560407566	1.3939308030342432	1.842446644409315
UBE2R2	-15.082936	-0.4486574	2.0972885254845737e-51	2.1148818549024113e-50	0.21642569682516022	0.28051569972967355	0.8032251715095475	1.251882561356748
PAWR	-14.232352	-0.44876096	5.770757246223305e-46	5.285089334820741e-45	0.22700849605008197	0.2887641228252582	0.9320879791458468	1.3808489215990025
KPNA2	-6.6805043	-0.44911632	2.3812132133991155e-11	8.193643389735074e-11	0.14249515576091817	0.16621612254800028	0.5912916175512094	1.040407951756261
COMMD2	-12.074098	-0.44923726	1.4474343029628654e-33	1.0088710776719326e-32	0.1582948278431957	0.20530948915228392	0.48341348777786775	0.9326507397300379
ZFAND3	-8.662033	-0.4493487	4.634235119805182e-18	2.116483595535694e-17	0.21538232225368908	0.2523047064531781	1.2361437650376483	1.685492461847922
MRPS26	-15.919439	-0.44973817	4.645173547359529e-57	5.176994839651014e-56	0.17439260694589356	0.2404519304082623	0.577559896897867	1.0272980755369687
GNPTAB	-5.1564746	-0.45064557	2.5164284184569816e-07	6.939510507364563e-07	0.15106573259800268	0.16593886462882096	0.478589696756436	0.9292352691876837
PARD3	-16.172997	-0.45075545	7.820008780877763e-59	9.038824997396502e-58	0.17491429423162916	0.24876966798364178	1.0190191768458372	1.46977462742885
TAPBP	-2.4509676	-0.45090055	0.014247280981291974	0.02404315879604904	0.3025040989715308	0.2929923060927428	1.015676417953323	1.466576976115356
PRKDC	-7.016437	-0.45120013	2.2759717306378726e-12	8.222321691128852e-12	0.18736026233417796	0.21203299369238235	0.8334290817673069	1.2846292115107085
EIF1B	-8.673596	-0.4515318	4.186814060907826e-18	1.9145118436688387e-17	0.2696377999701893	0.2904969848201289	0.9292416607341727	1.3807734584594227
SCFD1	-12.483321	-0.45186517	9.20647409218598e-36	6.775094615960896e-35	0.2593531077656879	0.31101407083939836	1.117304646600758	1.5691698221689272
MAPK1IP1L	-13.613788	-0.45241252	3.316008731786316e-42	2.821937625058194e-41	0.25726635862274555	0.3096970957232966	0.9024102198422232	1.354822744586989
P2RX4	-15.076062	-0.45315826	2.3274090525285783e-51	2.3451028055594975e-50	0.08853778506483828	0.14278782837734802	0.19002555142007235	0.6431838225027342
SNHG6	-13.0068245	-0.453593	1.11896603926578e-38	8.782167411121799e-38	0.3455060366671635	0.3771400845636653	1.4896880428996326	1.9432810240137375
PRPF4B	-6.9907107	-0.45395428	2.734973267663039e-12	9.837910104767049e-12	0.299970189297958	0.3179455188188813	1.0954244997174187	1.5493787767760503
TRIO	-11.082182	-0.45435205	1.5309491824092022e-28	9.559647649037407e-28	0.13720375614845728	0.18229708186040064	0.9798750192490742	1.4342270771236945
KPNA4	-8.373608	-0.45534497	5.588079170917573e-17	2.4334272312108624e-16	0.19533462513042182	0.22631177653011714	0.7713107966005096	1.2266557718542201
VEGFB	-14.935951	-0.45552346	1.923089878668296e-50	1.8999334065054324e-49	0.16798330600685646	0.2288764122825258	0.506847957334617	0.9623714170968651
SPATS2L	-7.3750305	-0.45624298	1.643076042022765e-13	6.243978871648047e-13	0.31770755701296766	0.34005683787343177	1.411377928070364	1.8676209119570433
COX7A2L	-13.651174	-0.4564888	1.9865205475520856e-42	1.6989286416771558e-41	0.2941571023997615	0.3367990573230748	1.1332067377254447	1.5896955197831348
TDG	-19.159855	-0.45820454	8.009502461799798e-82	1.27939178692964e-80	0.11633626471903413	0.19512026062244403	0.40175790349037305	0.8599624358500767
EIF4A2	-13.66903	-0.45861447	1.554540505765755e-42	1.332573776833033e-41	0.49105678938739006	0.5068274762597906	2.2067366571704734	2.665351115869445
SMOC1	-31.154055	-0.45865744	4.4696119973641844e-213	2.30573097947859e-211	0.033238932776866896	0.13849033063006863	0.23422047418356576	0.6928779278038739
CTDSP2	-5.287185	-0.45913205	1.2421279387147032e-07	3.498942406112426e-07	0.2079296467431808	0.22402439869688778	0.752177524986564	1.2113095614357645
NDUFV3	-10.640655	-0.45922384	1.927703506447068e-26	1.1400800257236723e-25	0.16716351170070054	0.20967630137935814	0.6308418233861531	1.0900656673332842
SCAF11	-5.472672	-0.46200287	4.433004455306478e-08	1.281985007803468e-07	0.32344611715605903	0.3301448672627712	1.3240460529258344	1.7860489391552765
NDRG1	-21.623787	-0.46306154	1.073031770546613e-103	2.243730267781328e-102	0.19369503651811001	0.2970818604006377	1.1511570946991077	1.6142186261775588
PHIP	-10.314031	-0.46307817	6.089241898320385e-25	3.455026495325804e-24	0.21881055298852287	0.2618007901850697	1.013449315833469	1.476527476814193
DAAM1	-16.07735	-0.46331945	3.677751930112166e-58	4.190983184909566e-57	0.12050976300491877	0.18562417689055244	0.5227301855138242	0.9860496457161425
PLEKHA5	-15.70598	-0.46365753	1.3763302187950681e-55	1.4889600043850372e-54	0.1458488597406469	0.21473625840438068	0.896121569131039	1.359779104080877
MAPK8	-4.120008	-0.46446872	3.788589452577722e-05	8.815710308982734e-05	0.1143240423311969	0.12719207042351147	0.5399045133895074	1.0043732381673587
ROCK1	-7.4557385	-0.46550047	8.93656700629214e-14	3.4334112424204005e-13	0.19004322551796093	0.21681569279822555	0.7038695389538334	1.1693700275934171
AURKAIP1	-10.089258	-0.46609542	6.163326137196694e-24	3.389173702464863e-23	0.32419138470710984	0.35177098495875786	1.1954830480279657	1.6615784649183294
SRP9	-15.403579	-0.46693859	1.5485539388196022e-53	1.6138055059997023e-52	0.4482039052019675	0.47688362098842446	2.0765948162979115	2.543533407029919
AKAP12	-25.94628	-0.46707943	2.0029074641244156e-148	6.422474368523017e-147	0.026606051572514534	0.10535800928814029	0.4514199598488273	0.9184993971595645
SLC35F1	-14.90234	-0.4670998	3.1823645635086227e-50	3.133265224528775e-49	0.44224176479356087	0.46558536078186735	2.23118819879772	2.6982879730377656
ITGB1	-10.834513	-0.46747506	2.3621849546853606e-27	1.4334508136614967e-26	0.3618273960351766	0.3831704443058155	1.3832071147069391	1.8506821618359044
SIPA1L1	-7.4228015	-0.46835917	1.1466865351715312e-13	4.38274378904292e-13	0.14555075272022655	0.17280099812850905	0.7377269053690629	1.206086087278847
PALM2AKAP2	-19.548656	-0.46847597	4.2352834451441894e-85	7.061993589661391e-84	0.05097630049187658	0.11492340749982671	0.19580953653800515	0.6642854942372525
RAP2A	-22.84044	-0.46860072	1.8188242590043209e-115	4.300778863125954e-114	0.048740497838724105	0.12435017675192347	0.11943531937172208	0.5880360296457459
TOPBP1	-16.410673	-0.46939757	1.6041720069164711e-60	1.9035732561412394e-59	0.08272469816664182	0.14181742566022043	0.3229432261843081	0.792340808948694
DHX36	-12.285532	-0.4701957	1.0833032679466802e-34	7.766428005570582e-34	0.22380384558056343	0.27580231510362513	0.9073699644370005	1.3775656698696022
HLA-A	-13.405213	-0.47022355	5.636132012719795e-41	4.662798715388704e-40	0.6110448651065733	0.6278505579815623	2.932013726139762	3.4022372695827428
UBE2N	-11.610944	-0.47043052	3.6258941100868604e-31	2.3942573652323684e-30	0.23915635713221045	0.283149649961877	0.794264459020628	1.2646949855451897
RBBP7	-8.714476	-0.4708386	2.921068610413047e-18	1.3426110303419029e-17	0.21851244596810254	0.24731406390795038	0.7889988062830379	1.2598374077320702
DMAC1	-14.062997	-0.47159177	6.411252899556088e-45	5.77951974848368e-44	0.14555075272022655	0.20184376516254246	0.4456900609546182	0.9172818363346582
TRA2B	-5.1258636	-0.47188452	2.9617738777490216e-07	8.133784493722608e-07	0.3253092860336861	0.3347196229292299	1.250242423671418	1.722126955950661
GALNT7	-9.963802	-0.4720141	2.1950325455547432e-23	1.186584734153155e-22	0.1704426889253242	0.2088445276218202	0.6559443138202856	1.1279584053578113
H2AZ1	-9.636588	-0.47274125	5.601885208986862e-22	2.8979328107739282e-21	0.36555373379043077	0.3889235461287863	1.6386475278559438	2.1113887747934914
PSMB5	-19.721298	-0.47322553	1.4154911548535736e-86	2.3973374113493192e-85	0.2881204352362498	0.37097109586192556	1.3763106039241957	1.8495361432405306
CDK17	-10.51831	-0.47417432	7.113825929772444e-26	4.143719431033779e-25	0.08421523326874347	0.12039925140361822	0.2807090832237352	0.7548834073220404
CHMP5	-10.519025	-0.4749259	7.060060325432847e-26	4.1133286544366985e-25	0.27761216276643313	0.303458792541762	0.9812217174171995	1.456147629988064
GOLPH3	-13.679568	-0.47504503	1.344881679899703e-42	1.153999568957763e-41	0.2913996124608735	0.34331461842378874	1.137690707604306	1.6127357412181855
DCAF7	-12.268115	-0.47658926	1.3434482249678935e-34	9.59420264556375e-34	0.15814577433298554	0.2078741249046926	0.5705586928840243	1.0471479628697704
WDR70	-12.1759205	-0.47725365	4.176536102986773e-34	2.9492506989533648e-33	0.1199135489640781	0.16739446870451238	0.7054090526793759	1.1826627123465525
ZNF148	-11.924583	-0.47766832	8.812350513741578e-33	6.041251963598172e-32	0.17655388284394097	0.22631177653011714	0.8528090793563039	1.3304773940087307
MIS18BP1	-7.7845855	-0.47772807	6.9942087041268406e-15	2.8121550086832324e-14	0.1108958115963631	0.13731198447355653	0.4173742732544237	0.8951023564836539
HNRNPUL1	-8.13368	-0.47793037	4.1645017029694436e-16	1.7578237222480039e-15	0.21344462662095692	0.23878838289318638	0.7360497252302831	1.2139800776151255
SELENOP	-10.510608	-0.4797961	7.719439423391903e-26	4.491420799134708e-25	0.3251602325234759	0.3603659804533167	1.4430460799889884	1.9228422043568807
DARS1	-15.612641	-0.480048	5.97128118023432e-55	6.403641581043818e-54	0.22313310478461768	0.28557565675469604	0.7779232806226859	1.2579712824732483
GABARAPL1	-15.928669	-0.48105052	4.0079817830041315e-57	4.4726377021477445e-56	0.20301088090624533	0.26720731960906635	0.6778967419927456	1.1589472551882087
CAMK1D	3.9026515	-0.4812227	9.514461663279505e-05	0.00021356718923698002	0.1462214935161723	0.12455812019130796	0.5902112236105759	1.0714339009627931
CHCHD10	-15.668679	-0.48152232	2.476734004983639e-55	2.6693573961135173e-54	0.23498285884632583	0.29701254592084286	1.0265278171853693	1.5080501520267657
FOXN3	-11.614411	-0.48173484	3.4817615060859526e-31	2.3002588477707425e-30	0.09092264122820093	0.13169751161017537	0.3247390305765011	0.8064738813885856
PNN	-11.52647	-0.48179784	9.704194737765346e-31	6.352708029319792e-30	0.2644209271128335	0.3078256047688362	0.973249144881391	1.4550469889694324
NCBP3	-18.120842	-0.4820959	2.182291658735567e-73	3.154436684564918e-72	0.14480548516917574	0.22021210230817218	0.5007990307754883	0.9828949385053034
UXT	-13.249061	-0.4822947	4.56884157340853e-40	3.699301706288955e-39	0.2865553733790431	0.32820406182851597	1.0416857836949118	1.5239805006266418
SNRPD2	-12.108112	-0.48235124	9.56708248215521e-34	6.700846795428223e-33	0.4231629154866597	0.44354335620711166	1.7987558075081915	2.2811070600419283
DAZAP2	-10.955786	-0.48413202	6.233516565241285e-28	3.8449936904215036e-27	0.42987032344611714	0.4253136480210716	1.6824666889936983	2.1665987197974736
ATP5MC2	-15.687576	-0.48451325	1.8394653462993064e-55	1.9841812134852077e-54	0.5430764644507378	0.5344839536979274	2.591744533437748	3.076257772126621
ISG20	-18.39012	-0.484573	1.5763008676134232e-75	2.344044644618465e-74	0.16485318229244297	0.2428779372010813	0.6959657837761654	1.1805387922685608
PHF3	-12.515943	-0.48588768	6.107845620463584e-36	4.510207716025181e-35	0.3084662393799374	0.3508698967214251	1.1932969882743705	1.6791846649255668
HPN	-15.884656	-0.4869583	8.09405979326257e-57	8.974301817111589e-56	0.13079445520942018	0.19068413391557495	0.48433385572969756	0.9712921453075539
RBCK1	-17.94985	-0.48751613	4.812025883325415e-72	6.773791337393538e-71	0.19570725890594723	0.2690788105635267	0.7085867129848102	1.1961028431997098
RNF213	-6.8522353	-0.48799428	7.270477284385822e-12	2.5624640040222498e-11	0.22536890743777016	0.24752200734733487	0.9836711931350091	1.4716654888306118
SRSF9	-12.975683	-0.4887745	1.6809053340563184e-38	1.3132708089082692e-37	0.3062304367267849	0.3437998197823525	1.1091252322007406	1.5978997281880147
MED13L	-13.158058	-0.48881996	1.5296619508405276e-39	1.2209423446409339e-38	0.15799672082277538	0.21473625840438068	0.7952056754418737	1.2840256227548748
SLC38A2	-13.041	-0.4889076	7.151234792161598e-39	5.646919132398915e-38	0.310776568788195	0.35558328134747347	1.2976087170627297	1.7865163359080456
OTULINL	-31.363863	-0.4894237	6.29637690977323e-216	3.34147559000183e-214	0.01833358175585035	0.11242808622721287	0.11587262359803661	0.6052963133032572
APH1A	-15.069845	-0.4899219	2.5571200311969987e-51	2.5735501248553905e-50	0.2906543449098226	0.34359187634296806	1.0261216620015616	1.5160435487961088
TBL1X	-27.689774	-0.49015057	9.271628819975767e-169	3.523900689004025e-167	0.06655239230883887	0.17432591668399527	0.4308821315440131	0.9210327091745292
SRI	-8.415083	-0.4904174	3.926181254748244e-17	1.719867025914718e-16	0.4435832463854524	0.4319678380813752	2.2316692765904023	2.722086655300581
RTCA	-22.99118	-0.49079973	5.711535190531543e-117	1.3706093500398118e-115	0.12438515427038306	0.21972690094960837	0.4226352052456947	0.9134349320491197
TTC3	-12.055095	-0.49177107	1.823237751308703e-33	1.269097217413774e-32	0.29534953048144286	0.3452554238580439	1.3218058528741772	1.8135769366948644
ATXN1	-8.916948	-0.49273586	4.793126242486898e-19	2.2617919981207575e-18	0.1281114920256372	0.16150273792195188	0.6850851112857479	1.177820983230195
RANBP1	-14.831701	-0.4928847	9.138731848612585e-50	8.936455718024679e-49	0.21769265166194665	0.27815900741664934	0.7783444957030181	1.271229195721059
SMARCC1	-13.497472	-0.49296916	1.6183495996956858e-41	1.360645588943884e-40	0.1983902220897302	0.255978373882304	0.8107436151462138	1.3037127653969223
VEZT	-10.6684885	-0.49324954	1.429322615554455e-26	8.492147815863193e-26	0.18236696974213742	0.22589588965134816	0.6939023379705586	1.1871518698469123
WDR34	-10.606567	-0.4960002	2.777674152594286e-26	1.637149110006826e-25	0.16515128931286333	0.20426977195536147	0.5181927757698755	1.0141929726450036
TARS1	-16.644402	-0.4962796	3.322669511581394e-62	4.035450823628813e-61	0.2653897749291996	0.33423442157066613	1.139960824137524	1.6362404085862332
LRP1	-15.005137	-0.49650824	6.795001578565937e-51	6.764900454469825e-50	0.0858548218810553	0.13869827406945312	0.20708553883661437	0.7035937816872504
COX7A2	-14.389999	-0.49751318	5.979656131435156e-47	5.599427996990638e-46	0.5518706215531376	0.5402370555208983	2.739344640484853	3.236857803768466
YEATS2	-15.486899	-0.49847403	4.2531056817482386e-54	4.477454840928034e-53	0.057683708451334026	0.10771470160116449	0.31720082001832217	0.815674854343031
NEBL	-11.530941	-0.50007474	9.21307854917256e-31	6.032734104468326e-30	0.09092264122820093	0.13135093921120122	0.4975460550632214	0.9976208213166355
SBF2	-6.957168	-0.5007715	3.4718047619129297e-12	1.2419210252130058e-11	0.15300342823073484	0.1779302696333264	0.5806546429519293	1.0814261905001161
UCP2	-11.692718	-0.5018525	1.3887069333208045e-31	9.252676125722144e-31	0.1385452377403488	0.18215845290081098	0.39348183187617897	0.8953343520119291
FAU	-21.865284	-0.5020644	5.561935763743174e-106	1.1989009992822546e-104	0.5768370845133403	0.6067789561239343	2.8329010195485487	3.3349654339979056
PPP1R14B	-16.274778	-0.5053809	1.4905860030827207e-59	1.7431762556413086e-58	0.2949023699508123	0.35551396686767867	1.134365188593845	1.6397460918394509
NECTIN2	-12.684297	-0.50666296	7.2259665267373345e-37	5.449521589831526e-36	0.1898196452526457	0.24065987384764678	0.5997663631286865	1.1064293490268233
CLMN	-20.242565	-0.50932825	4.131062229773399e-91	7.353120063945834e-90	0.07884930690117753	0.15574963609898107	0.25878176821951077	0.7681099974215172
B3GNT5	-23.049313	-0.5106211	1.49445349120762e-117	3.599641237675763e-116	0.10120733343270234	0.19470437374367505	0.33730974498215777	0.8479308211730417
ZNF644	-18.06978	-0.51169765	5.5132924202191344e-73	7.929384674488789e-72	0.21679833060068565	0.29846814999653426	0.9512097778347656	1.4629074543413172
GLB1	-15.932458	-0.5121431	3.772334090589636e-57	4.211489182345103e-56	0.172976598598897	0.2352533444236501	0.5043351939083285	1.0164782824123626
PFDN2	-13.720914	-0.5123407	7.610042598480471e-43	6.57577903569802e-42	0.28744969444030405	0.33458099396964025	1.1158501519366357	1.6281909008685223
OSBPL8	-14.605391	-0.5132644	2.5949014137453255e-48	2.4765593441007363e-47	0.1462960202712774	0.20600263395023222	0.5749719037002716	1.0882363135351607
ARID2	-12.723597	-0.51413095	4.372605606207901e-37	3.3140760085760476e-36	0.08086152928901476	0.1253205794690511	0.4512801860577404	0.9654111129911642
GOLM1	-16.67646	-0.51705134	1.9440314939177992e-62	2.3677424109474797e-61	0.33410344313608586	0.3953004782699106	1.6318139923246031	2.1488653227661185
UGDH	-10.320927	-0.5171657	5.667353381149022e-25	3.217060139156523e-24	0.2636756595617827	0.29625008664309976	1.2148653263004336	1.7320310270079762
TFDP2	-13.0659	-0.5176481	5.1570922021360103e-39	4.079738229697129e-38	0.14465643165896558	0.19796215429403202	0.6755427881212128	1.1931909087885053
SNRPC	-10.17268	-0.5177302	2.6258282338147807e-24	1.4607087968778088e-23	0.3185273513191236	0.3470576003327095	1.1601911669159173	1.6779213630867527
NDUFB11	-15.462736	-0.51802886	6.191224990778466e-54	6.488735194106628e-53	0.3990162468326129	0.4309974353642476	1.7405948715772575	2.258623747910882
AC008875.3	-40.848015	-0.51829135	0.0	0.0	0.008570576837084513	0.1389062175088376	0.081014823767482	0.5993061920782365
M6PR	-18.012691	-0.5190397	1.5490777669916817e-72	2.205835531013775e-71	0.11663437173945447	0.1872184099258335	0.3637181611119232	0.8827578554380509
MRPL52	-20.723536	-0.51928586	2.124940305497156e-95	3.9999331533557165e-94	0.23669697421374272	0.3289665211062591	1.0139361983108388	1.533222078542992
SEC61G	-10.7329855	-0.5197435	7.125616027445486e-27	4.269917603276805e-26	0.4491727530183336	0.46419907118597076	2.0351515200464156	2.5548950087796403
TMEM131	-14.130451	-0.51979876	2.4656042962743148e-45	2.2366985973046565e-44	0.1177522730660307	0.1729396270880987	0.5316725579704786	1.0514712924317289
ADAM28	-30.155735	-0.5224626	9.021466810674485e-200	4.254741053319016e-198	0.048069757042778355	0.15734386913426215	0.22751015265379196	0.7499727454852544
CLTA	-14.97803	-0.52382874	1.0220171190380508e-50	1.0147534553030512e-49	0.37375167685198984	0.41061897830456784	1.4907182807964714	2.0145470220611683
CHCHD2	-11.271949	-0.52453315	1.8052851792383428e-29	1.1511866631486544e-28	0.5674467133700999	0.5786372773272337	2.955864283048935	3.480397420626733
KPNB1	-14.376647	-0.524889	7.25242613099806e-47	6.774085773604802e-46	0.30742286480846626	0.36015803701393223	1.2242383641959724	1.7491273644299952
FNBP1L	-18.350126	-0.5260949	3.293512022538284e-75	4.8584941907820745e-74	0.27820837680727384	0.3532265890344493	1.2218480257756974	1.7479429105342534
PSMA7	-18.526167	-0.52637106	1.2701938843597569e-76	1.9063972672054537e-75	0.5428528841854225	0.5645664379288834	2.696364422609421	3.2227354731891245
WWTR1	-4.395149	-0.5265977	1.1069675427408341e-05	2.6949487699827482e-05	0.21038902966164852	0.2171622651971997	0.9914076782060794	1.5180053277505499
RPL9	-15.977403	-0.5269781	1.8363869052652922e-57	2.0644375627047185e-56	0.26859442539871814	0.3238372496014417	1.0752019073711843	1.6021800041946213
TIMM8B	-12.541169	-0.52743536	4.4438968381013805e-36	3.29184619606564e-35	0.24280816813235953	0.29243779025438416	0.914725225277464	1.4421605802988515
CTSB	-10.072614	-0.5274598	7.30114995026141e-24	4.000386272302441e-23	0.44857653897749294	0.4496430304290566	1.8389452851224837	2.366405057237976
TUBB	-8.593074	-0.52827835	8.467296464162407e-18	3.821150290139295e-17	0.4028916380980772	0.41976848963748525	1.7464568658024548	2.2747352283095466
SOX4	-15.253626	-0.5295164	1.5573809897230935e-52	1.5959758794366914e-51	0.4566999552839469	0.4944894988563111	2.326788468640769	2.8563048438707117
PCM1	-11.642489	-0.5320718	2.505917927935468e-31	1.6615045881860483e-30	0.268445371888508	0.311568586677757	1.084241485051416	1.616313294249678
SUZ12	-18.914555	-0.5324338	8.654954353626377e-80	1.350768691240783e-78	0.16962289461916827	0.25223539197338324	0.7121532476308822	1.244587068253101
AUTS2	6.446146	-0.53303546	1.1473004092089716e-10	3.8216238015215714e-10	0.12870770606647786	0.09856519026824703	0.5674611218108325	1.1004965931162114
SSH2	-9.676831	-0.533841	3.782591883916009e-22	1.974572555843451e-21	0.12691906394395588	0.1636514867955916	0.7717884173501496	1.3056294241582411
MARS1	-17.264471	-0.5338474	8.709933950136144e-67	1.138059873312784e-65	0.14905351021016544	0.22042004574755666	0.5344528612734438	1.0683002439991902
S100A4	-17.434603	-0.5338585	4.506871340961266e-68	6.010324551452214e-67	0.11633626471903413	0.18347542801691274	0.40180484122232774	0.9356632904724783
UQCR10	-15.026431	-0.5340355	4.92855298403853e-51	4.923790176748195e-50	0.41787151587419885	0.45068274762597904	1.9128021399948834	2.446837630198165
GNS	-6.1413956	-0.53410304	8.179950137078501e-10	2.6129132529080937e-09	0.23185273513191235	0.2483537811048728	0.7928560304998431	1.326959063758778
FKBP5	-14.628571	-0.53469056	1.8462498751016828e-48	1.7666171055906327e-47	0.11320614100462066	0.17023636237610038	0.4798840376854827	1.0145745850965362
SLC38A1	-20.202875	-0.5366276	9.23606614622766e-91	1.6417202857582797e-89	0.1790132657624087	0.27108893047757676	0.7959845068353961	1.3326120790198894
WDR45B	-17.802582	-0.5377417	6.7485591467288735e-71	9.327086157604691e-70	0.19496199135489642	0.2698412698412698	0.7342271380890022	1.2719688652224082
SNX6	-16.800137	-0.53786737	2.434865233336089e-63	3.003775272342301e-62	0.2475778804590848	0.3182920912178554	0.9636217486502198	1.5014890963281744
FAF1	-2.2033896	-0.53822136	0.027567293379451466	0.043963760174745355	0.19913548964078104	0.20267553892008042	0.9925812456362157	1.530802620058859
NDUFA12	-18.997894	-0.53868836	1.775254520646134e-80	2.795944734070648e-79	0.24139215978536294	0.3185000346572399	0.9071972808709019	1.4458856235952404
AP2S1	-11.272355	-0.5391801	1.7969849890543918e-29	1.1461766298645298e-28	0.26464450737814876	0.30484508213765854	0.9685436493300381	1.5077237268080146
ANKIB1	-13.104272	-0.5409269	3.112346076909636e-39	2.47123147028355e-38	0.15717692651661946	0.2112012199348444	0.693368107048324	1.2342949639885992
AGAP1	-19.087122	-0.5410769	3.230882214076887e-81	5.125976109442427e-80	0.07057683708451334	0.1398766202259652	0.5510165243931551	1.092093401185157
NONO	-14.86197	-0.54201764	5.818902330636926e-50	5.705217402705287e-49	0.27463109256222984	0.3295210369446177	0.9884438227035698	1.5304614333289763
SETD5	-12.971434	-0.5421935	1.776762312555807e-38	1.386067671838359e-37	0.18355939782381875	0.23948152769113468	0.7659253793488241	1.3081188270630344
UHRF2	-19.295269	-0.54241836	5.885685282998473e-83	9.554995988636654e-82	0.06640333879862871	0.13398488944340473	0.27029419690979145	0.8127125708608633
STRBP	-19.067015	-0.5439214	4.746469548298113e-81	7.52592058133526e-80	0.1376509166790878	0.21806335343453248	0.6231078906539116	1.1670292883723288
PLIN2	-28.801123	-0.5450622	2.0766124883392618e-182	8.656459638891648e-181	0.10977791026978685	0.23421362722672767	0.4380445844700158	0.9831067916802171
SUB1	-17.7757	-0.54515296	1.090277285371337e-70	1.501236890805658e-69	0.48502012222387836	0.5251958134054204	2.277790499370748	2.8229434489596597
NDUFB1	-13.94524	-0.54586154	3.363160155479506e-44	2.9879984262072134e-43	0.3476673125652109	0.3842101615027379	1.4446315422559897	1.990493056673636
CTSA	-10.912528	-0.54602766	1.004239428686589e-27	6.162053189554818e-27	0.2847667312565211	0.31454910930893465	0.9529589789483056	1.4989866374815923
BST2	-12.63277	-0.5486279	1.3928711957415218e-36	1.0452600480237987e-35	0.14860634967953495	0.19706106605669924	0.9913872985443477	1.5400152165823933
SLC25A36	-10.335788	-0.5490057	4.85407650438449e-25	2.763295314004783e-24	0.19727232076315399	0.2350454009842656	0.6608745726586385	1.2098802855845345
SLC44A1	-25.44495	-0.54903793	8.029327311239784e-143	2.441387815988144e-141	0.152258160679684	0.2654744576141956	0.6597027817479297	1.2087407107513395
RPL38	-36.469822	-0.5509759	3.3378748620502356e-291	2.695855494052761e-289	0.7065881651512893	0.7385457822139044	3.635977116184106	4.186953015812458
SDF4	-10.261208	-0.5540144	1.0538015978342166e-24	5.9388360872275025e-24	0.3036965270532121	0.3311152699798988	1.0417720662921823	1.5957864720441923
DAD1	-18.480394	-0.5550356	2.970028417754837e-76	4.449877359818769e-75	0.39245789238336565	0.44208775213142026	1.8069047879176725	2.3619404008438054
TMEM45B	-18.359417	-0.55542046	2.775746141302331e-75	4.101724358030803e-74	0.12736622447458637	0.20087336244541484	0.43942033177027595	0.9948407868352164
ZCCHC7	-19.979914	-0.55601424	8.236618848330233e-89	1.4296535536272323e-87	0.11596363094350871	0.20225965204131144	0.8344851692680988	1.3904994185857302
BPTF	-14.305589	-0.5573763	2.0192105267260764e-46	1.8698135457984754e-45	0.24750335370397972	0.3106674984404242	1.1904563989640025	1.7478327423202291
IDH2	-5.556201	-0.5582894	2.7570925298071326e-08	8.060752990143138e-08	0.235131912356536	0.24669023358979691	0.8227680945752838	1.381057505402169
GPHN	-14.920008	-0.5589009	2.442468749231184e-50	2.411214851943466e-49	0.061335519451483085	0.11090316767172663	0.5098165369287185	1.068717405595811
MUC5B	-18.032425	-0.5603045	1.0842850312750423e-72	1.5508216177810444e-71	0.14271873602623342	0.22534137381298952	1.122518119755122	1.682822626921912
NNT	-12.450266	-0.5610649	1.3938031921277626e-35	1.021345151702354e-34	0.08481144730958413	0.12649892562556317	0.297256308432711	0.8583212259687267
PPP1R3B	-32.91424	-0.5611762	1.3750024915937016e-237	8.32246824244478e-236	0.07661350424802504	0.2131420253690996	0.27729339439563716	0.8384695777593215
SUPT3H	-21.850267	-0.562909	7.727966136685053e-106	1.6630248526446725e-104	0.04352362498136831	0.11367574686351979	0.213901366414916	0.77681040031031
SMIM10L1	-14.351533	-0.5674671	1.0420858043035793e-46	9.708978951775778e-46	0.18288865702787302	0.24052124488805712	0.6852988215758649	1.252765941183825
DNMT1	-9.85582	-0.56969476	6.468693169137745e-23	3.451349606861375e-22	0.14078104039350126	0.1752963194011229	0.5022663033956898	1.0719610390990921
CKS1B	-19.649593	-0.57052135	5.8278320013483435e-86	9.806010291331245e-85	0.1323595170666269	0.21231025161156167	0.49855949291317436	1.0690808468796769
CFL1	-27.906775	-0.57189524	2.2080172914905056e-171	8.594308267857246e-170	0.6102995975555224	0.6464268385665766	2.891397988588418	3.4632932393426907
TBC1D8	-23.711603	-0.5730952	2.7372285514891603e-124	7.018221419964023e-123	0.06826650767625578	0.15741318361405698	0.34298590364966086	0.9160811108814022
MZT2A	-18.528736	-0.57330775	1.210961732526002e-76	1.8196108126241002e-75	0.22231331047846176	0.30027032647119983	0.8340013382644744	1.4073090705792806
NR4A2	-12.534989	-0.5735803	4.8042866677709663e-36	3.5557499693167417e-35	0.15404680280220598	0.20212102308172178	0.5872950068232032	1.1608753208990537
SSR2	-17.96	-0.57644314	4.0080760985445715e-72	5.660586162124834e-71	0.48561633626471906	0.5186802523047065	2.288169721389391	2.8646128533266
GALNT6	-14.204314	-0.57680213	8.61416013961562e-46	7.872452928160031e-45	0.09181696228946191	0.14202536909960492	0.4915246086708981	1.0683267364456555
DOCK4	-8.998931	-0.5769817	2.279266571902777e-19	1.0850551584237847e-18	0.08428976002384857	0.11409163374228877	0.569293320335003	1.1462750500021985
GBP2	-19.350845	-0.5817675	2.0052452756431705e-83	3.275952221807696e-82	0.10679684006558354	0.181742566022042	0.33605150289056374	0.9178190195237768
TIMP2	-28.836288	-0.5821716	7.528457747835296e-183	3.1586524430649874e-181	0.06707407959457445	0.17543494836071255	0.17813457357960819	0.7603062153684601
XPOT	-20.792469	-0.58242786	5.06365546146551e-96	9.636979042825929e-95	0.1186465941272917	0.2048242877937201	0.478810554653286	1.0612384435525555
MAGED1	-19.59572	-0.58308864	1.6818688927159356e-85	2.8207593466738063e-84	0.25599940378595915	0.3394330075552783	1.1254030758377511	1.7084917321592008
PBX1	-25.541811	-0.58447874	6.770406076567566e-144	2.0756956708053233e-142	0.07996720822775376	0.18070284882511956	0.37223369460252975	0.9567124036231315
NASP	-7.9308286	-0.5864315	2.176888339029915e-15	8.937518526168094e-15	0.20688627217170966	0.23178762043390863	0.7476465471381467	1.334078027782518
PKN2	-23.947514	-0.5867805	9.808340478169161e-127	2.5814313610823014e-125	0.16984647488448354	0.28100090108823733	0.7949140175172045	1.3816944974532102
ANAPC11	-17.119722	-0.58787555	1.0577999046638159e-65	1.3635330940666493e-64	0.4091518855269042	0.44853399875233935	1.8017025425687914	2.389578077654954
MTF2	-30.05174	-0.59270597	2.071934586758462e-198	9.648495386445486e-197	0.08749441049336712	0.21321133984889443	0.37388698298780776	0.9665929410764457
MAGOHB	-17.53865	-0.5928783	7.263132362042311e-69	9.80238411994692e-68	0.17655388284394097	0.2506411589381022	0.628900485431489	1.2217787751107019
SKAP2	-17.84037	-0.5931608	3.4341746912085304e-71	4.771841123348627e-70	0.17670293635415113	0.2483537811048728	0.6285268798942536	1.2216876828393068
XPO1	-15.41143	-0.5931743	1.3714256264934633e-53	1.4326796813550348e-52	0.21292293933522136	0.2776044915782907	0.8771290579097674	1.4703033331503974
PCNA	-13.412811	-0.5935852	5.087347735157394e-41	4.218238762115588e-40	0.14488001192428082	0.19657586469813543	0.5204771569039182	1.114062327866939
SKIL	-13.125471	-0.59407485	2.3531589717617817e-39	1.8724567002827356e-38	0.21977940080488895	0.270187842240244	0.8591114157263162	1.4531862783099432
ZKSCAN1	-19.037233	-0.5941087	8.384082234766008e-81	1.326923486573959e-79	0.1376509166790878	0.21709295071740486	0.4809248156416902	1.0750335244371902
SUPT16H	-19.371382	-0.5980687	1.3459460394980513e-83	2.2044344354136335e-82	0.17789536443583245	0.26249393498301793	0.7122809262877674	1.310349613856102
RERE	-10.881161	-0.6017819	1.417465423739348e-27	8.654475283851511e-27	0.21560590251900433	0.25958272683163514	1.2022367846135404	1.8040186905739817
AMBRA1	-30.843105	-0.6029019	6.930627171429892e-209	3.491658074963071e-207	0.6299001341481592	0.6776183544742497	3.152210278183865	3.7551121458883427
AKAP9	-12.561685	-0.60329586	3.4295221343873364e-36	2.5440872434914096e-35	0.3566105231778208	0.39620156650724336	1.54636524855379	2.1496611231682823
DDIT3	-11.182532	-0.6036168	4.965236347422886e-29	3.1383353729309e-28	0.21977940080488895	0.2629098218617869	0.8754763533726726	1.4790931151889957
FOXA1	-44.176624	-0.60365254	0.0	0.0	0.038679385899537934	0.21868718375268595	0.28061875337899767	0.8842713181208571
DSC2	-20.289787	-0.6037332	1.582814096229628e-91	2.8329522380231813e-90	0.08175585035027574	0.1582449573715949	0.3179198826379262	0.9216530915741433
ECT2	-16.088667	-0.6075622	3.063586056271478e-58	3.49573428805017e-57	0.09390371143240424	0.15263048450821376	0.4227098655091899	1.0302720756345418
SMARCA1	-21.33556	-0.608897	5.3104785778663985e-101	1.0781564716807311e-99	0.1380235504546132	0.22735149372703958	0.5051754398866433	1.1140724234909445
SLC2A3	-35.476254	-0.6106318	1.1424047150761795e-275	8.50877517612215e-274	0.006036667163511701	0.10508075136896097	0.044268854166838595	0.654900663564179
SNRPF	-13.311352	-0.6133004	1.9885149402305868e-40	1.6232839112526696e-39	0.27366224474586376	0.3185693491370347	1.0089550893382755	1.6222554961618583
EGR1	-12.494995	-0.6142192	7.950108996887801e-36	5.860540987580297e-35	0.34610225070800416	0.38829971581063283	1.930621263300253	2.544840461190434
MRPS21	-23.094025	-0.6146044	5.316455263578214e-118	1.2913889688644638e-116	0.29780891339991056	0.4031330144867263	1.462104235851583	2.076708674752574
MLLT3	-13.609857	-0.61486834	3.4993084376471723e-42	2.9749877161510256e-41	0.07832761961544195	0.12525126498925626	0.4466659289389983	1.061534244177117
LTA4H	-10.9934025	-0.61586845	4.111303205019979e-28	2.547509741878239e-27	0.3244149649724251	0.3462951410549664	1.1107749429213354	1.7266433966617019
CALML5	-31.103138	-0.6165387	2.1843525055719426e-212	1.1223576641452655e-210	0.04792070353256819	0.1677410411034865	1.0837378030019236	1.7002764996654358
TMPRSS11E	-36.029716	-0.61753666	2.866449069711519e-284	2.231426994177536e-282	0.023028767327470563	0.14445137589242393	0.335791058967594	0.9533277054967013
BCAR3	-32.450108	-0.6226909	5.397981847109299e-231	3.1563538651253352e-229	0.05552243255328663	0.17855409995147986	0.29356439435560666	0.9162553102701729
SELENOF	-16.829039	-0.6257823	1.4951186170365038e-63	1.853301710182659e-62	0.38507974362796243	0.4210161502737922	1.520174589971568	2.14595690472701
CCDC18-AS1	-28.519089	-0.62611896	6.793111410121445e-179	2.7823766148112324e-177	0.08533313459531972	0.19976433076869757	0.34813905945063445	0.9742579913799048
PCBP2	-19.317892	-0.62909067	3.7984461986438256e-83	6.185938374539992e-82	0.42115069309882247	0.45803008248423094	1.6642711809939537	2.293361818472859
FAM114A1	-20.086746	-0.62982786	9.63750429634894e-90	1.697895695563315e-88	0.20301088090624533	0.2871005753101823	0.8362446409173689	1.4660724796285634
PLA2G4A	-22.704836	-0.63336563	4.01330436411659e-114	9.336080224175811e-113	0.0815322700849605	0.1676717266236917	0.43412396699721806	1.0674896072552178
NDUFS5	-20.438572	-0.63400143	7.59286492769887e-93	1.3888010902786787e-91	0.4393352213444627	0.4829832952103694	1.9638384037178798	2.59783981313415
GAPDH	-47.14123	-0.63594735	0.0	0.0	0.8455805634222686	0.8718375268593609	4.876184031688277	5.512131370124352
SORL1	-13.967021	-0.63755184	2.477747274007077e-44	2.20742427772192e-43	0.12460873453569832	0.17723712483537812	0.3534401123036962	0.9909919526564969
EZH2	-19.092527	-0.63793576	2.913297733505967e-81	4.627792250919589e-80	0.07154568490087941	0.13925278990781173	0.35997799343315984	0.9979137333355728
ANP32E	-24.95368	-0.63810986	1.9477187208554328e-137	5.643362145796934e-136	0.2071098524370249	0.32716434463159355	0.9822924995136437	1.620402356780501
ADM	-32.468025	-0.6386586	3.015782559409585e-231	1.7795182705009297e-229	0.0815322700849605	0.22111319054550496	0.5643012469752432	1.2029598494374032
ABHD12	-18.390388	-0.638891	1.5685462844727118e-75	2.333856000126496e-74	0.14696676106722315	0.22215290774242738	0.46400683274130394	1.1028978410044983
MZT2B	-18.43886	-0.63927275	6.407819505794444e-76	9.5783745012873e-75	0.3606349679534953	0.41658002356692314	1.4259330726358215	2.0652057992760504
H2BC12	-19.19634	-0.64053875	3.971092857504996e-82	6.366804894678451e-81	0.2118050380086451	0.2857142857142857	0.6934903638292622	1.3340290899794707
TMEM258	-18.42062	-0.64092255	8.976951738993207e-76	1.3395457141702046e-74	0.4128782232821583	0.45442572953489985	1.741085201702094	2.3820077698685633
ATP2B1	-25.705082	-0.6438229	1.0255438333273318e-145	3.197247330801555e-144	0.10538083171858698	0.21376585568725306	0.38880261508033753	1.032625514183352
CHD6	-16.803848	-0.645938	2.2871368709516551e-63	2.8242261074890363e-62	0.1497242510061112	0.21972690094960837	0.6881751234553355	1.3341131149833045
PRKCA	-17.406893	-0.64834386	7.314767016530077e-68	9.704833344056459e-67	0.047771650022358024	0.10203091425798849	0.28566287786984323	0.9340067616455437
RPS29	-47.512943	-0.6502657	0.0	0.0	0.8256073930541065	0.8614403548901366	4.225911553669437	4.876177264729683
SEC62	-15.469772	-0.6505806	5.55032104356992e-54	5.824118853880008e-53	0.4253241913847071	0.45796076800443614	1.792033207432695	2.4426138017790393
KLHL5	-22.59302	-0.6517196	5.07568049369509e-113	1.1650174277047033e-111	0.10254881502459383	0.1922090524710612	0.4019472330976946	1.0536668599859098
NSF	-32.456875	-0.6534637	4.3325584360600277e-231	2.54488574499935e-229	0.10418840363690565	0.242184792403133	0.40847376217364695	1.0619374722237631
MAGED2	-18.746666	-0.65492153	2.0611290464758885e-78	3.1483380736506702e-77	0.22156804292741095	0.2979829486379705	0.820033772194869	1.474955326699519
ATP5MPL	-21.20338	-0.6551894	8.887904128807071e-100	1.764269448609975e-98	0.40974809956774483	0.4662091911000208	1.9254286554646236	2.580618051972952
HOXB2	-39.00945	-0.6569145	0.0	0.0	0.004322551796094798	0.11831981700977334	0.02624410938236031	0.6831585971024801
LDHA	-15.282098	-0.65823346	1.006479678713578e-52	1.0347043475080519e-51	0.5850350275748993	0.5723989741456991	2.98923576087953	3.647469247352887
PTBP2	-26.532604	-0.65828514	4.077837070248587e-155	1.3722877484449834e-153	0.05283946936950365	0.14881818811949815	0.375494774398824	1.0337799318516387
UBE2E3	-19.411201	-0.65878373	6.205991207983819e-84	1.0209665357755684e-82	0.20569384409002833	0.2873085187495668	0.7098276534970824	1.36861138883565
SLFN11	-36.20818	-0.6592264	4.526511680928853e-287	3.566697999805068e-285	0.005291399612460873	0.10618978304567825	0.00989955012434446	0.6691259663740349
TRIM24	-12.565239	-0.6606247	3.2788359300671724e-36	2.433702315123092e-35	0.16187211208823968	0.2083593262632564	0.7044100416142332	1.3650347535663792
SLC50A1	-13.387345	-0.66064346	7.169777030838906e-41	5.9126639234853704e-40	0.27664331495006705	0.3149649961877036	1.068468176346073	1.7291116229510066
LINC01876	-18.771698	-0.66194385	1.2870742137835547e-78	1.9753226279831334e-77	0.05082724698166642	0.11187357038885423	0.4197160014372448	1.0816598397168855
MID1	-21.678522	-0.6635864	3.272124762996311e-104	6.886650203553718e-103	0.07855119988075719	0.1610175365633881	0.4010707490187533	1.0646571155675604
SMCHD1	-16.909508	-0.66545504	3.828962585234254e-64	4.801530228790845e-63	0.13653301535251156	0.20738892354612878	0.6083564788449739	1.2738115230798206
NIPBL	-12.335205	-0.66721886	5.8539954324507e-35	4.227340373056394e-34	0.2611417498882099	0.3071324599708879	1.2361050239809288	1.9033238990576826
B4GALT1	-18.97723	-0.6676563	2.631024748794903e-80	4.133667758820928e-79	0.22477269339692948	0.305884799334581	0.8561635387913136	1.5238198688852571
RTN3	-19.100462	-0.6677036	2.5026553925165587e-81	3.977929189396708e-80	0.2885675957668803	0.3616136410896236	1.0917865840193586	1.7594901886283174
TUSC3	-21.531023	-0.6683042	7.975472518806568e-103	1.650328961157372e-101	0.1392905052913996	0.23088653219657587	0.48705612780343127	1.1553603081246202
ELF3	-17.676096	-0.66980684	6.408345143986956e-70	8.744650488191282e-69	0.395513489342674	0.4415332362930616	1.7813094053914935	2.451116232346538
LIMCH1	-21.455969	-0.67056656	4.016590687900795e-102	8.271616440541518e-101	0.18795647637501864	0.2794066680529563	0.9395577386327647	1.6101243236699023
DSG2	-9.9923935	-0.67057204	1.6455885903660414e-23	8.925548188459672e-23	0.24213742733641377	0.2804463852498787	0.9074988603253722	1.5780709216109678
TXNIP	-17.96901	-0.67166954	3.407506162871091e-72	4.8176694080636406e-71	0.18177075570129678	0.25840438067512306	0.6823177892502981	1.3539873293843616
MDK	-19.908821	-0.6718451	3.4124470126704644e-88	5.887496197761559e-87	0.44328513936503205	0.5177098495875788	2.679981409349132	3.3518264846401284
IFNGR2	-11.977911	-0.67279273	4.6386367702761106e-33	3.197801209063379e-32	0.22358026531524816	0.2709503015179871	0.777116167689023	1.4499089091094186
TTC39C	-31.63801	-0.67455506	1.1086355635417685e-219	6.096316199944044e-218	0.07214189894172007	0.19796215429403202	0.3092180558088012	0.9837731262290245
CCNL1	-13.69509	-0.67497355	1.0862481976567311e-42	9.348679543269469e-42	0.3403636905649128	0.3858737090178138	1.410316521658478	2.0852900444058604
PGK1	-15.8722315	-0.6779042	9.866901764980149e-57	1.0921202403251047e-55	0.4646743180801908	0.481943578013447	2.0873367183707123	2.765240911872198
MYO10	-15.379875	-0.67845917	2.2337787471656826e-53	2.318554687570163e-52	0.14763750186316887	0.20988424481874263	0.7158807280233408	1.394339874883673
S100P	-21.136408	-0.6787933	3.6804980270468076e-99	7.266804546143983e-98	0.28394693695036516	0.4017467248908297	3.3435648333001993	4.022358150896132
RICTOR	-23.371153	-0.6788891	8.40064628360322e-121	2.0816366557979405e-119	0.0854076613504248	0.17806889859291605	0.5005995350732114	1.1794886451254696
RPL37	-59.226234	-0.6813319	0.0	0.0	0.875689372484722	0.9162681084078464	4.908031077985997	5.5893629591225835
RPN2	-19.278975	-0.68787926	8.066026791083135e-83	1.3078197140247404e-81	0.45356983156953345	0.4890829694323144	1.9344436530346565	2.622322893057534
RAI14	-15.1820545	-0.6883709	4.649837972275412e-52	4.7331651198683744e-51	0.22879713817260397	0.28959589658279616	1.0296064010598114	1.7179772929888713
HLA-C	-20.07182	-0.68910044	1.3015184887486037e-89	2.288281996034535e-88	0.5798181547175436	0.632078741249047	2.912796323722304	3.601896741279787
RPS21	-42.04783	-0.6906624	0.0	0.0	0.7127738858250112	0.7633603659804533	3.613813909486229	4.304476292696088
DUSP4	-37.838326	-0.70048124	0.0	0.0	0.08399165300342823	0.2569487765994316	0.7032779176867786	1.4037591597180112
OPN3	-28.735403	-0.7053484	1.378647277747219e-181	5.7009822229403e-180	0.11611268445371889	0.2392735842517502	0.5981090926075312	1.3034574659753493
MAFK	-28.65986	-0.70543104	1.2080773482663132e-180	4.98766119264263e-179	0.08607840214637055	0.1988632425313648	0.2914264846807616	0.996857555249312
LINC01285	-40.901623	-0.7056466	0.0	0.0	0.019824116857952004	0.16476051847230885	0.19996620943287843	0.9056127551140934
H1-10	-17.701628	-0.70919317	4.0735583870895725e-70	5.573378322622022e-69	0.35593978238187507	0.4108269217439523	1.460542181305123	2.169735350912088
HLTF	-29.124615	-0.7096716	1.7518253332598197e-186	7.508445396036491e-185	0.09889700402444478	0.2216677063838636	0.4632573859785701	1.172928977685714
FGF13	-17.614378	-0.7099602	1.9107629348211518e-69	2.595042987412121e-68	0.04769712326725294	0.10244680113675747	0.2969336578395254	1.0068938506133776
GMPS	-24.683054	-0.7106688	1.6262772078994888e-134	4.573572844196115e-133	0.12363988671933224	0.22866846884314132	0.548516078083121	1.2591848790751576
RNF130	-18.177128	-0.7124758	7.8329607690779e-74	1.139239567117717e-72	0.2092711283350723	0.28086227212864767	0.5963253357931282	1.30880111216206
CBFA2T2	-21.578554	-0.7145147	2.8566470607631075e-103	5.934890939342646e-102	0.06707407959457445	0.1448672627711929	0.38518004165334485	1.0996946922958273
PPP1R12A	-20.788813	-0.71685594	5.464734406460425e-96	1.0377374043715627e-94	0.16194663884334476	0.2520967630137936	0.5724605327452217	1.2893164615415134
CDKAL1	-14.885815	-0.7168816	4.0749278016671794e-50	4.004430001296131e-49	0.09077358771799075	0.1450752062105774	0.5757716281513542	1.2926532254051628
FAM3C	-20.008802	-0.7205839	4.616091121574033e-89	8.061005070073033e-88	0.21813981219257714	0.3023497608650447	0.8355163405573073	1.5561002730780886
NAP1L1	-14.686948	-0.7214896	7.815593940702757e-49	7.528662892190188e-48	0.3741243106275153	0.41207458238025924	1.4985539029397432	2.220043511605861
INSL4	-33.012997	-0.7229297	5.286703119312495e-239	3.222519861288477e-237	0.010359218959606498	0.10376377625285922	0.15368854790865508	0.8766182586065662
EIF4EBP1	-30.693645	-0.7237832	6.918907390367747e-207	3.4521073649431355e-205	0.1082873751676852	0.2402439869688778	0.5015040987773447	1.2252873032663247
ERRFI1	-15.39393	-0.72536147	1.797736601022053e-53	1.8719783422004418e-52	0.42770904754806977	0.4538712136965412	2.4030502498110966	3.1284117132009093
FURIN	-20.524874	-0.72760844	1.2910046723447826e-93	2.383286839767922e-92	0.13526606051572515	0.2185485547930963	0.5572946803136489	1.2849031246142604
PBX3	-24.385801	-0.72901607	2.419470138008698e-131	6.6522559273228505e-130	0.03733790430764645	0.11374506134331462	0.11348601555668336	0.8425020843221384
PHGDH	-45.14327	-0.73086506	0.0	0.0	0.0063347741839320315	0.15678935329590352	0.04477956445648572	0.7756446442611526
ERP29	-17.01709	-0.73207927	6.13451335338326e-65	7.81017229646258e-64	0.3273215084215233	0.3757537949677688	1.237538968332765	1.9696182329291514
ST14	-17.472996	-0.73357975	2.300930256602329e-68	3.0812198177143624e-67	0.26643314950067076	0.34005683787343177	1.0511857779990796	1.784765506227819
TFF1	-33.813694	-0.73403203	1.2408020522387495e-250	8.222699753874483e-249	0.022879713817260398	0.13398488944340473	0.42369499531381205	1.1577270232664607
CKAP4	-23.815643	-0.7371686	2.2998152239383548e-125	5.9737411520288226e-124	0.17573408853778508	0.2772579191793166	0.604831936268815	1.3420005346566946
TGFBI	-18.755486	-0.73740077	1.7461771101991879e-78	2.6735750837143374e-77	0.1121627664331495	0.18063353434532473	0.22778796939212595	0.9651887403892708
RPL31	-37.416344	-0.7382154	2.1191885118064302e-306	1.8256809029212396e-304	0.8482635266060515	0.8535385041935261	4.680250345671399	5.418465723327617
SET	-20.380602	-0.73895985	2.485846821049035e-92	4.5053794593276513e-91	0.41787151587419885	0.46704096485755875	1.6373597595621487	2.3763195884902517
TMEM123	-12.924551	-0.7444093	3.272002966384943e-38	2.535679660156487e-37	0.3764346400357728	0.40500450544118666	1.435744510886427	2.1801538432013285
SEC11C	-5.6510935	-0.746111	1.5943041268642418e-08	4.730202061623962e-08	0.354076613504248	0.35523670894849935	1.4586512073837505	2.204762162740987
CD163L1	-36.64088	-0.74770564	6.393163156794523e-294	5.2123439049638625e-292	0.02548815024593829	0.1500658487558051	0.12482195048856422	0.8725275920509359
DNAJC15	-24.636879	-0.74805653	5.0876755641151425e-134	1.4215240535627658e-132	0.1925026084364287	0.2971511748804325	0.6866100145280041	1.4346665639897838
MT2A	12.520333	-0.7489898	5.77916477728437e-36	4.2699403564583914e-35	0.4206290058130869	0.33104595550010396	2.3384059795131944	3.087395806252459
IGF2BP2	-23.460485	-0.75337857	1.0332512621719222e-121	2.5926581427993525e-120	0.0690117752273066	0.15574963609898107	0.32009028298468334	1.0734688550734848
H1-2	-18.399508	-0.7545911	1.3256319771081456e-75	1.9746950114328545e-74	0.27545088686838576	0.34684965689332503	1.282815533266191	2.037406614787044
ZNF131	-24.50461	-0.7559772	1.3191257765055472e-132	3.6658930853533186e-131	0.13019824116857953	0.23546128786303458	0.5566001218224902	1.3125773100253681
DSP	-24.827702	-0.7591192	4.503312344211507e-136	1.2903337864317784e-134	0.24601281860187807	0.3572468288625494	1.1266141472258184	1.8857333740971118
CDK4	-4.9614244	-0.75935775	6.99780423720732e-07	1.8674057874096351e-06	0.22022656133551946	0.22367782629791363	0.7128483167651045	1.4722060590424086
PSIP1	-23.73927	-0.7600296	1.4182298500679595e-124	3.6471791517419315e-123	0.09658667461618721	0.18915921536008873	0.3005813455471246	1.0606109682859954
HMGN1	-22.457403	-0.76178247	1.0833934903410999e-111	2.4540144397778903e-110	0.4145178118944701	0.4802800304983711	1.675295717256532	2.4370781586328274
BHMT2	-47.568295	-0.76527506	0.0	0.0	0.0020122223878372334	0.1603243917654398	0.008442296297374793	0.7737173594655878
MTHFD2	-32.206944	-0.765726	1.4109027682689773e-227	8.139460278105295e-226	0.12885675957668802	0.27226727663408884	0.5090053371950705	1.2747313177952115
SMC4	-9.829804	-0.76586956	8.37810780701665e-23	4.455394985027681e-22	0.18363392457892383	0.21792472447494282	0.8610534159563015	1.6269229750921474
DNAJC12	-32.77345	-0.7663724	1.4073452444712928e-235	8.439173513540734e-234	0.06759576688031003	0.19803146877382685	0.39852922284015835	1.1649015941813257
SLFN13	-29.310703	-0.7706216	7.576211437929414e-189	3.3075537941433396e-187	0.047771650022358024	0.15110556595272753	0.19677870047606902	0.9674002837503282
H1-4	-17.69205	-0.7726099	4.8285580587412727e-70	6.599369805825922e-69	0.10426293039201073	0.17203853885076592	0.41676704439525813	1.1893769617320886
ECE1	-20.782974	-0.7769975	6.171440596881526e-96	1.1702192386383201e-94	0.1587419883738262	0.24634366119082277	0.7378545326963263	1.5148520676781025
OXCT1	-26.203236	-0.7779368	2.441141846538056e-151	7.976145515015936e-150	0.0409897153077955	0.1263602966659735	0.1731554837906204	0.9510923241650705
GPC6	-33.77349	-0.78007585	4.8338157061643866e-250	3.195139819074644e-248	0.018706215531375765	0.12421154779233382	0.13360939927653215	0.9136852652557499
SRGAP1	-35.759495	-0.78037256	4.710312292252816e-280	3.570029947016834e-278	0.03480399463407363	0.16406737367436058	0.24468728689655986	1.025059822418818
SLC1A5	-23.65434	-0.78555447	1.0649671980829165e-123	2.7170856105086844e-122	0.1786406319868833	0.2780203784570597	0.6458715159212104	1.4314260093954423
NFIB	-6.529023	-0.7873825	6.61999169401922e-11	2.2280724746962722e-10	0.15590997167983306	0.17058293477507452	0.5817220671595461	1.3691045295531008
INPP4B	-20.195797	-0.7889248	1.0659270343656281e-90	1.8933941033113166e-89	0.0836935459830079	0.16025507728564498	0.641529698984463	1.4304545270370013
EPCAM	-31.520967	-0.792751	4.483643586278918e-218	2.4275543459339794e-216	0.5563422268594426	0.6180079018506967	2.8309613681545898	3.6237123674211036
PRSS23	-30.300411	-0.7948397	1.1321046391855847e-201	5.438521263894318e-200	0.09725741541213295	0.2262424620503223	0.5135917661826503	1.3084314232594125
H2BC21	-29.319513	-0.79589975	5.850160045646149e-189	2.562667565758046e-187	0.0992696377999702	0.22062798918694115	0.322722494400531	1.1186222198797717
PSMB9	-8.123114	-0.79878706	4.543731411890022e-16	1.914768275563307e-15	0.1483827694142197	0.16940458861856242	0.4842073661536232	1.2829944238150746
CRLF1	-15.8471775	-0.80840033	1.4703854178044727e-56	1.619178147556736e-55	0.08033984200327918	0.13495529216053234	0.27568216724121064	1.0840824989215816
ALCAM	-15.731706	-0.8167016	9.170721898964977e-56	9.983879843249782e-55	0.3427485467282754	0.3932903583558605	1.576717443582559	2.3934190051232602
GPR160	-12.829899	-0.8236222	1.1150994798569145e-37	8.54171489534735e-37	0.15799672082277538	0.19969501628890274	0.5192261620532659	1.342848372284167
TMEM263	-21.945242	-0.82459337	9.6156116191362e-107	2.0883653974502107e-105	0.17483976747652408	0.2663755458515284	0.5830863055212998	1.4076796640145837
AL163541.1	-39.579475	-0.8245934	0.0	0.0	0.009166790877925175	0.13315311568586677	0.09312909861274467	0.9177225368738194
PYCR1	-31.082985	-0.8271882	4.090086520759129e-212	2.0932333886934592e-210	0.1544939633328365	0.2923684757745893	0.5650145401112734	1.3922027082099844
H2BC5	-19.912632	-0.8329333	3.162494658866717e-88	5.459898093414181e-87	0.15754956029214487	0.24156096208497954	0.612494040872866	1.4454273368870032
PDIA4	-11.2949915	-0.8377056	1.3891802040188848e-29	8.880376545354458e-29	0.4046802802205992	0.41547099189020587	1.7227287611925677	2.5604343822234648
KMT2C	-11.63814	-0.8426872	2.6370411507333885e-31	1.747546885659088e-30	0.2589059472350574	0.29562625632494627	1.1933098608315285	2.035997065136403
HMGB2	-15.8957405	-0.84613883	6.782261796132994e-57	7.529534197639916e-56	0.17752273066030705	0.24135301864559505	0.6702435187787398	1.5163823811871981
SNRPB	-22.71073	-0.84703785	3.509700137325654e-114	8.179278633830615e-113	0.3218065285437472	0.40001386289595897	1.188522096020827	2.0355599708104632
UCHL1	-33.991695	-0.84801126	2.955296016299743e-253	1.9787467756804887e-251	0.014681770755701297	0.11755735773203022	0.18586204576633597	1.0338733170004593
TMPO	-28.862196	-0.8525217	3.5621431168157748e-183	1.5018529992512838e-181	0.09062453420778059	0.2090524710612047	0.4074707151106692	1.2599924239727969
STAG1	-20.966597	-0.8592394	1.3240124580363453e-97	2.574800750786256e-96	0.12915486659710837	0.21778609551535316	0.6305642079628699	1.489803622603004
IER5L	-24.246704	-0.8607873	7.163323721601346e-130	1.9447069494200293e-128	0.20211655984498436	0.30338947806196714	0.7394537118165536	1.6002409873048336
CDKN2A	-40.812817	-0.8636132	0.0	0.0	0.11447309584140707	0.31427185138975533	0.8942331182627259	1.757846298428972
FGL1	-28.206984	-0.8636424	4.8008635729671675e-175	1.923694868888937e-173	0.04166045610374124	0.1405697650239135	0.5721808856025318	1.43582330904841
ASRGL1	-18.018986	-0.86412877	1.3825355948651636e-72	1.9730332661121012e-71	0.07743329855418095	0.13779718583212033	0.21492463672131773	1.0790534242228536
HSP90B1	-33.744713	-0.8671072	1.2780339272350647e-249	8.40478036880159e-248	0.6346698464748844	0.707077008387052	3.2661059074191607	4.133213137579652
QPRT	-48.093555	-0.87517995	0.0	0.0	0.01565061857206737	0.1948430027032647	0.08735521407185053	0.9625351383254671
TTTY14	-23.400133	-0.87544245	4.260248697559497e-121	1.060752674262285e-119	0.09904605753465494	0.1915159076731129	0.6916474111856419	1.5670898749152207
MARCKS	-46.32051	-0.8902864	0.0	0.0	0.100909226412282	0.3223816455257503	0.5949007069134101	1.4851871046511111
MMP7	29.87836	-0.8992322	3.76005501266979e-196	1.710891228916386e-194	0.3376807273811298	0.15443266098287933	2.2336997743665767	3.132931953691794
GNB1	-24.383238	-0.90043133	2.5757191725361784e-131	7.066821869872349e-130	0.29706364584885975	0.39211201219934844	1.0871504204105567	1.9875817584485878
PDE10A	-42.890186	-0.9054823	0.0	0.0	0.012520494857653898	0.15859152977056906	0.14323222073656894	1.0487145388600705
TUBA1B	-17.182304	-0.9079177	3.603067628956395e-66	4.6724176051368805e-65	0.4926963779997019	0.5276218201982394	2.3099991414811494	3.217916793469583
GNAS	-35.148346	-0.9088905	1.2320757116801092e-270	8.919606937919445e-269	0.5390520196750633	0.6205032231233104	2.5052171574602093	3.414107636201874
HES1	-17.978592	-0.9145547	2.8668472756933124e-72	4.057703605711592e-71	0.28364882992994483	0.3498301795245027	1.258651000946525	2.1732057219953034
H1-0	-28.220776	-0.926417	3.251829745702729e-175	1.3050239095914134e-173	0.33887315546281116	0.45345532681777223	1.754655395263869	2.6810723991961223
TAP1	-15.133876	-0.93147534	9.682053216398901e-52	9.811398441136962e-51	0.135117007005515	0.18811949816316628	0.3934351114950729	1.324910425117325
RNASE1	-5.9651046	-0.9523179	2.444775426671772e-09	7.602601480246895e-09	0.3188254583395439	0.30027032647119983	2.018529754593832	2.9708476441877245
P4HB	-36.907497	-0.97867215	3.503318076167557e-298	2.93020244914403e-296	0.542331196899687	0.6338116032439176	2.5521132406799967	3.5307854012791435
HMGN2	-21.210669	-0.99907947	7.612332530308612e-100	1.5157221436504323e-98	0.22507080041734984	0.3096970957232966	0.804644788443197	1.8037242553801702
DLEU1	-27.439732	-1.0032514	9.212786141518897e-166	3.4210410607407456e-164	0.12259651214786108	0.24156096208497954	0.5050389139336373	1.5082904004309643
VIM	-13.460257	-1.0132506	2.679825029199681e-41	2.2399766455260596e-40	0.15687881949619914	0.19761558189505787	0.45638388294579924	1.4696344673154955
DEK	-18.70833	-1.0160071	4.2342917066667267e-78	6.433584312686746e-77	0.36272171709643763	0.4164413946073335	1.4189058467273703	2.4349128582054673
CADM1	-21.697006	-1.0181218	2.189658510397141e-104	4.615964453606371e-103	0.1458488597406469	0.2352533444236501	0.4724107780687781	1.4905326484997008
TARID	-50.490116	-1.0188867	0.0	0.0	0.0033537039797287226	0.181742566022042	0.031069716697460496	1.049956429599307
RPS27	-41.37318	-1.024082	0.0	0.0	0.7919958265017141	0.8168711443820614	4.1866779978585535	5.210759943305979
ISG15	-24.466686	-1.0483215	3.343822840885275e-132	9.233023645585462e-131	0.23431211805038007	0.34366119082276286	1.181851447790664	2.230172987467853
MARCKSL1	-34.63744	-1.052198	6.904712697989467e-263	4.784243959236938e-261	0.18221791623192726	0.3439384487419422	0.8944334344513412	1.9466314282379897
EGLN3	-50.67888	-1.0965217	0.0	0.0	0.02921448800119243	0.23657031953975186	0.18975175414974446	1.2862734723952403
AC010197.2	-42.48698	-1.1009073	0.0	0.0	0.36749142942316293	0.5652595827268316	2.1970515315445445	3.2979588237619297
TOP2A	-24.204771	-1.1086262	1.9817613479586595e-129	5.346411486220413e-128	0.0509017737367715	0.1332224301656616	0.5266963941750045	1.6353226397582439
SDK1	-18.8308	-1.1206814	4.2233242471261653e-79	6.524316507290839e-78	0.04926218512445968	0.10861578983849726	0.5086903194465882	1.6293717536604824
PLCB1	-44.61594	-1.1341723	0.0	0.0	0.04367267849157848	0.2290843557219103	0.4526867583198024	1.586859067368746
RPL5	-47.252262	-1.1523279	0.0	0.0	0.807273811298256	0.829209121785541	4.411356590269903	5.563684447358687
CASC15	-51.625114	-1.1691159	0.0	0.0	0.01669399314353853	0.21799403895473765	0.12196129019452848	1.291077146163027
CTHRC1	-47.815582	-1.1732618	0.0	0.0	0.009241317633030257	0.17876204339086435	0.05506188634765992	1.2283236746001802
PTGES	-33.732273	-1.176141	1.945261558471948e-249	1.2760224613885152e-247	0.06781934714562528	0.19872461357177515	0.23762782238372837	1.4137688828739483
PLOD2	-40.559357	-1.1956112	0.0	0.0	0.11901922790281712	0.30574617037499136	0.5537512788571735	1.7493625638668997
PITPNC1	-48.022575	-1.2027026	0.0	0.0	0.04926218512445968	0.25556248700353507	0.2829941105665929	1.4856966939803808
BTG1	-31.81836	-1.2057195	3.607620711430469e-222	2.0225370344234375e-220	0.3542256670144582	0.4616344354335621	1.4554227304306928	2.661142230674566
OS9	-27.911192	-1.212423	1.9515775365158438e-171	7.607620125377372e-170	0.3118199433596661	0.4202536909960491	1.0966883559010188	2.3091113065918636
SYNE2	-26.743301	-1.2630324	1.47741356198451e-157	5.064158290383244e-156	0.2429572216425697	0.35766271574131836	1.1611646964221283	2.424197158606674
HMGB3	-37.83706	-1.281283	0.0	0.0	0.3080190788493069	0.468149996534276	1.5892792456249838	2.8705623191172243
STMN1	-33.581867	-1.287738	3.0863193080830996e-247	1.989175125122387e-245	0.1854970934565509	0.3392250641158938	0.9296353886092747	2.2173733234096495
ERO1A	-29.740902	-1.3177928	2.2738267948072608e-194	1.0238162632716665e-192	0.25383812788791177	0.3704858945033618	1.009803294520309	2.3275960844987895
TMSB10	-64.88681	-1.3220108	0.0	0.0	0.8454315099120584	0.9028210993276495	4.905196373274733	6.227207094363983
AC099560.1	-40.142567	-1.3222318	0.0	0.0	0.6265464301684305	0.675053718721841	2.9792354771568132	4.301467288051119
KIAA1324	-41.769592	-1.3419673	0.0	0.0	0.03338798628707706	0.19047619047619047	0.229253136096994	1.5712204713540785
WARS1	-21.697647	-1.3536683	2.159298796533968e-104	4.55567978746289e-103	0.1777463109256223	0.2642267969778887	0.6423001939585471	1.995968503679286
H4C3	-25.120625	-1.4929698	2.9605610664329986e-139	8.744651515652669e-138	0.3088388731554628	0.40736119775421087	1.193795796077377	2.686765510128877
AREG	-22.34839	-1.4998527	1.2517246508027204e-110	2.7985141522488153e-109	0.1859442539871814	0.280723643169058	1.2422612974839227	2.742113999741915
TFF3	-40.480473	-1.6132252	0.0	0.0	0.06670144581904904	0.23303528107021557	0.42044536306974256	2.033670602976097
CP	-48.733593	-1.624646	0.0	0.0	0.34133253838127886	0.5572884175504262	2.0262031606845134	3.6508490740159427
IGFBP3	-44.81205	-1.6529367	0.0	0.0	0.05142346102250708	0.2412143896860054	0.5631076816273247	2.2160443526568474
IGFBP5	-51.789898	-1.70504	0.0	0.0	0.0063347741839320315	0.19692243709710958	0.07065652949841109	1.7756965285182928
TESC	-27.246538	-1.7053411	1.8264590962779372e-163	6.60207487318927e-162	0.1894470114771203	0.2965966590420739	1.2138782223018607	2.9192193547429244
FGG	-48.14757	-2.0864491	0.0	0.0	0.0733343270234014	0.30262701878422404	1.9241856980165235	4.010634763790794
CPE	-57.3634	-2.095596	0.0	0.0	0.08294827843195707	0.35142441255978374	0.3947890385446717	2.490385135933799
FGA	-49.07038	-2.2199948	0.0	0.0	0.05067819347145625	0.26658348929091286	0.9220806091387027	3.1420752870913637
CTSL	-28.632935	-2.252127	2.6149994448873154e-180	1.076188863903068e-178	0.19131018035474737	0.29500242600679283	0.5387037770097758	2.7908306050393943
IGHM	-29.901566	-3.2997043	1.8777350858523954e-196	8.589391733425691e-195	0.11424951557609182	0.24246205032231233	1.6073050657238517	4.90700948350217
